# Supplementary material for: Integrated Transcriptomics and Metabolomics Analyses Provide Insights Into the Response of Chongyi Wild Mandarin to Candidatus Liberibacter Asiaticus Infection
Source: Front Plant Sci. 2021 Oct 14;12:748209. doi: 10.3389/fpls.2021.748209 (PMC8551615; doi:10.3389/fpls.2021.748209)
Supplement: Supplementary Table 1 — Quality estimation of raw reads in all transcriptome. [file Data_Sheet_1.xlsx]

## Sheet: Table S1
Table S1 Quality estimation of raw reads in all transcriptome.
Sample name	Raw reads	Clean reads	Q20(%)	mapped reads ratio
HLB_R1	63259718	57604760	96.92	0.8405
HLB_R2	62036592	48674520	95.66	0.8334
HLB_R3	60375554	53964532	96.79	0.8351
HLB_L1	59665614	51973702	95.69	0.855
HLB_L2	59540046	54184508	96.81	0.8482
HLB_L3	57577006	44988364	96.6	0.8448
HLB_B1	56893676	53219498	96.9	0.8453
HLB_B2	55968952	51079854	95.82	0.846
HLB_B3	55821094	53132094	95.91	0.8462
CY_R1	55219448	49305516	95.57	0.8335
CY_R2	55180104	55348144	95.78	0.8393
CY_R3	54286048	54505596	95.63	0.8368
CY_L1	53269090	59269664	95.3	0.8539
CY_L2	52999570	57210672	95.74	0.8606
CY_L3	51327380	59558234	94.52	0.8475
CY_B1	50666614	47516990	95.7	0.8431
CY_B2	49630004	57819810	95.26	0.8354
CY_B3	46484452	50739150	95.41	0.8335

## Sheet: Table S2
Table S2 DEGs of Clas-infected barks and healthy barks.
Cirtus ID	TAIR ID	Gene description	Gene Name	Log2FoldChange	P value	P adj
Cs7g13180	AT4G39670	ACD11 homolog protein [Source:UniProtKB/Swiss-Prot;Acc:Q8L7U7]		2.77816	1.15201e-16	1.18281e-15
Cs6g05580	AT5G02580	Argininosuccinate lyase [Source:UniProtKB/TrEMBL;Acc:Q84TG0]		-1.68741	4.3786e-05	0.000159304
Cs9g18390	AT5G53130	Cyclic nucleotide-gated ion channel 1 [Source:UniProtKB/Swiss-Prot;Acc:O65717]	CNGC1	4.59656	1.25635e-16	1.28935e-15
Cs6g07690	AT5G66750	ATP-dependent DNA helicase DDM1 [Source:UniProtKB/Swiss-Prot;Acc:Q9XFH4]	DDM1	-1.47136	1.77092e-26	2.85913e-25
Cs7g21950	AT3G09880	Serine/threonine protein phosphatase 2A 57 kDa regulatory subunit B' beta isoform [Source:UniProtKB/Swiss-Prot;Acc:O04376]	B'BETA	2.26296	2.75635e-05	0.000103484
Cs3g25600	AT3G54340	Floral homeotic protein APETALA 3 [Source:UniProtKB/Swiss-Prot;Acc:P35632]	AP3	1.33793	0.000721628	0.00212911
orange1.1t04970	AT5G11060	KNAT4 [Source:UniProtKB/TrEMBL;Acc:A0A178UC59]	KNAT4	-1.05903	9.08231e-06	3.65539e-05
Cs9g04690	AT5G13210	AT5g13210/T31B5_30 [Source:UniProtKB/TrEMBL;Acc:Q9LYV5]		2.02155	7.75951e-40	1.90154e-38
Cs6g15880	AT1G65890	Probable acyl-activating enzyme 12, peroxisomal [Source:UniProtKB/Swiss-Prot;Acc:Q9SS00]	AAE12	2.3102	5.69974e-24	8.39338e-23
Cs5g23390	AT1G50570	At1g50570 [Source:UniProtKB/TrEMBL;Acc:Q9LPS7]		-4.33121	4.03265e-19	4.73841e-18
Cs3g16410	AT1G58520	CSC1-like protein RXW8 [Source:UniProtKB/Swiss-Prot;Acc:F4IBD7]	RXW8	1.40306	1.43107e-15	1.371e-14
Cs8g16290	AT2G37040	Phenylalanine ammonia-lyase 1 [Source:UniProtKB/Swiss-Prot;Acc:P35510]	PAL1	1.89742	0.00280497	0.00734153
orange1.1t05252	AT5G36930	Disease resistance protein (TIR-NBS-LRR class) family [Source:UniProtKB/TrEMBL;Acc:B3H776]		1.2944	4.3736e-12	3.29316e-11
Cs6g05330	AT1G07670	Calcium-transporting ATPase 4, endoplasmic reticulum-type [Source:UniProtKB/Swiss-Prot;Acc:Q9XES1]	ECA4	2.1788	1.3996e-70	6.86713e-69
Cs6g09530	AT5G01750	Calcium-transporting ATPase 4, endoplasmic reticulum-type [Source:UniProtKB/Swiss-Prot;Acc:Q9XES1]		-1.33209	2.98537e-39	7.19894e-38
orange1.1t05124	AT3G12500	Basic endochitinase B [Source:UniProtKB/Swiss-Prot;Acc:P19171]	CHI-B	-2.06936	4.90083e-29	8.57323e-28
Cs5g33640	AT3G06760	Drought-responsive family protein [Source:UniProtKB/TrEMBL;Acc:F4JC45]		2.04535	6.04472e-145	6.94038e-143
Cs9g14490	AT1G16150	Wall-associated receptor kinase-like 4 [Source:UniProtKB/Swiss-Prot;Acc:Q9S9M2]	WAKL4	2.2085	1.41769e-18	1.61302e-17
Cs2g19820	AT5G55560	Probable serine/threonine-protein kinase WNK11 [Source:UniProtKB/Swiss-Prot;Acc:Q6ICW6]	WNK11	1.08418	4.18095e-18	4.62892e-17
Cs2g19850	AT3G07800	Thymidine kinase a [Source:UniProtKB/Swiss-Prot;Acc:Q9S750]	TK1A	1.33227	3.78272e-07	1.82162e-06
Cs7g09860	AT1G67750	Probable pectate lyase 5 [Source:UniProtKB/Swiss-Prot;Acc:Q9FXD8]		2.15237	1.24769e-05	4.92866e-05
Cs5g10770	AT3G47500	Cyclic dof factor 3 [Source:UniProtKB/Swiss-Prot;Acc:Q8LFV3]	CDF3	-1.0434	5.48982e-23	7.76574e-22
Cs3g01530	AT5G49810	Methionine S-methyltransferase [Source:UniProtKB/Swiss-Prot;Acc:Q9LTB2]	MMT1	1.26403	7.47095e-21	9.53643e-20
Cs5g20100	AT1G36180	Acetyl-CoA carboxylase 2 [Source:UniProtKB/Swiss-Prot;Acc:F4I1L3]	ACC2	-1.06368	6.4017e-07	3.00353e-06
Cs8g17830	AT2G28660	At2g28660 [Source:UniProtKB/TrEMBL;Acc:Q7XZS3]		1.15838	5.75673e-05	0.00020509
Cs9g03980	AT5G49190	Sucrose synthase 2 [Source:UniProtKB/Swiss-Prot;Acc:Q00917]	SUS2	1.14858	0.00289099	0.00753964
Cs5g28670	AT2G30590	Probable WRKY transcription factor 21 [Source:UniProtKB/Swiss-Prot;Acc:O04336]	WRKY21	-1.49652	0.00128511	0.00360914
Cs7g27410	AT3G52270	Transcription initiation factor IIF, beta subunit [Source:UniProtKB/TrEMBL;Acc:F4J6V5]		1.65123	4.11784e-05	0.000150568
Cs3g19780	AT3G57040	Two-component response regulator ARR9 [Source:UniProtKB/Swiss-Prot;Acc:O80366]	ARR9	1.10044	5.28637e-11	3.63331e-10
Cs6g08140	AT5G29000	Protein PHR1-LIKE 1 [Source:UniProtKB/Swiss-Prot;Acc:Q8GUN5]	PHL1	-1.02029	9.72869e-05	0.000334631
Cs2g20620	AT2G05810	ARM repeat superfamily protein [Source:UniProtKB/TrEMBL;Acc:Q8S8G1]		1.18938	1.17626e-15	1.13409e-14
Cs6g07000	AT3G47570	Probable LRR receptor-like serine/threonine-protein kinase At3g47570 [Source:UniProtKB/Swiss-Prot;Acc:C0LGP4]		3.76199	0.000705854	0.00208784
Cs4g07130	AT1G74950	TIFY10B [Source:UniProtKB/TrEMBL;Acc:A0A178WA69]	TIFY10B	4.27228	0	0
Cs9g08190	AT4G03500	Ankyrin repeat family protein [Source:UniProtKB/TrEMBL;Acc:Q9ZT78]		1.90802	8.62696e-07	3.98719e-06
Cs8g04940	AT1G49800	Precursor of CEP16 [Source:UniProtKB/Swiss-Prot;Acc:Q5S502]	CEP16	-5.56861	0.000500781	0.00152201
Cs1g15480	AT3G16250	Photosynthetic NDH subunit of subcomplex B 3, chloroplastic [Source:UniProtKB/Swiss-Prot;Acc:Q9LU21]	PNSB3	-1.07453	4.08305e-08	2.16947e-07
Cs6g10610	AT2G38640	Protein LURP-one-related 8 [Source:UniProtKB/Swiss-Prot;Acc:Q9ZVI6]		1.16041	6.71077e-31	1.25447e-29
Cs9g15770	AT1G30760	FAD-binding Berberine family protein [Source:TAIR;Acc:AT1G30760]		2.95411	5.42467e-09	3.13652e-08
Cs2g10470	AT2G46620	AAA-ATPase At2g46620 [Source:UniProtKB/Swiss-Prot;Acc:F4IJ77]		1.61131	0.000279999	0.000890382
Cs3g16040	AT3G01400	ARM repeat superfamily protein [Source:UniProtKB/TrEMBL;Acc:Q9SGH8]		2.05142	4.74227e-155	5.89371e-153
Cs2g01150	AT4G31980	PPPDE thiol peptidase family protein [Source:UniProtKB/TrEMBL;Acc:O49393]		5.46699	1.76992e-123	1.62739e-121
Cs3g13290	AT1G72210	Transcription factor bHLH96 [Source:UniProtKB/Swiss-Prot;Acc:Q9C7T4]	BHLH96	-1.71836	1.46935e-18	1.66844e-17
Cs7g08890	AT1G23420	Plant-specific transcription factor YABBY family protein [Source:TAIR;Acc:AT1G23420]	INO	-1.87022	0.000695897	0.00206108
Cs4g17230				1.26243	8.64975e-07	3.99691e-06
Cs9g07530	AT1G03070	Protein LIFEGUARD 4 [Source:UniProtKB/Swiss-Prot;Acc:Q9SA63]	LFG4	2.67792	6.4529e-22	8.65193e-21
orange1.1t04027	AT4G39350	CESA2 [Source:UniProtKB/TrEMBL;Acc:A0A384LAI4]	CESA2	-1.19579	0.0163113	0.035647
Cs2g14910	AT3G02070	AT3G02070 protein [Source:UniProtKB/TrEMBL;Acc:Q9SGA5]		1.26288	2.24951e-39	5.43608e-38
orange1.1t04445	AT5G17680	Disease resistance protein (TIR-NBS-LRR class) [Source:UniProtKB/TrEMBL;Acc:Q9FN83]		1.96941	5.86608e-44	1.61811e-42
Cs4g19270	AT4G00430	TMP-C [Source:UniProtKB/TrEMBL;Acc:A0A178USZ7]	PIP1.4	-1.32937	2.08511e-07	1.02954e-06
Cs2g15860	AT1G53210	Sodium/calcium exchanger NCL [Source:UniProtKB/Swiss-Prot;Acc:Q8L636]	NCL	1.75663	4.21818e-06	1.78529e-05
orange1.1t02759	AT1G80840	Probable WRKY transcription factor 40 [Source:UniProtKB/Swiss-Prot;Acc:Q9SAH7]	WRKY40	3.78593	1.6939e-125	1.59643e-123
orange1.1t02465	AT3G25070	RPM1 interacting protein 4 [Source:UniProtKB/TrEMBL;Acc:A0A1I9LMJ4]	RIN4	-1.12496	0.0044314	0.0111075
Cs4g08770	AT5G63180	Probable pectate lyase 22 [Source:UniProtKB/Swiss-Prot;Acc:Q93Z25]		1.24963	4.62242e-09	2.68916e-08
Cs3g19070	AT1G24620	Probable calcium-binding protein CML25 [Source:UniProtKB/Swiss-Prot;Acc:Q9FYK2]	CML25	1.03119	1.10447e-19	1.32813e-18
Cs3g11290	AT5G56750	Protein NDL1 [Source:UniProtKB/Swiss-Prot;Acc:Q9FJT7]	NDL1	2.35474	5.38931e-30	9.76769e-29
Cs6g05350	AT5G02640	Uncharacterized protein T22P11_230 [Source:UniProtKB/TrEMBL;Acc:Q9LZ38]		1.22642	0.00450351	0.0112695
Cs7g07050	AT4G31590	Glycosyltransferase (Fragment) [Source:UniProtKB/TrEMBL;Acc:W8PV45]	CSLC5	2.23692	8.37078e-34	1.72126e-32
Cs5g05320	AT1G70370	Polygalacturonase 1 beta-like protein 3 [Source:UniProtKB/Swiss-Prot;Acc:P92990]	PGL3	3.66171	1.82848e-18	2.06482e-17
Cs6g12480	AT5G22250	Probable CCR4-associated factor 1 homolog 11 [Source:UniProtKB/Swiss-Prot;Acc:Q9FMS6]	CAF1-11	3.65694	7.07438e-253	1.83926e-250
Cs3g18280	AT1G34630	At1g34630/F12K21.3 [Source:UniProtKB/TrEMBL;Acc:Q8VZG0]		1.11954	3.29928e-18	3.67256e-17
Cs4g12270	AT5G54670	Kinesin-like protein [Source:UniProtKB/TrEMBL;Acc:A0A178UTF4]	KIN14N	1.20522	2.0927e-11	1.48525e-10
Cs3g12740	AT1G61190	Probable disease resistance protein At1g61190 [Source:UniProtKB/Swiss-Prot;Acc:O22727]		2.16476	0.0165886	0.0361621
Cs2g19970	AT3G07870	F-box protein At3g07870 [Source:UniProtKB/Swiss-Prot;Acc:Q9SFC7]		2.64117	1.21531e-23	1.75986e-22
Cs1g19390	AT4G09160	Patellin-5 [Source:UniProtKB/Swiss-Prot;Acc:Q9M0R2]	PATL5	1.43007	2.37834e-26	3.818e-25
Cs3g03960	AT2G18950	Homogentisate phytyltransferase 1, chloroplastic [Source:UniProtKB/Swiss-Prot;Acc:Q8VWJ1]	HPT1	2.89429	5.27155e-40	1.3003e-38
orange1.1t01420	AT1G74190	Receptor-like protein 15 [Source:UniProtKB/Swiss-Prot;Acc:Q9C6A8]	AtRLP15	-1.86894	0.0145371	0.0322602
Cs7g05220	AT5G25400	UDP-Arabinofuranose Transporter 1 (Fragment) [Source:UniProtKB/TrEMBL;Acc:A0A1W6AJZ8]		1.10278	5.8364e-35	1.2525e-33
Cs7g18460	AT5G22740	Glycosyltransferase (Fragment) [Source:UniProtKB/TrEMBL;Acc:W8PUD8]	CSLA2	1.41049	2.75287e-32	5.42871e-31
Cs4g18380	AT4G08850	MDIS1-interacting receptor like kinase 2 [Source:UniProtKB/Swiss-Prot;Acc:Q8VZG8]	MIK2	1.32933	2.36782e-36	5.30274e-35
Cs5g02010	AT1G64500	F1N19.7 [Source:UniProtKB/TrEMBL;Acc:Q9SGW5]		-1.64489	7.50647e-64	3.29048e-62
Cs3g03130	AT4G29680	Alkaline-phosphatase-like family protein [Source:UniProtKB/TrEMBL;Acc:Q9SU83]		2.54226	1.05397e-17	1.13902e-16
Cs3g14940	AT2G18750	Calmodulin-binding protein 60 C [Source:UniProtKB/Swiss-Prot;Acc:C0SV51]	CBP60C	4.97789	3.84445e-237	9.0581e-235
Cs1g10610	AT3G21150	B-box zinc finger protein 32 [Source:UniProtKB/Swiss-Prot;Acc:Q9LJB7]	BBX32	-1.06545	2.22116e-24	3.32939e-23
Cs5g11960	AT5G61010	Exocyst complex component EXO70E2 [Source:UniProtKB/Swiss-Prot;Acc:Q9FNR3]	ATEXO70E2	2.0359	5.47697e-42	1.42559e-40
Cs9g14900	AT5G62420	Aldo/keto reductase family protein [Source:UniProtKB/TrEMBL;Acc:Q9FJK0]		-4.30058	1.33947e-19	1.60389e-18
Cs5g11730	AT5G07990	TT7 [Source:UniProtKB/TrEMBL;Acc:A0A178UNZ9]	CYP75B1	-1.02741	8.99239e-17	9.28338e-16
Cs6g20940	AT3G56370	Probable LRR receptor-like serine/threonine-protein kinase IRK [Source:UniProtKB/Swiss-Prot;Acc:Q9LY03]	IRK	8.73857	2.17532e-12	1.67246e-11
Cs7g15850	AT5G12080	Mechanosensitive ion channel protein 10 [Source:UniProtKB/Swiss-Prot;Acc:Q9LYG9]	MSL10	1.45438	0.000397821	0.00123046
Cs8g14190	AT2G27180	Expressed protein [Source:UniProtKB/TrEMBL;Acc:Q9SHT0]		1.66174	1.86214e-12	1.44147e-11
Cs1g06760	AT4G27410	NAC (No Apical Meristem) domain transcriptional regulator superfamily protein [Source:UniProtKB/TrEMBL;Acc:F4JIU9]	RD26	1.9791	3.87694e-90	2.52716e-88
Cs5g24240	AT4G12010	Disease resistance-like protein DSC1 [Source:UniProtKB/Swiss-Prot;Acc:Q9SZ66]	DSC1	2.20515	6.06165e-05	0.000215376
Cs5g13050	AT1G78520	Carbohydrate-binding X8 domain superfamily protein [Source:UniProtKB/TrEMBL;Acc:F4IA92]		1.25937	0.00071709	0.0021172
Cs6g21260	AT5G15230	Gibberellin-regulated protein 4 [Source:UniProtKB/Swiss-Prot;Acc:P46690]	GASA4	1.45228	9.69742e-18	1.05e-16
Cs4g03070	AT4G30270	Xyloglucan endotransglucosylase/hydrolase protein 24 [Source:UniProtKB/Swiss-Prot;Acc:P24806]	XTH24	6.69798	3.01129e-08	1.62482e-07
Cs8g04420	AT2G14860	22 kDa peroxisomal membrane protein [Source:UniProtKB/TrEMBL;Acc:O82324]		-1.07554	8.42615e-30	1.51624e-28
Cs5g20320	AT1G71380	Endoglucanase [Source:UniProtKB/TrEMBL;Acc:Q0V7W1]	CEL3	1.22357	1.33197e-18	1.51854e-17
Cs5g03630	AT3G61260	Uncharacterized protein At3g61260 [Source:UniProtKB/Swiss-Prot;Acc:Q9M2D8]		-1.00179	2.18412e-30	4.00995e-29
Cs6g14680	AT3G52740	Protein BIC1 [Source:UniProtKB/Swiss-Prot;Acc:Q9LXJ1]	BIC1	-1.79996	7.2855e-08	3.76149e-07
Cs5g21975	AT3G14470	Putative disease resistance RPP13-like protein 1 [Source:UniProtKB/Swiss-Prot;Acc:Q9LRR4]	RPPL1	1.74212	3.32567e-32	6.54115e-31
Cs2g02510	AT4G03965	RING/U-box superfamily protein [Source:UniProtKB/TrEMBL;Acc:Q5XV87]		-2.38568	0.000444187	0.00136305
Cs7g18580	AT2G40260	Homeodomain-like superfamily protein [Source:UniProtKB/TrEMBL;Acc:Q9SIZ5]		-1.15566	0.0166839	0.0363488
Cs7g03360	AT1G69440	Protein argonaute 7 [Source:UniProtKB/Swiss-Prot;Acc:Q9C793]	AGO7	1.46874	1.18505e-26	1.91873e-25
Cs1g21500	AT4G37650	SHR [Source:UniProtKB/TrEMBL;Acc:A0A178UYJ6]	SHR	1.85396	4.76255e-59	1.89655e-57
Cs2g21180	AT5G42570	At5g42570 [Source:UniProtKB/TrEMBL;Acc:Q93XZ7]		1.18043	5.75115e-52	1.91302e-50
Cs5g02230	AT1G64405	At1g64405 [Source:UniProtKB/TrEMBL;Acc:Q3ECI5]		-1.13369	0.000743489	0.002188
Cs3g10980	AT1G17020	Protein SRG1 [Source:UniProtKB/Swiss-Prot;Acc:Q39224]	SRG1	-1.90814	0.00672633	0.0162061
Cs8g07490	AT2G16385	Protein CASPARIAN STRIP INTEGRITY FACTOR 1 [Source:UniProtKB/Swiss-Prot;Acc:Q84MD2]	CIF1	-1.4507	1.93306e-05	7.42593e-05
orange1.1t01685	AT2G47360	Transmembrane protein [Source:UniProtKB/TrEMBL;Acc:O22910]		3.78629	0.00438411	0.0110011
Cs8g01630	AT5G22860	Prolylcarboxypeptidase-like protein [Source:UniProtKB/TrEMBL;Acc:Q9FFC2]		-1.10324	0.017033	0.0369989
Cs6g02430	AT1G65410	Protein TRIGALACTOSYLDIACYLGLYCEROL 3, chloroplastic [Source:UniProtKB/Swiss-Prot;Acc:Q9AT00]	TGD3	1.16127	1.97785e-48	6.03737e-47
Cs6g19470	AT1G31770	ABC transporter G family member 14 [Source:UniProtKB/Swiss-Prot;Acc:Q9C6W5]	ABCG14	1.13666	3.05075e-17	3.22152e-16
Cs8g06870	AT1G47740	PPPDE putative thiol peptidase family protein [Source:UniProtKB/TrEMBL;Acc:Q8RXP3]		1.02099	6.88292e-09	3.93839e-08
Cs2g13530	AT5G52450	Protein DETOXIFICATION [Source:UniProtKB/TrEMBL;Acc:A0A178UMN3]	DTX16	-1.07641	9.37104e-22	1.24684e-20
Cs7g09730	AT3G28345	ABC transporter B family member 15 [Source:UniProtKB/Swiss-Prot;Acc:Q9LHD1]	ABCB15	-2.66468	0.0162567	0.0355412
Cs3g23050	AT2G23270	At2g23270 [Source:UniProtKB/TrEMBL;Acc:O22181]		2.69093	1.4449e-06	6.48458e-06
Cs3g27630	AT1G76420	Protein CUP-SHAPED COTYLEDON 3 [Source:UniProtKB/Swiss-Prot;Acc:Q9S851]	NAC031	4.8814	0.000325625	0.00102239
Cs5g23550	AT3G14250	RBR-type E3 ubiquitin transferase [Source:UniProtKB/TrEMBL;Acc:Q1PEQ5]		2.97504	0.00664054	0.0160164
Cs2g12850	AT1G68390	Core-2/I-branching beta-1,6-N-acetylglucosaminyltransferase family protein [Source:UniProtKB/TrEMBL;Acc:Q9M9C4]		3.3328	9.13836e-223	1.98751e-220
Cs7g20780	AT5G42210	Major facilitator superfamily protein [Source:TAIR;Acc:AT5G42210]		1.10979	0.00198559	0.00537162
Cs5g08010	AT1G02130	Ras-related protein RABD2a [Source:UniProtKB/Swiss-Prot;Acc:P28188]	RABD2A	1.46548	1.94592e-45	5.58563e-44
orange1.1t01972	AT2G36780	UDP-glycosyltransferase 73C3 [Source:UniProtKB/Swiss-Prot;Acc:Q9ZQ96]	UGT73C3	1.08849	0.00906743	0.0211352
Cs4g16160	AT1G52190	Protein NRT1/ PTR FAMILY 1.2 [Source:UniProtKB/Swiss-Prot;Acc:Q9M817]	NPF1.2	-1.16094	5.12774e-05	0.000184571
Cs3g26730	AT1G20340	Plastocyanin major isoform, chloroplastic [Source:UniProtKB/Swiss-Prot;Acc:P42699]	DRT112	-1.22157	0.00447556	0.0112045
Cs5g06140	AT1G10760	Alpha-glucan water dikinase 1, chloroplastic [Source:UniProtKB/Swiss-Prot;Acc:Q9SAC6]	GWD1	1.07056	3.02679e-10	1.96563e-09
orange1.1t03614	AT3G53960	Protein NRT1/ PTR FAMILY 5.7 [Source:UniProtKB/Swiss-Prot;Acc:Q9M331]	NPF5.7	1.05855	2.97672e-12	2.26321e-11
Cs5g08030	AT4G16820	Phospholipase A1-Ibeta2, chloroplastic [Source:UniProtKB/Swiss-Prot;Acc:O23522]	PLA-I{beta]2	5.31492	4.57115e-131	4.61584e-129
Cs4g02450	AT4G30440	GAE1 [Source:UniProtKB/TrEMBL;Acc:A0A384LBP5]	GAE1	2.78981	2.79654e-168	3.88068e-166
orange1.1t04503	AT4G11460	Putative cysteine-rich receptor-like protein kinase 30 [Source:UniProtKB/Swiss-Prot;Acc:Q9LDT0]	CRK30	1.17021	0.000720416	0.00212591
orange1.1t02283	AT5G07050	WAT1-related protein At5g07050 [Source:UniProtKB/Swiss-Prot;Acc:Q9FL41]		1.37511	3.26415e-22	4.45306e-21
Cs2g16460	AT4G36610	Alpha/beta-Hydrolases superfamily protein [Source:UniProtKB/TrEMBL;Acc:O23220]		-1.41907	0.00376175	0.00958187
orange1.1t01247	AT2G46620	AAA-ATPase At2g46620 [Source:UniProtKB/Swiss-Prot;Acc:F4IJ77]		1.53334	6.52909e-22	8.7489e-21
Cs5g09460	AT4G12320	At4g12320 [Source:UniProtKB/TrEMBL;Acc:Q66GJ1]	CYP706A6	-1.0545	1.31343e-10	8.75838e-10
Cs9g13230	AT3G14470	Putative disease resistance RPP13-like protein 1 [Source:UniProtKB/Swiss-Prot;Acc:Q9LRR4]	RPPL1	2.53295	1.69831e-05	6.5781e-05
Cs8g11370	AT4G31980	PPPDE thiol peptidase family protein [Source:UniProtKB/TrEMBL;Acc:O49393]		1.59079	0.0102406	0.0235897
Cs7g22450	AT5G61430	NAC domain-containing protein 100 [Source:UniProtKB/Swiss-Prot;Acc:Q9FLJ2]	NAC100	1.03389	4.38773e-32	8.60017e-31
orange1.1t00246	AT2G45420	LBD18 [Source:UniProtKB/TrEMBL;Acc:A0A178VVX7]	LBD18	3.1806	0.00207188	0.00558503
Cs5g08400	AT2G46495	Putative RING-H2 finger protein ATL21A [Source:UniProtKB/Swiss-Prot;Acc:P0CH01]	ATL21A	1.41654	2.07467e-12	1.59833e-11
Cs7g09750	AT3G26120	Terminal EAR1-like 1 [Source:UniProtKB/TrEMBL;Acc:F4JBE2]	TEL1	1.71468	0.00154119	0.0042585
Cs5g06570	AT5G50260	KDEL-tailed cysteine endopeptidase CEP1 [Source:UniProtKB/Swiss-Prot;Acc:Q9FGR9]	CEP1	2.04065	1.21901e-21	1.60962e-20
Cs1g07210	AT5G07300	Protein BONZAI 2 [Source:UniProtKB/Swiss-Prot;Acc:Q5S1W2]	BON2	1.20267	0.0171888	0.0373086
Cs1g09010	AT3G26040	HXXXD-type acyl-transferase family protein [Source:UniProtKB/TrEMBL;Acc:F4JBC7]		-1.10299	1.57632e-15	1.50569e-14
orange1.1t01739	AT5G26751	Shaggy-related protein kinase alpha [Source:UniProtKB/Swiss-Prot;Acc:P43288]	ASK1	2.00475	8.4571e-94	5.72728e-92
Cs2g25730	AT5G41050	At5g41050 [Source:UniProtKB/TrEMBL;Acc:Q9FLM4]		-1.18781	0.00129091	0.00362361
Cs9g04260	AT3G06890	At3g06890 [Source:UniProtKB/TrEMBL;Acc:Q9M910]		1.07614	1.02099e-14	9.27092e-14
Cs8g03560	AT3G19680	Uncharacterized protein At3g19680 [Source:UniProtKB/TrEMBL;Acc:Q9LJM6]		2.47581	5.8911e-88	3.69116e-86
Cs7g17000	AT2G42840	Protodermal factor 1 [Source:UniProtKB/Swiss-Prot;Acc:Q9S728]	PDF1	1.29324	0.000392286	0.00121416
orange1.1t01660	AT3G03280	At3g03280 [Source:UniProtKB/TrEMBL;Acc:Q9M9P6]		3.06751	1.10604e-113	9.44058e-112
Cs7g10640	AT5G43250	Nuclear factor Y, subunit C13 [Source:UniProtKB/TrEMBL;Acc:Q9FHS0]	NF-YC13	1.93209	0.00301625	0.0078365
Cs6g10250	AT3G51550	Receptor-like protein kinase FERONIA [Source:UniProtKB/Swiss-Prot;Acc:Q9SCZ4]	FER	2.45023	4.87992e-82	2.8375e-80
Cs9g02790	AT3G56600	Phosphatidylinositol 4-kinase gamma-like protein [Source:UniProtKB/TrEMBL;Acc:A0A1I9LRU9]		1.66512	1.42009e-66	6.63657e-65
Cs1g15120	AT3G24605	Late embryogenesis abundant protein, group 2 [Source:UniProtKB/TrEMBL;Acc:Q9LV42]		-1.75475	2.16027e-28	3.68779e-27
orange1.1t03675	AT2G43320	At2g43320/T1O24.6 [Source:UniProtKB/TrEMBL;Acc:O22847]		2.48531	1.51568e-187	2.52083e-185
Cs7g13250	AT1G68560	Alpha-xylosidase 1 [Source:UniProtKB/Swiss-Prot;Acc:Q9S7Y7]	XYL1	2.16682	1.0692e-120	9.71253e-119
orange1.1t02179	AT5G17680	Disease resistance protein (TIR-NBS-LRR class) [Source:UniProtKB/TrEMBL;Acc:Q9FN83]		1.45372	6.06933e-24	8.92022e-23
Cs5g16780	AT1G17860	Kunitz trypsin inhibitor 2 [Source:UniProtKB/Swiss-Prot;Acc:Q9LMU2]	KTI2	-1.15349	1.72292e-13	1.44176e-12
Cs8g01260	AT4G35320	AT4g35320/F23E12_120 [Source:UniProtKB/TrEMBL;Acc:Q9ASZ6]		2.40393	3.78392e-34	7.82345e-33
Cs6g21330	AT3G28960	Amino acid transporter AVT1I [Source:UniProtKB/Swiss-Prot;Acc:F4J1Q9]	AVT1I	7.59375	1.76964e-220	3.74088e-218
Cs3g06860	AT2G27040	Protein argonaute 4 [Source:UniProtKB/Swiss-Prot;Acc:Q9ZVD5]	AGO4	1.84535	8.11766e-07	3.76488e-06
Cs2g15600	AT2G42580	Inactive TPR repeat-containing thioredoxin TTL3 [Source:UniProtKB/Swiss-Prot;Acc:Q9SIN1]	TTL3	1.07425	1.42742e-06	6.41249e-06
Cs7g15610	AT3G03520	NPC3 [Source:UniProtKB/TrEMBL;Acc:A0A178VBD6]	NPC3	3.04282	0	0
Cs4g02970	AT4G25780	CAP (Cysteine-rich secretory proteins, Antigen 5, and Pathogenesis-related 1 protein) superfamily protein [Source:UniProtKB/TrEMBL;Acc:Q9SW05]		-2.1779	3.04183e-31	5.77691e-30
Cs7g10110	AT3G26040	HXXXD-type acyl-transferase family protein [Source:UniProtKB/TrEMBL;Acc:F4JBC7]		1.30684	4.37923e-40	1.08493e-38
orange1.1t05990	AT4G27190	Disease resistance protein At4g27190 [Source:UniProtKB/Swiss-Prot;Acc:Q9T048]		1.44778	0.000534675	0.00161639
Cs7g10940	AT3G48660	Transmembrane protein, putative (DUF 3339) [Source:UniProtKB/TrEMBL;Acc:Q9SMN3]		1.10078	4.05715e-16	4.02671e-15
Cs3g24860	AT2G16250	Probable LRR receptor-like serine/threonine-protein kinase At2g16250 [Source:UniProtKB/Swiss-Prot;Acc:C0LGK4]		1.24323	1.84462e-31	3.52394e-30
Cs3g03670	AT1G60950	Ferredoxin [Source:UniProtKB/TrEMBL;Acc:A0A178W2W5]	FD2	-1.12365	7.0627e-17	7.33477e-16
Cs4g19230	AT4G32860	At4g32860 [Source:UniProtKB/TrEMBL;Acc:Q6NNI9]		-1.26504	1.56776e-20	1.97007e-19
Cs7g08600	AT1G70370	Polygalacturonase 1 beta-like protein 3 [Source:UniProtKB/Swiss-Prot;Acc:P92990]	PGL3	1.4166	1.56047e-39	3.79122e-38
Cs6g07920	AT2G38110	Glycerol-3-phosphate 2-O-acyltransferase 6 [Source:UniProtKB/Swiss-Prot;Acc:O80437]	GPAT6	1.79115	6.73553e-18	7.3564e-17
Cs8g17320	AT5G60150	unknown protein; Ha. [Source:TAIR;Acc:AT5G60150]		1.07807	0.0210254	0.044496
orange1.1t02914	AT2G41540	Glycerol-3-phosphate dehydrogenase [NAD(+)] GPDHC1, cytosolic [Source:UniProtKB/Swiss-Prot;Acc:O22216]	GPDHC1	2.93761	7.04721e-16	6.88556e-15
Cs5g16180	AT3G49530	NAC domain-containing protein 62 [Source:UniProtKB/Swiss-Prot;Acc:Q9SCK6]	NAC062	2.25693	5.83489e-304	2.1636e-301
Cs5g02340	AT1G64380	Ethylene-responsive transcription factor ERF061 [Source:UniProtKB/Swiss-Prot;Acc:Q9C7W2]	ERF061	1.12485	3.7041e-29	6.52516e-28
orange1.1t05831	AT4G00050	Transcription factor UNE10 [Source:UniProtKB/Swiss-Prot;Acc:Q8GZ38]	UNE10	-1.16694	3.46146e-51	1.12331e-49
Cs1g13370	AT3G26040	HXXXD-type acyl-transferase family protein [Source:UniProtKB/TrEMBL;Acc:F4JBC7]		2.95773	7.15965e-07	3.34457e-06
Cs2g05110	AT1G28960	NUDX15 [Source:UniProtKB/TrEMBL;Acc:A0A178WAX9]	ATNUDT15	1.79793	1.25686e-08	7.01082e-08
orange1.1t01674	AT3G62420	bZIP transcription factor 53 [Source:UniProtKB/Swiss-Prot;Acc:Q9LZP8]	BZIP53	1.51019	9.51872e-81	5.42327e-79
Cs6g10390	AT2G38610	KH domain-containing protein At2g38610 [Source:UniProtKB/Swiss-Prot;Acc:Q9ZVI3]		1.40374	2.58543e-77	1.3957e-75
Cs4g19310	AT4G32880	Homeobox-leucine zipper protein ATHB-8 [Source:UniProtKB/Swiss-Prot;Acc:Q39123]	ATHB-8	1.52983	4.33351e-42	1.13056e-40
Cs3g23120	AT4G34160	Cyclin-D3-1 [Source:UniProtKB/Swiss-Prot;Acc:P42753]	CYCD3-1	2.01887	6.25811e-41	1.59226e-39
Cs6g13350	AT2G35840	Probable sucrose-phosphatase 2 [Source:UniProtKB/Swiss-Prot;Acc:Q9SJ66]	SPP2	1.07304	1.01243e-27	1.70262e-26
Cs3g06820	AT4G24220	3-oxo-Delta(4,5)-steroid 5-beta-reductase [Source:UniProtKB/Swiss-Prot;Acc:Q9STX2]	VEP1	-1.32291	2.53637e-05	9.5649e-05
Cs7g15720	AT5G12080	Mechanosensitive ion channel protein 10 [Source:UniProtKB/Swiss-Prot;Acc:Q9LYG9]	MSL10	3.94166	2.8629e-11	2.00794e-10
Cs9g19170	AT1G01490	Heavy metal transport/detoxification superfamily protein [Source:TAIR;Acc:AT1G01490]		2.11773	4.92756e-118	4.44049e-116
Cs1g18720	AT1G51760	JR3 [Source:UniProtKB/TrEMBL;Acc:A0A178W8I8]	ILL4	1.05968	1.06244e-48	3.26957e-47
Cs5g17520	AT1G72030	Acyl-CoA N-acyltransferases (NAT) superfamily protein [Source:UniProtKB/TrEMBL;Acc:Q9C7G6]		-2.20435	6.51986e-05	0.000230462
Cs6g04580	AT3G53380	L-type lectin-domain containing receptor kinase VIII.1 [Source:UniProtKB/Swiss-Prot;Acc:Q9LFH9]	LECRK81	1.06619	6.35426e-08	3.29952e-07
Cs7g07910	AT1G10460	Germin-like protein subfamily 1 member 1 [Source:UniProtKB/Swiss-Prot;Acc:P92998]	GLP7	4.75415	0.00057589	0.00173196
Cs3g01275	AT4G24270	EMBRYO DEFECTIVE 140 [Source:UniProtKB/TrEMBL;Acc:F4JQ75]	EMB140	1.08053	0.0229663	0.0480417
orange1.1t00566	AT1G32900	Granule-bound starch synthase 1, chloroplastic/amyloplastic [Source:UniProtKB/Swiss-Prot;Acc:Q9MAQ0]	GBSS1	-1.54695	1.60582e-177	2.43773e-175
Cs6g08500	AT5G05600	Probable 2-oxoglutarate-dependent dioxygenase At5g05600 [Source:UniProtKB/Swiss-Prot;Acc:Q9FFF6]		3.12185	3.54935e-101	2.61507e-99
Cs1g01540	AT5G65020	Annexin D2 [Source:UniProtKB/Swiss-Prot;Acc:Q9XEE2]	ANN2	1.13716	1.33658e-27	2.2328e-26
Cs9g03650	AT1G24020	MLP-like protein 423 [Source:UniProtKB/Swiss-Prot;Acc:Q93VR4]	MLP423	-1.83975	1.4602e-06	6.54804e-06
Cs4g20250	AT5G25530	DNAJ heat shock family protein [Source:UniProtKB/TrEMBL;Acc:F4JY55]		1.38951	4.74506e-05	0.000171726
Cs7g32520	AT2G39650	At2g39650 [Source:UniProtKB/TrEMBL;Acc:O48813]		2.57969	2.88209e-144	3.29242e-142
Cs4g06320	AT2G05940	Serine/threonine-protein kinase RIPK [Source:UniProtKB/Swiss-Prot;Acc:Q9ZUF4]	RIPK	-2.6755	0.000904882	0.00262068
Cs2g11570	AT4G20050	Pectin lyase-like superfamily protein [Source:TAIR;Acc:AT4G20050]	QRT3	2.07153	2.62509e-09	1.56173e-08
orange1.1t03231	AT3G12700	Aspartic proteinase NANA, chloroplast [Source:UniProtKB/Swiss-Prot;Acc:Q9LTW4]	NANA	1.86313	1.07562e-39	2.62453e-38
Cs1g04300	AT3G26040	HXXXD-type acyl-transferase family protein [Source:UniProtKB/TrEMBL;Acc:F4JBC7]		-4.32623	0.00417949	0.0105438
Cs1g22890	AT4G37080	Protein of unknown function, DUF547 [Source:TAIR;Acc:AT4G37080]		1.3772	0.000175728	0.000578655
Cs3g25510	AT1G75500	Protein WALLS ARE THIN 1 [Source:UniProtKB/Swiss-Prot;Acc:Q94AP3]	WAT1	1.59129	3.1943e-44	8.898e-43
Cs2g02880	AT4G22030	F-box family protein with a domain of unknown function (DUF295) [Source:TAIR;Acc:AT4G22030]		5.12956	5.79393e-05	0.000206255
Cs9g15500	AT5G51160	Ankyrin repeat family protein [Source:UniProtKB/TrEMBL;Acc:Q9LU58]		2.50389	1.0929e-12	8.58937e-12
orange1.1t01729	AT2G47180	Galactinol synthase 1 [Source:UniProtKB/Swiss-Prot;Acc:O22893]	GOLS1	5.60404	7.7206e-05	0.000269245
Cs2g18930	AT5G03795	Probable glycosyltransferase At5g03795 [Source:UniProtKB/Swiss-Prot;Acc:Q9FFN2]		2.52031	5.92553e-07	2.79403e-06
Cs3g16380	AT4G07960	CSLC12 [Source:UniProtKB/TrEMBL;Acc:A0A384KRZ4]	CSLC12	4.74976	2.55793e-266	7.41766e-264
Cs6g06240	AT2G37610	Cyclin-dependent protein kinase inhibitor SMR12 [Source:UniProtKB/Swiss-Prot;Acc:O80930]	SMR12	2.56272	1.23687e-08	6.90786e-08
Cs1g14580	AT1G52360	Coatomer subunit beta' [Source:UniProtKB/TrEMBL;Acc:F4ICX0]		1.71911	2.58895e-14	2.28659e-13
orange1.1t02547	AT2G46680	Homeobox-leucine zipper protein ATHB-7 [Source:UniProtKB/Swiss-Prot;Acc:P46897]	ATHB-7	-1.35798	7.81081e-08	4.02352e-07
Cs1g18610	AT3G14470	Putative disease resistance RPP13-like protein 1 [Source:UniProtKB/Swiss-Prot;Acc:Q9LRR4]	RPPL1	2.67378	8.17052e-15	7.47005e-14
orange1.1t03450	AT2G34930	Disease resistance family protein / LRR family protein [Source:UniProtKB/TrEMBL;Acc:O64757]		1.59115	1.86076e-13	1.55022e-12
Cs5g18930	AT5G48930	Shikimate O-hydroxycinnamoyltransferase [Source:UniProtKB/Swiss-Prot;Acc:Q9FI78]	HST	-1.0534	4.19392e-05	0.000153102
Cs5g14370	AT3G14440	9-cis-epoxycarotenoid dioxygenase NCED3, chloroplastic [Source:UniProtKB/Swiss-Prot;Acc:Q9LRR7]	NCED3	4.93152	4.10198e-104	3.14517e-102
Cs4g01480	AT1G51120	AP2/ERF and B3 domain-containing transcription factor At1g51120 [Source:UniProtKB/Swiss-Prot;Acc:Q9C688]		-1.35597	3.12796e-10	2.029e-09
Cs2g18510	AT2G31370	AT2G31370 protein [Source:UniProtKB/TrEMBL;Acc:B9DGB1]	POSF21	3.05271	0.0233415	0.0487139
Cs3g23580	AT1G45474	Photosystem I chlorophyll a/b-binding protein 5, chloroplastic [Source:UniProtKB/Swiss-Prot;Acc:Q9C639]	LHCA5	-1.20357	2.13116e-16	2.15777e-15
Cs3g13100	AT5G27330	Prefoldin chaperone subunit family protein [Source:UniProtKB/TrEMBL;Acc:F4K498]		1.14548	0.0122818	0.0277137
Cs5g06440	AT3G57520	Probable galactinol--sucrose galactosyltransferase 2 [Source:UniProtKB/Swiss-Prot;Acc:Q94A08]	RFS2	2.57507	1.46222e-05	5.71717e-05
Cs5g29320	AT1G10180	Exocyst complex component EXO84C [Source:UniProtKB/Swiss-Prot;Acc:Q9SY60]	EXO84C	-1.14422	0.000628431	0.00187774
Cs8g14660	AT2G39580	CONTAINS InterPro DOMAIN/s: Putative zinc-finger domain (InterPro:IPR019607); Ha. [Source:TAIR;Acc:AT2G39580]		1.23771	1.20837e-28	2.08323e-27
Cs3g25910	AT1G19920	ATP sulfurylase 2 [Source:UniProtKB/Swiss-Prot;Acc:Q43870]	APS2	-1.09921	3.41414e-11	2.37907e-10
Cs3g26970	AT1G76180	Dehydrin ERD14 [Source:UniProtKB/Swiss-Prot;Acc:P42763]	ERD14	1.52627	3.92479e-60	1.60533e-58
Cs5g01250	AT1G32930	Beta-1,6-galactosyltransferase GALT31A [Source:UniProtKB/Swiss-Prot;Acc:Q9MAP8]	GALT31A	1.66138	1.32742e-13	1.11866e-12
Cs3g23040	AT4G24210	SLY1 [Source:UniProtKB/TrEMBL;Acc:A0A178V5B2]	GID2	-1.09531	4.76291e-34	9.82958e-33
Cs1g21520	AT5G67550	Transmembrane protein [Source:UniProtKB/TrEMBL;Acc:Q1PDF2]		2.20623	0.00106798	0.00304662
Cs9g17460	AT5G52400	Cytochrome P450, family 715, subfamily A, polypeptide 1 [Source:UniProtKB/TrEMBL;Acc:F4KG63]	CYP715A1	5.33797	0.000213829	0.000692327
Cs1g07245				-1.12879	6.53829e-21	8.3648e-20
Cs2g12450	AT1G73390	At1g73390 [Source:UniProtKB/TrEMBL;Acc:Q9FX34]		1.49625	3.1118e-18	3.46728e-17
Cs4g11440	AT4G27290	Serine/threonine-protein kinase [Source:UniProtKB/TrEMBL;Acc:A0A178V0J5]		1.32171	6.91014e-05	0.000243005
Cs9g04190	AT3G06868	Vitellogenin-like protein [Source:UniProtKB/TrEMBL;Acc:Q0WM46]		-1.55468	2.91111e-25	4.53176e-24
orange1.1t03417	AT3G21710	Vascular-related unknown protein 1 [Source:UniProtKB/Swiss-Prot;Acc:Q9LSZ3]	VUP1	-4.2615	0.0218018	0.0459415
Cs7g08350	AT1G23980	RING-H2 finger protein ATL47 [Source:UniProtKB/Swiss-Prot;Acc:Q8GW38]	ATL47	-1.11833	2.59318e-09	1.54356e-08
Cs2g19200	AT3G07700	Protein kinase superfamily protein [Source:UniProtKB/TrEMBL;Acc:F4JFM1]		1.0202	1.7731e-34	3.73424e-33
Cs4g01190	AT2G15580	AT2G15580 protein [Source:UniProtKB/TrEMBL;Acc:Q9ZQF5]		-1.01706	4.4791e-33	8.98164e-32
Cs8g04820	AT4G14440	Enoyl-CoA delta isomerase 3 [Source:UniProtKB/Swiss-Prot;Acc:O23300]	ECI3	-2.79329	3.05684e-12	2.32256e-11
Cs4g17880	AT1G15360	Ethylene-responsive transcription factor WIN1 [Source:UniProtKB/Swiss-Prot;Acc:Q9XI33]	WIN1	2.99412	0.00112803	0.00320499
Cs7g02900	AT2G33490	Uncharacterized protein At2g33490 [Source:UniProtKB/Swiss-Prot;Acc:O22799]		1.91307	1.35451e-105	1.07879e-103
orange1.1t05657	AT1G05680	Glycosyltransferase (Fragment) [Source:UniProtKB/TrEMBL;Acc:A0A0K1SBE8]	UGT74E2	-1.10803	3.19791e-20	3.95482e-19
Cs7g19300	AT5G07400	At5g07400 [Source:UniProtKB/TrEMBL;Acc:Q84MA4]		1.05285	2.78943e-52	9.36116e-51
Cs3g15770	AT5G48810	Cytochrome B5 isoform D [Source:UniProtKB/Swiss-Prot;Acc:Q9ZWT2]	CYTB5-D	4.9244	7.58962e-05	0.000265004
Cs5g30270	AT1G08770	PRA1 family protein [Source:UniProtKB/TrEMBL;Acc:A0A178W4Z3]	PRA1E	1.13035	6.46481e-14	5.57482e-13
Cs9g16870	AT4G23030	Protein DETOXIFICATION 49 [Source:UniProtKB/Swiss-Prot;Acc:O82752]	DTX49	1.83371	4.87029e-07	2.32211e-06
orange1.1t02757	AT1G80830	Metal transporter Nramp1 [Source:UniProtKB/Swiss-Prot;Acc:Q9SAH8]	NRAMP1	1.26113	4.04525e-54	1.40552e-52
Cs5g12220	AT5G15630	COBRA-like protein 4 [Source:UniProtKB/Swiss-Prot;Acc:Q9LFW3]	COBL4	2.12749	0.000324782	0.00102017
Cs7g01870	AT1G65000	At1g65000 [Source:UniProtKB/TrEMBL;Acc:Q8GXU4]		-1.28014	0.000100716	0.000345439
Cs7g11800	AT3G02310	Developmental protein SEPALLATA 2 [Source:UniProtKB/Swiss-Prot;Acc:P29384]	2019-09-02	2.14438	1.46085e-08	8.08686e-08
Cs2g22820	AT4G10270	At4g10270 [Source:UniProtKB/TrEMBL;Acc:O82615]		-1.56864	1.32353e-29	2.36282e-28
Cs3g21210	AT5G45340	Abscisic acid 8'-hydroxylase 3 [Source:UniProtKB/Swiss-Prot;Acc:Q9FH76]	CYP707A3	3.30002	3.66469e-06	1.56547e-05
Cs6g22150	AT3G02100	UDP-glycosyltransferase 83A1 [Source:UniProtKB/Swiss-Prot;Acc:Q9SGA8]	UGT83A1	-1.7589	4.4186e-33	8.86818e-32
Cs3g01890	AT3G57040	Two-component response regulator ARR9 [Source:UniProtKB/Swiss-Prot;Acc:O80366]	ARR9	4.19669	1.73254e-17	1.85288e-16
orange1.1t01324	AT2G18950	Homogentisate phytyltransferase 1, chloroplastic [Source:UniProtKB/Swiss-Prot;Acc:Q8VWJ1]	HPT1	-1.91115	0.00746992	0.0177649
orange1.1t03780	AT1G34300	G-type lectin S-receptor-like serine/threonine-protein kinase At1g34300 [Source:UniProtKB/Swiss-Prot;Acc:Q9XID3]		-1.74966	0.0155177	0.0341169
Cs2g24730	AT3G27250	At3g27250 [Source:UniProtKB/TrEMBL;Acc:Q9LK28]		-1.73598	3.60691e-50	1.14908e-48
orange1.1t04009	AT1G32700	PLATZ transcription factor family protein [Source:UniProtKB/TrEMBL;Acc:F4IEB6]		1.54632	6.65593e-21	8.51048e-20
Cs5g03170	AT4G23500	Pectin lyase-like superfamily protein [Source:UniProtKB/TrEMBL;Acc:O81746]		1.73532	3.34934e-41	8.59917e-40
orange1.1t02229	AT5G45540	Transmembrane protein, putative (DUF594) [Source:UniProtKB/TrEMBL;Acc:Q9FHI2]		2.28139	2.38504e-08	1.29962e-07
Cs1g13960	AT4G14550	indole-3-acetic acid inducible 14 [Source:TAIR;Acc:AT4G14550]	IAA14	1.41773	6.84636e-25	1.05274e-23
Cs5g04790	AT3G48090	Protein EDS1 [Source:UniProtKB/Swiss-Prot;Acc:Q9SU72]	EDS1	1.34351	1.87644e-70	9.14726e-69
Cs9g18680	AT5G52950	unknown protein; Ha. [Source:TAIR;Acc:AT5G52950]		1.21139	9.60255e-05	0.000330594
Cs9g14450	AT2G45220	Probable pectinesterase/pectinesterase inhibitor 17 [Source:UniProtKB/Swiss-Prot;Acc:O22149]	PME17	3.09971	2.29032e-16	2.31375e-15
Cs8g04490	AT4G33920	Probable protein phosphatase 2C 63 [Source:UniProtKB/Swiss-Prot;Acc:O81760]		1.01283	4.20672e-65	1.89924e-63
Cs9g06060	AT1G03220	Eukaryotic aspartyl protease family protein [Source:UniProtKB/TrEMBL;Acc:Q9ZVS4]		5.86163	4.76438e-12	3.57431e-11
Cs7g28110	AT3G46290	Receptor-like protein kinase HERK 1 [Source:UniProtKB/Swiss-Prot;Acc:Q9LX66]	HERK1	6.56473	0	0
Cs9g11000	AT1G04730	p-loop containing nucleoside triphosphate hydrolases superfamily protein [Source:UniProtKB/TrEMBL;Acc:F4I5S3]	CTF18	1.06305	0.00685069	0.0164641
Cs5g17810	AT1G33970	Immune-associated nucleotide-binding protein 9 [Source:UniProtKB/Swiss-Prot;Acc:F4HT21]	IAN9	2.37378	0.00079071	0.00231732
orange1.1t04278	AT4G02550	unknown protein; BEST Arabidopsis thaliana protein match is: unknown protein (TAIR:AT4G02210.2); Ha. [Source:TAIR;Acc:AT4G02550]		1.04191	6.26474e-07	2.94538e-06
Cs3g21900	AT4G09760	Probable choline kinase 3 [Source:UniProtKB/Swiss-Prot;Acc:Q9SZ92]		1.40064	1.38987e-130	1.39103e-128
Cs1g17040	AT1G74960	3-oxoacyl-[acyl-carrier-protein] synthase II, chloroplastic [Source:UniProtKB/Swiss-Prot;Acc:Q9C9P4]	KAS2	-4.5947	0.00841872	0.0197596
Cs9g05210	AT2G33150	PKT3 [Source:UniProtKB/TrEMBL;Acc:A0A178VRP9]	PED1	1.44552	2.45734e-14	2.17374e-13
Cs3g18690	AT4G08570	Heavy metal-associated isoprenylated plant protein 24 [Source:UniProtKB/Swiss-Prot;Acc:O81464]	HIPP24	-1.34191	1.08296e-13	9.18462e-13
Cs1g25115	AT3G13062	At3g13062 [Source:UniProtKB/TrEMBL;Acc:B9UY99]		6.01447	8.42719e-07	3.90204e-06
Cs2g06620	AT4G21620	AT4g21620/F17L22_80 [Source:UniProtKB/TrEMBL;Acc:Q9SVT5]		-1.36101	1.58012e-21	2.07674e-20
Cs7g08580	AT1G23790	At1g23790 [Source:UniProtKB/TrEMBL;Acc:Q9ZUB7]		1.41174	0.000157999	0.00052517
Cs8g13286	AT1G13210	Probable phospholipid-transporting ATPase 11 [Source:UniProtKB/Swiss-Prot;Acc:Q9SAF5]	ALA11	-1.36532	2.13794e-49	6.67008e-48
Cs1g22150	AT1G80730	At1g80730 [Source:UniProtKB/TrEMBL;Acc:Q0V814]	ZFP1	1.09902	0.000528762	0.00160022
Cs5g28140	AT2G32670	Vesicle-associated membrane protein 725 [Source:UniProtKB/Swiss-Prot;Acc:O48850]	VAMP725	1.10654	5.72486e-22	7.68946e-21
Cs3g20420	AT1G21510	F24J8.12 protein [Source:UniProtKB/TrEMBL;Acc:Q9LPK8]		1.6983	0.0151132	0.0333546
Cs5g26740	AT5G18110	Eukaryotic translation initiation factor NCBP [Source:UniProtKB/Swiss-Prot;Acc:Q9FK59]	NCBP	-1.0016	3.83139e-23	5.45732e-22
Cs5g26940	AT1G54400	HSP20-like chaperones superfamily protein [Source:UniProtKB/TrEMBL;Acc:F4HWW7]		2.02764	1.92824e-20	2.40966e-19
Cs9g06370	AT3G06035	Uncharacterized protein At3g06035 [Source:UniProtKB/TrEMBL;Acc:Q0WSE0]		1.28922	1.84073e-15	1.74939e-14
orange1.1t04885	AT3G48880	F-box/LRR-repeat protein At3g48880 [Source:UniProtKB/Swiss-Prot;Acc:Q9M2Z5]		-2.33846	0.00290529	0.00757084
Cs1g06270	AT5G45050	Disease resistance protein RRS1B [Source:UniProtKB/Swiss-Prot;Acc:Q9FL92]	RRS1B	3.79291	0.00806815	0.0189979
Cs7g05540	AT4G32280	Auxin-responsive protein [Source:UniProtKB/TrEMBL;Acc:Q2VWA0]	IAA29	1.58878	3.9037e-08	2.08004e-07
Cs3g25930	AT2G28305	Cytokinin riboside 5'-monophosphate phosphoribohydrolase [Source:UniProtKB/TrEMBL;Acc:A0A178VS96]	LOG1	1.76463	1.2435e-10	8.30433e-10
Cs7g06780	AT5G10770	Aspartyl protease family protein At5g10770 [Source:UniProtKB/Swiss-Prot;Acc:Q8S9J6]		1.34629	3.77479e-39	9.05429e-38
Cs2g19920	AT5G47540	At5g47540 [Source:UniProtKB/TrEMBL;Acc:B3LFB8]		3.34	2.69885e-13	2.21259e-12
Cs7g08620	AT1G70370	Polygalacturonase 1 beta-like protein 3 [Source:UniProtKB/Swiss-Prot;Acc:P92990]	PGL3	2.18294	2.10591e-43	5.71145e-42
Cs6g06530	AT2G39700	Expansin-A4 [Source:UniProtKB/Swiss-Prot;Acc:O48818]	EXPA4	1.36093	4.19804e-62	1.77156e-60
orange1.1t05099	AT3G49340	Cysteine protease-like protein [Source:UniProtKB/TrEMBL;Acc:Q9SG15]		-2.02172	1.81855e-08	1.00082e-07
Cs9g13010	AT3G57710	Protein kinase superfamily protein [Source:UniProtKB/TrEMBL;Acc:Q9SVY5]		1.56264	0.017662	0.0381927
Cs2g10110	AT5G44440	FAD-binding Berberine family protein [Source:TAIR;Acc:AT5G44440]		3.63555	5.46622e-05	0.000195789
Cs5g19240	AT5G17680	Disease resistance protein (TIR-NBS-LRR class) [Source:UniProtKB/TrEMBL;Acc:Q9FN83]		3.63733	9.13663e-14	7.78972e-13
Cs5g27920	AT3G24840	Sec14p-like phosphatidylinositol transfer family protein [Source:UniProtKB/TrEMBL;Acc:A0A178VMA9]		1.52813	9.86316e-27	1.60154e-25
Cs8g04550	AT2G14900	Gibberellin-regulated protein 7 [Source:UniProtKB/Swiss-Prot;Acc:O82328]	GASA7	1.42374	1.53713e-05	5.98835e-05
Cs5g15210	AT1G17230	Non-specific serine/threonine protein kinase [Source:UniProtKB/TrEMBL;Acc:A0A178W313]		1.25146	1.03251e-17	1.11637e-16
Cs9g14960				3.02848	7.02205e-13	5.5848e-12
Cs5g16450	AT5G42710	Putative uncharacterized protein [Source:UniProtKB/TrEMBL;Acc:Q9FMZ3]		1.93033	0.000791775	0.00231984
Cs2g01250	AT4G16380	Heavy metal transport/detoxification superfamily protein [Source:TAIR;Acc:AT4G16380]		1.34598	9.14298e-07	4.21449e-06
Cs4g17690	AT4G32400	SHS1 [Source:UniProtKB/TrEMBL;Acc:A0A178UW29]	BT1	1.69899	1.45362e-57	5.56336e-56
Cs5g05820	AT5G50150	AT5g50150/MPF21_17 [Source:UniProtKB/TrEMBL;Acc:Q9FG96]		1.21754	1.74547e-06	7.74588e-06
Cs5g28080	AT2G02850	Basic blue protein [Source:UniProtKB/Swiss-Prot;Acc:Q8LG89]	ARPN	-1.57433	0.0061627	0.0149806
Cs1g19710	AT1G10380	At1g10380/F14N23_32 [Source:UniProtKB/TrEMBL;Acc:Q93ZB0]		1.19948	3.37566e-11	2.35297e-10
Cs8g18430	AT2G28890	Probable protein phosphatase 2C 23 [Source:UniProtKB/Swiss-Prot;Acc:Q9ZV25]	PLL4	1.25839	8.92438e-86	5.50029e-84
Cs7g13240	AT5G62790	1-deoxy-D-xylulose 5-phosphate reductoisomerase [Source:UniProtKB/TrEMBL;Acc:F4K7T6]	DXR	1.45393	1.9563e-10	1.28632e-09
Cs5g13290	AT3G14770	Bidirectional sugar transporter SWEET [Source:UniProtKB/TrEMBL;Acc:A0A178VM79]	SWEET2	1.25754	5.49988e-44	1.5208e-42
Cs4g03330	AT3G21240	Cinnamyl alcohol dehydrogenase [Source:UniProtKB/TrEMBL;Acc:B1GUZ3]	4CL2	-2.14506	1.05967e-111	8.9103e-110
Cs5g26420	AT3G04030	Myb-related protein 2 [Source:UniProtKB/Swiss-Prot;Acc:Q9SQQ9]	MYR2	1.04894	8.29835e-30	1.49562e-28
Cs1g25950	AT2G17760	Aspartyl protease family protein 1 [Source:UniProtKB/Swiss-Prot;Acc:Q8VYV9]	APF1	1.65848	1.8593e-95	1.29731e-93
Cs9g13190	AT1G30410	multidrug resistance-associated protein 13 [Source:TAIR;Acc:AT1G30410]	ATMRP13	2.5078	0.00701589	0.0168062
Cs3g12230	AT3G06350	Bifunctional 3-dehydroquinate dehydratase/shikimate dehydrogenase, chloroplastic [Source:UniProtKB/Swiss-Prot;Acc:Q9SQT8]	EMB3004	1.19503	6.02113e-06	2.49116e-05
Cs5g02760	AT5G41610	Cation/H(+) antiporter 18 [Source:UniProtKB/Swiss-Prot;Acc:Q9FFR9]	CHX18	2.39136	8.71101e-87	5.41303e-85
Cs1g03880	AT1G19970	ER lumen protein retaining receptor family protein [Source:UniProtKB/TrEMBL;Acc:F4HR00]		1.48977	7.36535e-76	3.91072e-74
Cs4g15250	AT1G60630	Inactive leucine-rich repeat receptor-like serine/threonine-protein kinase At1g60630 [Source:UniProtKB/Swiss-Prot;Acc:Q84MA9]		1.8734	1.19043e-29	2.12689e-28
Cs9g15610	AT5G51160	Ankyrin repeat family protein [Source:UniProtKB/TrEMBL;Acc:Q9LU58]		2.71781	1.15297e-07	5.83817e-07
Cs8g04525	AT4G29950	Ypt/Rab-GAP domain of gyp1p superfamily protein [Source:UniProtKB/TrEMBL;Acc:Q9SZR5]		2.49487	1.73686e-132	1.76964e-130
Cs3g10940	AT1G20050	Probable 3-beta-hydroxysteroid-Delta(8),Delta(7)-isomerase [Source:UniProtKB/Swiss-Prot;Acc:O48962]	HYD1	-1.11595	6.10147e-05	0.000216553
Cs7g29040	AT5G02500	Probable mediator of RNA polymerase II transcription subunit 37e [Source:UniProtKB/Swiss-Prot;Acc:P22953]	MED37E	4.93945	2.50676e-279	7.87505e-277
orange1.1t05543	AT1G35260	MLP-like protein 165 [Source:UniProtKB/Swiss-Prot;Acc:Q9C7I7]	MLP165	-3.66314	0.0226418	0.0474468
Cs6g15360	AT4G25470	C-repeat binding factor 2 [Source:UniProtKB/TrEMBL;Acc:B2BIW9]	DREB1C	8.13503	3.04811e-28	5.18385e-27
Cs7g08200	AT5G62890	Nucleobase-ascorbate transporter 6 [Source:UniProtKB/Swiss-Prot;Acc:Q27GI3]	NAT6	1.5849	1.16778e-36	2.6335e-35
Cs2g02780	AT1G11915	F12F1.23 protein [Source:UniProtKB/TrEMBL;Acc:O65389]		1.93223	4.76579e-21	6.13881e-20
Cs5g10270	AT4G23030	Protein DETOXIFICATION 49 [Source:UniProtKB/Swiss-Prot;Acc:O82752]	DTX49	4.89659	0.000207639	0.000673924
Cs3g15140	AT1G56430	Probable nicotianamine synthase 4 [Source:UniProtKB/Swiss-Prot;Acc:Q9C7X5]	NAS4	1.183	3.19081e-43	8.592e-42
Cs8g03230	AT2G22780	PMDH1 [Source:UniProtKB/TrEMBL;Acc:A0A384LAR8]	PMDH1	-1.02333	2.05424e-24	3.08737e-23
Cs6g13360	AT3G52360	Transmembrane protein [Source:UniProtKB/TrEMBL;Acc:Q9FT46]		-1.00144	1.80324e-05	6.95674e-05
Cs6g04140	AT3G09640	APX2 [Source:UniProtKB/TrEMBL;Acc:A0A178VH43]	APX2	-1.58277	3.15028e-40	7.84759e-39
Cs1g01800	AT4G39830	At4g39830 [Source:UniProtKB/TrEMBL;Acc:O65670]		5.38934	7.81281e-254	2.05486e-251
Cs5g19020	AT5G54160	Flavone 3'-O-methyltransferase 1 [Source:UniProtKB/Swiss-Prot;Acc:Q9FK25]	OMT1	-2.0733	3.79481e-16	3.78126e-15
Cs3g03470	AT2G23390	Acyl-CoA [Source:UniProtKB/TrEMBL;Acc:O80456]		-1.17918	2.23296e-38	5.23392e-37
Cs7g07990	AT1G24140	Metalloendoproteinase 3-MMP [Source:UniProtKB/Swiss-Prot;Acc:Q5XF51]	3MMP	4.20958	2.17469e-264	6.22649e-262
Cs9g14430	AT1G23210	Endoglucanase 4 [Source:UniProtKB/Swiss-Prot;Acc:O49296]	AtGH9B6	3.05272	0.0237618	0.0495135
Cs2g05590	AT1G23750	F5O8.30 protein [Source:UniProtKB/TrEMBL;Acc:Q9ZUC0]		1.05868	6.42956e-06	2.64707e-05
Cs9g07230	AT2G32030	Acyl-CoA N-acyltransferases (NAT) superfamily protein [Source:UniProtKB/TrEMBL;Acc:Q9SKZ6]		2.22959	4.51555e-62	1.902e-60
orange1.1t01622	AT2G02010	glutamate decarboxylase 4 [Source:TAIR;Acc:AT2G02010]	GAD4	3.26916	0	0
orange1.1t03455	AT2G29420	Glutathione S-transferase U7 [Source:UniProtKB/Swiss-Prot;Acc:Q9ZW24]	GSTU7	3.46569	8.32411e-08	4.27528e-07
Cs7g18350	AT1G08200	UDP-D-apiose/UDP-D-xylose synthase 2 [Source:UniProtKB/Swiss-Prot;Acc:Q9SGE0]	AXS2	2.2095	6.51006e-170	9.14603e-168
Cs8g18330	AT3G46510	U-box domain-containing protein 13 [Source:UniProtKB/Swiss-Prot;Acc:Q9SNC6]	PUB13	1.14501	3.10927e-54	1.08198e-52
Cs2g09780	AT1G30500	Nuclear transcription factor Y subunit A-7 [Source:UniProtKB/Swiss-Prot;Acc:Q84JP1]	NFYA7	-1.26344	1.13447e-53	3.89977e-52
Cs9g10630	AT4G36150	Disease resistance protein (TIR-NBS-LRR class) family [Source:UniProtKB/TrEMBL;Acc:O65507]		-1.63456	3.05683e-26	4.88985e-25
Cs1g19160	AT5G63710	Leucine-rich repeat protein kinase family protein [Source:TAIR;Acc:AT5G63710]		1.04884	1.16029e-11	8.4198e-11
orange1.1t03749	AT1G49000	At1g49000 [Source:UniProtKB/TrEMBL;Acc:Q9M9A2]		1.18432	1.58721e-15	1.51545e-14
Cs5g14550	AT1G17100	HBP1 [Source:UniProtKB/TrEMBL;Acc:A0A178W6J0]		-1.00223	2.6063e-19	3.08165e-18
Cs3g03080	AT1G09610	GXM3 [Source:UniProtKB/TrEMBL;Acc:A0A178W7U8]	GXM1	2.36378	1.14938e-07	5.82126e-07
Cs2g04900	AT1G68810	Transcription factor bHLH30 [Source:UniProtKB/Swiss-Prot;Acc:Q9S7Y1]	BHLH30	-1.1999	4.73977e-29	8.30433e-28
Cs8g08990	AT2G21180	At2g21180/F26H11.6 [Source:UniProtKB/TrEMBL;Acc:Q9SKP5]		-1.69249	7.89801e-32	1.52819e-30
orange1.1t04177	AT3G17380	TRAF-like family protein [Source:UniProtKB/TrEMBL;Acc:F4J556]		-1.3544	1.79731e-29	3.19602e-28
orange1.1t02600	AT5G13080	WRKY75 [Source:UniProtKB/TrEMBL;Acc:A0A178UJF4]	WRKY75	-1.01412	1.5896e-10	1.05286e-09
Cs1g06230	AT2G20900	Diacylglycerol kinase 5 [Source:UniProtKB/Swiss-Prot;Acc:Q9C5E5]	DGK5	1.24414	1.3552e-35	2.96166e-34
Cs3g22610	AT1G34300	G-type lectin S-receptor-like serine/threonine-protein kinase At1g34300 [Source:UniProtKB/Swiss-Prot;Acc:Q9XID3]		1.18274	5.93894e-38	1.37636e-36
Cs1g15670	AT1G52140	Avr9/Cf-9 rapidly elicited protein [Source:UniProtKB/TrEMBL;Acc:Q9ZU12]		2.72939	2.63099e-73	1.33133e-71
Cs5g26450	AT1G64760	Glucan endo-1,3-beta-glucosidase 8 [Source:UniProtKB/Swiss-Prot;Acc:Q6NKW9]		3.40615	7.82428e-89	4.97128e-87
Cs7g01390	AT2G44500	O-fucosyltransferase 20 [Source:UniProtKB/Swiss-Prot;Acc:O64884]	OFUT20	4.91682	5.19659e-201	9.79513e-199
orange1.1t04327	AT1G11300	G-type lectin S-receptor-like serine/threonine-protein kinase At1g11300 [Source:UniProtKB/Swiss-Prot;Acc:Q9SXB4]		1.71449	7.5205e-32	1.45764e-30
orange1.1t03159	AT4G12010	Disease resistance-like protein DSC1 [Source:UniProtKB/Swiss-Prot;Acc:Q9SZ66]	DSC1	1.61972	0.0133599	0.0299136
Cs2g25500	AT3G27030	Transmembrane protein [Source:UniProtKB/TrEMBL;Acc:F4JEW3]		-1.26179	5.1067e-10	3.25193e-09
Cs2g21160	AT2G32500	At2g32500 [Source:UniProtKB/TrEMBL;Acc:Q67XD6]		-1.02085	0.00149587	0.00414595
Cs7g20190	AT5G13180	NAC domain-containing protein 83 [Source:UniProtKB/Swiss-Prot;Acc:Q9FY93]	NAC083	1.90092	0.0116883	0.02654
Cs8g20260	AT3G08510	Phosphoinositide phospholipase C [Source:UniProtKB/TrEMBL;Acc:C0Z2P3]	PLC2	2.19319	5.26567e-26	8.36993e-25
Cs2g03220	AT3G21690	Protein DETOXIFICATION 40 [Source:UniProtKB/Swiss-Prot;Acc:Q9LVD9]	DTX40	-1.21647	9.21301e-05	0.000317909
Cs7g04150	AT2G02800	Probable serine/threonine-protein kinase PBL3 [Source:UniProtKB/Swiss-Prot;Acc:O49840]	PBL3	1.5569	9.75886e-91	6.37965e-89
Cs2g16440	AT1G75250	RAD-like 6 [Source:TAIR;Acc:AT1G75250]	ATRL6	2.12465	7.0978e-08	3.66877e-07
Cs2g13670	AT2G01275	RING/FYVE/PHD zinc finger superfamily protein [Source:TAIR;Acc:AT2G01275]		1.50789	4.21205e-08	2.23539e-07
Cs3g02580	AT1G14520	myo-inositol oxygenase 1 [Source:TAIR;Acc:AT1G14520]	MIOX1	2.26784	2.83901e-35	6.15682e-34
Cs5g01270	AT1G01090	Pyruvate dehydrogenase E1 component subunit alpha [Source:UniProtKB/TrEMBL;Acc:A0A178W8A7]	PDH-E1 ALPHA	3.00924	4.98582e-11	3.43509e-10
Cs4g13690	AT5G56840	At5g56840 [Source:UniProtKB/TrEMBL;Acc:Q9FJS9]		-1.78929	5.06942e-59	2.01521e-57
Cs7g30485				1.28716	1.14252e-52	3.85712e-51
Cs7g13500	AT3G19970	AT3g19970/MZE19_2 [Source:UniProtKB/TrEMBL;Acc:Q9LHE8]		3.89571	2.56415e-159	3.39173e-157
Cs9g02640	AT5G49330	Transcription factor MYB111 [Source:UniProtKB/Swiss-Prot;Acc:Q9FJ07]	MYB111	-1.8651	1.85255e-19	2.20541e-18
Cs1g09130	AT4G33440	Pectin lyase-like superfamily protein [Source:UniProtKB/TrEMBL;Acc:Q84K13]		3.10284	1.23455e-134	1.27509e-132
Cs1g23970	AT2G18470	Proline-rich receptor-like protein kinase PERK4 [Source:UniProtKB/Swiss-Prot;Acc:Q9ZNQ8]	PERK4	2.97965	1.86973e-08	1.02849e-07
Cs6g22050	AT5G15490	UDP-glucose 6-dehydrogenase [Source:UniProtKB/TrEMBL;Acc:A0A178UJW9]	UGD3	1.465	1.26276e-48	3.88075e-47
Cs2g02810	AT1G11910	aspartic proteinase A1 [Source:TAIR;Acc:AT1G11910]	APA1	3.10907	5.16119e-117	4.63258e-115
Cs2g08920	AT1G74170	Receptor-like protein 13 [Source:UniProtKB/Swiss-Prot;Acc:Q9C6A6]	AtRLP13	-1.0179	0.000187039	0.000613312
Cs6g10660	AT5G41590	Protein LURP-one-related 17 [Source:UniProtKB/Swiss-Prot;Acc:A0MFL4]		1.7003	2.60133e-13	2.13651e-12
Cs8g17160	AT2G28500	LOB domain-containing protein 11 [Source:UniProtKB/Swiss-Prot;Acc:Q9SK08]	LBD11	-1.20937	2.28272e-07	1.12294e-06
Cs6g22380	AT1G18520	Tetraspanin-11 [Source:UniProtKB/Swiss-Prot;Acc:Q9LPR6]	TET11	1.56193	9.57726e-09	5.41435e-08
Cs5g09350	AT5G62360	Plant invertase/pectin methylesterase inhibitor superfamily protein [Source:UniProtKB/TrEMBL;Acc:Q9LVA3]		4.01569	0.00248563	0.00658805
Cs1g05500	AT3G18660	UDP-glucuronate:xylan alpha-glucuronosyltransferase 1 [Source:UniProtKB/Swiss-Prot;Acc:Q9LSB1]	GUX1	2.15634	2.63129e-05	9.90797e-05
orange1.1t00231	AT2G45360	Ankyrin repeat/KH domain protein (DUF1442) [Source:UniProtKB/TrEMBL;Acc:O22136]		-1.18042	7.02894e-10	4.41387e-09
Cs8g02130	AT4G35160	Acetylserotonin O-methyltransferase [Source:UniProtKB/Swiss-Prot;Acc:Q9T003]	ASMT	2.71259	0.000177078	0.000582595
orange1.1t00345	AT4G11610	C2 calcium/lipid-binding plant phosphoribosyltransferase family protein [Source:UniProtKB/TrEMBL;Acc:Q84TJ7]		1.65158	2.77727e-97	1.98795e-95
Cs9g16210	AT5G66520	Pentatricopeptide repeat-containing protein At5g66520 [Source:UniProtKB/Swiss-Prot;Acc:Q9FJY7]	PCMP-H61	1.0349	0.00195404	0.00529386
Cs9g12780	AT5G12010	AT5g12010/F14F18_180 [Source:UniProtKB/TrEMBL;Acc:Q9LYH2]		1.3744	5.44869e-06	2.26843e-05
Cs2g05940	AT2G34700	Pollen Ole e 1 allergen and extensin family protein [Source:UniProtKB/TrEMBL;Acc:O64586]		1.28812	1.04266e-18	1.2002e-17
orange1.1t02065	AT5G11290	Transmembrane protein, putative (DUF247) [Source:UniProtKB/TrEMBL;Acc:Q9LFM8]		1.03073	2.83595e-34	5.8958e-33
Cs2g26650	AT1G03820	At1g03820 [Source:UniProtKB/TrEMBL;Acc:Q9ZWA4]		1.48653	4.80677e-25	7.44177e-24
Cs5g34950	AT3G23740	unknown protein; FUNCTIONS IN: molecular_function unknown; INVOLVED IN: biological_process unknown; LOCATED IN: chloroplast; EXPRESSED IN: 9 plant structures; EXPRESSED DURING: C globular stage, F mature embryo stage, petal differentiation and expan /.../tage, E expanded cotyledon stage, D bilateral stage; BEST Arabidopsis thaliana protein match is: unknown protein (TAIR:AT4G14120.1); Ha. [Source…		1.61794	1.28573e-06	5.81172e-06
orange1.1t06034	AT5G17880	Disease resistance-like protein CSA1 [Source:UniProtKB/Swiss-Prot;Acc:F4KIF3]	CSA1	2.51895	5.84393e-07	2.75728e-06
Cs5g12520	AT1G53320	Tubby-like F-box protein [Source:UniProtKB/TrEMBL;Acc:A0A178WNG9]	TULP7	-1.64057	1.26752e-48	3.89011e-47
Cs2g14240	AT5G13200	GEM-like protein 5 [Source:UniProtKB/Swiss-Prot;Acc:Q9LYV6]		1.41196	4.54364e-66	2.0974e-64
Cs6g09550	AT5G01750	Protein LURP-one-related 15 [Source:UniProtKB/Swiss-Prot;Acc:Q9LZX1]		6.3368	1.77253e-05	6.84061e-05
orange1.1t03175	AT3G20820	Leucine-rich repeat (LRR) family protein [Source:UniProtKB/TrEMBL;Acc:Q9LT39]		2.38261	9.27192e-07	4.26958e-06
Cs8g04980	AT3G19450	Cinnamyl alcohol dehydrogenase 4 [Source:UniProtKB/Swiss-Prot;Acc:P48523]	CAD4	1.06196	1.7414e-14	1.55687e-13
Cs3g26220	AT2G17880	At2g17880/At2g17880 [Source:UniProtKB/TrEMBL;Acc:O48828]		1.31753	3.79553e-58	1.47258e-56
Cs7g05970	AT4G32030	At4g32030 [Source:UniProtKB/TrEMBL;Acc:O49388]		1.95752	2.38314e-94	1.62853e-92
Cs6g08050				1.29635	0.0187394	0.0402379
Cs5g16830	AT1G19670	Chlorophyllase-1 [Source:UniProtKB/Swiss-Prot;Acc:O22527]	CLH1	2.06011	0.000147604	0.000493155
Cs1g15840	AT4G29130	HXK1 [Source:UniProtKB/TrEMBL;Acc:A0A384KTL6]	HXK1	1.54494	9.11114e-20	1.09971e-18
Cs7g05980	AT4G32020	AT4g32020/F10N7_170 [Source:UniProtKB/TrEMBL;Acc:O49389]		1.07836	1.35811e-43	3.70556e-42
Cs1g19770	AT1G22360	UDP-glycosyltransferase 85A2 [Source:UniProtKB/Swiss-Prot;Acc:Q9ZWJ3]	UGT85A2	-1.10539	8.27827e-51	2.66353e-49
orange1.1t02315	AT3G12670	Emb2742 [Source:UniProtKB/TrEMBL;Acc:A0A384K8P2]	emb2742	1.46607	0.000867263	0.00251947
Cs2g10480	AT2G39220	Patatin-like protein 6 [Source:UniProtKB/Swiss-Prot;Acc:O80959]	PLP6	4.94048	2.77099e-80	1.55913e-78
Cs2g17160	AT5G35525	Protein PLANT CADMIUM RESISTANCE 3 [Source:UniProtKB/Swiss-Prot;Acc:P0CW97]	PCR3	3.8639	4.7902e-57	1.8149e-55
Cs2g19750	AT5G26730	Fasciclin-like arabinogalactan family protein [Source:UniProtKB/TrEMBL;Acc:F4K185]		1.80938	0.000114483	0.000388869
Cs8g17630	AT5G60020	Laccase-17 [Source:UniProtKB/Swiss-Prot;Acc:Q9FJD5]	LAC17	3.0518	0.0229235	0.0479663
orange1.1t02577	AT5G53150	DnaJ heat shock amino-terminal domain protein [Source:UniProtKB/TrEMBL;Acc:Q9FGM2]		1.78622	0.000155814	0.000518899
Cs2g03010	AT1G11790	Arogenate dehydratase [Source:UniProtKB/TrEMBL;Acc:A0A178W336]	ADT1	1.04548	5.17974e-06	2.16643e-05
Cs1g20580	AT4G37990	Cinnamyl alcohol dehydrogenase 8 [Source:UniProtKB/Swiss-Prot;Acc:Q02972]	CAD8	1.6807	1.49942e-26	2.42426e-25
Cs5g05810	AT4G10790	Plant UBX domain-containing protein 10 [Source:UniProtKB/Swiss-Prot;Acc:Q9M0N1]	PUX10	1.35459	1.67051e-23	2.40364e-22
Cs5g01480	AT2G46680	Homeobox-leucine zipper protein ATHB-7 [Source:UniProtKB/Swiss-Prot;Acc:P46897]	ATHB-7	-1.57034	3.74836e-10	2.41138e-09
Cs6g02640	AT2G30900	Protein trichome birefringence-like 43 [Source:UniProtKB/Swiss-Prot;Acc:Q6DR10]	TBL43	2.37509	1.5376e-15	1.47119e-14
Cs2g08390	AT3G20260	DUF1666 family protein (DUF1666) [Source:UniProtKB/TrEMBL;Acc:Q8L795]		1.42511	2.63308e-06	1.14666e-05
Cs7g13160	AT1G68580	Agenet and bromo-adjacent homology (BAH) domain-containing protein [Source:UniProtKB/TrEMBL;Acc:Q8L7Q0]		1.56996	3.5071e-247	8.91315e-245
Cs1g06310	AT4G27360	Dynein light chain [Source:UniProtKB/TrEMBL;Acc:Q8VZW5]		-1.40659	5.65413e-05	0.000201625
Cs9g07920	AT5G43760	3-ketoacyl-CoA synthase [Source:UniProtKB/TrEMBL;Acc:A0A178UE45]	KCS20	2.74679	0.0157587	0.0345729
orange1.1t00255	AT3G60900	Fasciclin-like arabinogalactan protein 10 [Source:UniProtKB/Swiss-Prot;Acc:Q9LZX4]	FLA10	1.58388	1.61518e-40	4.06383e-39
Cs2g09320	AT2G40470	LOB domain-containing protein 15 [Source:UniProtKB/Swiss-Prot;Acc:Q8L5T5]	LBD15	2.80581	2.76712e-08	1.50059e-07
Cs6g06480	AT2G37630	Transcription factor AS1 [Source:UniProtKB/Swiss-Prot;Acc:O80931]	AS1	1.65187	3.44856e-34	7.14313e-33
Cs2g17730	AT5G46870	At5g46870 [Source:UniProtKB/TrEMBL;Acc:Q6NM69]		2.73083	0.00511964	0.0126448
Cs2g12080	AT1G30820	CTP synthase [Source:UniProtKB/TrEMBL;Acc:F4I6G9]		2.17566	1.82889e-78	1.00407e-76
Cs4g15770	AT3G18830	PMT5 [Source:UniProtKB/TrEMBL;Acc:A0A178V5Y2]	PLT5	1.67494	0.0119418	0.0270625
Cs2g01140	AT4G31980	PPPDE thiol peptidase family protein [Source:UniProtKB/TrEMBL;Acc:O49393]		1.75291	3.55053e-34	7.34762e-33
Cs8g16030	AT5G60760	P-loop NTPase domain-containing protein LPA1 homolog 1 [Source:UniProtKB/Swiss-Prot;Acc:Q9FJH9]		3.33048	5.48642e-281	1.79851e-278
Cs5g33680	AT3G62660	Probable galacturonosyltransferase-like 7 [Source:UniProtKB/Swiss-Prot;Acc:Q8VYF4]	GATL7	1.82527	1.26986e-55	4.62528e-54
Cs6g17960	AT1G15010	Mediator of RNA polymerase II transcription subunit [Source:UniProtKB/TrEMBL;Acc:Q8LCU9]		2.4256	5.46143e-58	2.11166e-56
Cs5g30780	AT3G18670	Ankyrin repeat family protein [Source:UniProtKB/TrEMBL;Acc:Q9LSB0]		1.99804	1.60196e-22	2.21754e-21
Cs2g27710	AT1G78750	F-box/FBD/LRR-repeat protein At1g78750 [Source:UniProtKB/Swiss-Prot;Acc:Q9ZV93]		1.19255	0.013883	0.0309532
orange1.1t02111	AT3G49340	Cysteine protease-like protein [Source:UniProtKB/TrEMBL;Acc:Q9SG15]		-1.32956	6.05379e-21	7.76251e-20
Cs8g07560	AT2G16500	Arginine decarboxylase 1 [Source:UniProtKB/Swiss-Prot;Acc:Q9SI64]	ADC1	2.71536	2.15551e-110	1.79248e-108
Cs5g01770	AT4G24050	AT4g24050/T19F6_40 [Source:UniProtKB/TrEMBL;Acc:O22985]		-1.73888	5.80584e-23	8.1974e-22
Cs6g12330	AT2G34930	Disease resistance family protein / LRR family protein [Source:UniProtKB/TrEMBL;Acc:O64757]		1.10913	1.08126e-19	1.3016e-18
Cs8g07820	AT1G12220	Disease resistance protein [Source:UniProtKB/TrEMBL;Acc:Q56YM8]	RPS5	-2.12745	1.0866e-05	4.32327e-05
Cs5g25850	AT5G18310	AT5G18310 protein [Source:UniProtKB/TrEMBL;Acc:B9DGJ0]		1.53916	1.4576e-18	1.65759e-17
Cs7g12890	AT1G13280	Allene oxide cyclase 4, chloroplastic [Source:UniProtKB/Swiss-Prot;Acc:Q93ZC5]	AOC4	1.74386	7.19097e-99	5.21322e-97
Cs3g03620	AT4G02610	Tryptophan synthase alpha chain [Source:UniProtKB/Swiss-Prot;Acc:O22765]	TRPA1	-1.29262	2.7678e-15	2.60095e-14
Cs1g13320	AT1G15460	BOR4 [Source:UniProtKB/TrEMBL;Acc:A0A178W6Z7]	BOR4	1.19101	0.00018482	0.000606387
Cs9g12710	AT3G57450	At3g57450 [Source:UniProtKB/TrEMBL;Acc:Q9SCM7]		2.84536	4.28568e-56	1.58915e-54
orange1.1t05260	AT1G55360	At1g55360 [Source:UniProtKB/TrEMBL;Acc:Q9C8A7]		1.63083	0.00267656	0.00703803
Cs4g02200	AT4G30850	Heptahelical transmembrane protein 2 [Source:UniProtKB/Swiss-Prot;Acc:Q84N34]	HHP2	1.06474	2.6213e-19	3.09776e-18
Cs2g03020	AT1G62050	Ankyrin repeat family protein [Source:UniProtKB/TrEMBL;Acc:Q94CF4]		1.20795	9.60045e-33	1.90987e-31
Cs4g17140	AT2G26730	Probable inactive receptor kinase At2g26730 [Source:UniProtKB/Swiss-Prot;Acc:O48788]		1.34938	7.62154e-60	3.10057e-58
Cs6g15070	AT3G59340	Solute carrier family 35 protein (DUF914) [Source:UniProtKB/TrEMBL;Acc:A0A1I9LLD6]		-1.07609	0.0190545	0.0408176
Cs7g08680	AT1G23710	At1g23710 [Source:UniProtKB/TrEMBL;Acc:Q9ZUC4]		3.17676	9.38182e-59	3.69057e-57
Cs2g23820	AT5G36160	Tyrosine aminotransferase [Source:UniProtKB/Swiss-Prot;Acc:Q9LVY1]	TAT	1.57642	0.000465376	0.00142209
Cs2g06950	AT4G21440	Transcription factor MYB102 [Source:UniProtKB/Swiss-Prot;Acc:Q9LDR8]	ATMYB102	-1.3392	1.59438e-13	1.33666e-12
orange1.1t02150	AT1G05590	Beta-hexosaminidase 2 [Source:UniProtKB/Swiss-Prot;Acc:Q9SYK0]	HEXO2	1.90794	5.01206e-05	0.000180781
Cs9g15580	AT2G17220	Probable serine/threonine-protein kinase PIX13 [Source:UniProtKB/Swiss-Prot;Acc:Q9SII6]	PIX13	2.3935	4.37979e-43	1.17656e-41
Cs1g14830	AT1G67520	lectin protein kinase family protein [Source:TAIR;Acc:AT1G67520]		1.81968	5.37204e-57	2.02855e-55
Cs5g13440	AT1G67500	recovery protein 3 [Source:TAIR;Acc:AT1G67500]	REV3	2.15629	0.0101578	0.0234209
Cs3g25940	AT1G75680	Endoglucanase 10 [Source:UniProtKB/Swiss-Prot;Acc:Q8LCP6]	AtGH9B7	1.63467	1.10318e-18	1.26664e-17
orange1.1t04099	AT5G08720	At5g08720 [Source:UniProtKB/TrEMBL;Acc:Q9C5A5]		-2.23394	6.06294e-39	1.44204e-37
orange1.1t04733	AT1G14790	RNA-dependent RNA polymerase [Source:UniProtKB/TrEMBL;Acc:A0A178WKG4]	RDR1	2.57794	0.00439967	0.0110353
Cs9g14850	AT2G31210	Transcription factor bHLH91 [Source:UniProtKB/Swiss-Prot;Acc:Q8GX46]	BHLH91	1.11333	0.0071099	0.0169981
orange1.1t02367	AT3G07340	Transcription factor bHLH62 [Source:UniProtKB/Swiss-Prot;Acc:Q9SRT2]	BHLH62	1.67001	6.47092e-40	1.59093e-38
Cs7g31240	AT3G47570	Probable LRR receptor-like serine/threonine-protein kinase At3g47570 [Source:UniProtKB/Swiss-Prot;Acc:C0LGP4]		6.24153	6.46319e-07	3.03112e-06
Cs4g15440	AT4G15450	At4g15450 [Source:UniProtKB/TrEMBL;Acc:Q8GY71]		1.17327	1.7315e-27	2.87765e-26
Cs5g33540	AT3G16770	Ethylene-responsive transcription factor RAP2-3 [Source:UniProtKB/Swiss-Prot;Acc:P42736]	RAP2-3	1.13145	1.23841e-34	2.62282e-33
Cs4g03940	AT1G14590	Glycosyltransferase [Source:UniProtKB/TrEMBL;Acc:Q9MA24]		-1.11762	4.27521e-13	3.44745e-12
Cs6g18360	AT5G38200	Class I glutamine amidotransferase-like superfamily protein [Source:UniProtKB/TrEMBL;Acc:F4KA45]		7.89913	3.16206e-116	2.81585e-114
Cs5g18620	AT4G10340	Chlorophyll a-b binding protein, chloroplastic [Source:UniProtKB/TrEMBL;Acc:A0A178UW55]	LHCB5	-1.11963	1.13944e-05	4.52476e-05
Cs9g11940	AT3G53240	Receptor like protein 45 [Source:UniProtKB/TrEMBL;Acc:A0A1I9LLM1]	AtRLP45	-1.35266	0.00199455	0.00539328
Cs2g17820	AT3G02840	ARM repeat superfamily protein [Source:UniProtKB/TrEMBL;Acc:Q9M8S5]		9.13453	4.3028e-93	2.88798e-91
Cs6g17950	AT2G01300	Mediator of RNA polymerase II transcription subunit [Source:UniProtKB/TrEMBL;Acc:Q9ZU37]		4.52898	5.97384e-25	9.21707e-24
Cs4g10690	AT5G54860	Probable folate-biopterin transporter 4 [Source:UniProtKB/Swiss-Prot;Acc:Q8RWQ5]		1.41087	3.95927e-21	5.1262e-20
Cs9g17860	AT3G12910	NAC (No Apical Meristem) domain transcriptional regulator superfamily protein [Source:UniProtKB/TrEMBL;Acc:Q9LSI4]		-1.01083	0.0049173	0.0121943
orange1.1t00726	AT4G27270	Probable NAD(P)H dehydrogenase (quinone) FQR1-like 1 [Source:UniProtKB/Swiss-Prot;Acc:Q6NQE2]		1.7976	0.00296255	0.0077085
Cs7g08080	AT1G51760	JR3 [Source:UniProtKB/TrEMBL;Acc:A0A178W8I8]	ILL4	1.60117	2.24668e-59	8.96255e-58
Cs7g12690	AT1G26100	Probable transmembrane ascorbate ferrireductase 4 [Source:UniProtKB/Swiss-Prot;Acc:Q9C540]	CYB561D	-1.12881	3.78568e-05	0.000139324
Cs2g14020	AT2G18950	Homogentisate phytyltransferase 1, chloroplastic [Source:UniProtKB/Swiss-Prot;Acc:Q8VWJ1]	HPT1	-1.26192	3.64909e-21	4.73273e-20
Cs7g29780	AT5G05270	Probable chalcone--flavonone isomerase 3 [Source:UniProtKB/Swiss-Prot;Acc:Q8VZW3]	CHI3	-1.87455	1.36569e-58	5.34438e-57
Cs2g03780	AT2G34430	Chlorophyll a-b binding protein, chloroplastic [Source:UniProtKB/TrEMBL;Acc:Q39142]	LHB1B1	-1.43891	6.68155e-06	2.74582e-05
Cs4g07300	AT3G51430	Protein STRICTOSIDINE SYNTHASE-LIKE 5 [Source:UniProtKB/Swiss-Prot;Acc:Q9CAZ7]	SSL5	1.1965	1.67935e-28	2.87984e-27
Cs2g11290	AT4G37050	Patatin-like protein 3 [Source:UniProtKB/Swiss-Prot;Acc:O23181]	PLP3	1.06535	4.06278e-35	8.78547e-34
Cs9g05400	AT4G21860	Peptide methionine sulfoxide reductase B2, chloroplastic [Source:UniProtKB/Swiss-Prot;Acc:Q9C5C8]	MSRB2	-1.45311	2.72726e-24	4.07719e-23
orange1.1t05710	AT4G05320	Polyubiquitin 10 [Source:UniProtKB/Swiss-Prot;Acc:Q8H159]	UBQ10	1.21223	5.2348e-14	4.52622e-13
Cs3g18550	AT4G08685	SAH7 [Source:UniProtKB/TrEMBL;Acc:A0A178UVW6]	SAH7	1.89786	3.757e-57	1.42823e-55
Cs2g24330	AT3G01710	TPX2 (Targeting protein for Xklp2) protein family [Source:UniProtKB/TrEMBL;Acc:A0A1I9LPX1]		2.07816	0.00439155	0.0110186
Cs7g27350	AT2G35770	Serine carboxypeptidase-like 28 [Source:UniProtKB/Swiss-Prot;Acc:Q8S8K6]	SCPL28	2.45704	1.28416e-05	5.06039e-05
Cs3g25000	AT1G19530	DNA polymerase epsilon catalytic subunit A [Source:UniProtKB/TrEMBL;Acc:Q93WK6]		-1.27429	1.36032e-42	3.58613e-41
Cs4g16970	AT4G13370	At4g13370 [Source:UniProtKB/TrEMBL;Acc:Q9T0K8]		1.92165	1.19159e-05	4.71941e-05
Cs4g08500				-1.02256	1.54476e-24	2.33094e-23
Cs5g31115	AT1G28680	Anthranilate N-hydroxycinnamoyl/benzoyltransferase, putative [Source:UniProtKB/TrEMBL;Acc:Q8LF28]		2.08401	0.00555446	0.0136413
Cs7g02950	AT5G43300	Glycerophosphodiester phosphodiesterase GDPD3 [Source:UniProtKB/Swiss-Prot;Acc:Q680A6]	GDPD3	2.36234	1.69289e-55	6.1463e-54
Cs7g23860	AT5G04885	Glycosyl hydrolase family protein [Source:TAIR;Acc:AT5G04885]		1.2688	2.39618e-24	3.58936e-23
Cs5g31670	AT3G63060	EID1-like F-box protein 3 [Source:UniProtKB/Swiss-Prot;Acc:Q93ZT5]	EDL3	1.66863	7.19029e-19	8.34465e-18
orange1.1t00730	AT3G10185	Gibberellin-regulated family protein [Source:TAIR;Acc:AT3G10185]		1.79935	0.00206342	0.00556485
orange1.1t03242	AT1G54330	NAC domain containing protein 20 [Source:UniProtKB/TrEMBL;Acc:Q67Z40]	ANAC020	1.751	0.000230343	0.000742182
orange1.1t05915	AT5G36930	Disease resistance protein (TIR-NBS-LRR class) family [Source:UniProtKB/TrEMBL;Acc:B3H776]		1.02356	0.0123832	0.0279201
Cs8g01090	AT5G06740	Concanavalin A-like lectin protein kinase family protein [Source:TAIR;Acc:AT5G06740]		3.05343	1.25151e-17	1.34736e-16
Cs6g21210	AT3G28910	Transcription factor MYB30 [Source:UniProtKB/Swiss-Prot;Acc:Q9SCU7]	MYB30	-1.07031	1.12574e-10	7.53568e-10
Cs7g03570	AT1G69490	NAP [Source:UniProtKB/TrEMBL;Acc:A0A178W8K0]	NAC029	1.83141	1.41078e-58	5.51132e-57
Cs6g19340	AT3G06390	CASP-like protein 1D2 [Source:UniProtKB/Swiss-Prot;Acc:Q9SQU2]		2.902	2.66416e-23	3.81638e-22
Cs5g19990	AT3G49190	O-acyltransferase (WSD1-like) family protein [Source:UniProtKB/TrEMBL;Acc:Q9M3B3]		1.57287	0.00168971	0.00463435
Cs3g01320	AT3G14470	Putative disease resistance RPP13-like protein 1 [Source:UniProtKB/Swiss-Prot;Acc:Q9LRR4]	RPPL1	2.36336	4.52794e-55	1.62567e-53
Cs6g05620	AT2G37420	Kinesin-like protein KIN-5B [Source:UniProtKB/Swiss-Prot;Acc:Q0WQJ7]	KIN5B	1.54584	6.66032e-09	3.81779e-08
Cs6g10490	AT4G26450	Uncharacterized protein At4g26450 [Source:UniProtKB/Swiss-Prot;Acc:P0CB21]		3.62949	3.54346e-10	2.28283e-09
Cs6g07510	AT2G37980	O-fucosyltransferase 19 [Source:UniProtKB/Swiss-Prot;Acc:Q9SH89]	OFUT19	5.84558	4.95994e-68	2.37688e-66
orange1.1t01919	AT1G58400	Putative disease resistance protein At1g58400 [Source:UniProtKB/Swiss-Prot;Acc:Q8W3K3]		2.16327	6.84651e-08	3.54427e-07
Cs8g14090	AT5G06570	alpha/beta-Hydrolases superfamily protein [Source:TAIR;Acc:AT5G06570]		-1.01184	5.73047e-07	2.70827e-06
orange1.1t00449	AT2G04520	Nucleic acid-binding, OB-fold-like protein [Source:UniProtKB/TrEMBL;Acc:Q9SJB9]		1.13246	1.14611e-31	2.21193e-30
Cs9g02040	AT5G49520	Probable WRKY transcription factor 48 [Source:UniProtKB/Swiss-Prot;Acc:Q9FGZ4]	WRKY48	1.5049	6.43164e-73	3.24003e-71
Cs2g18300	AT2G43820	UDP-glycosyltransferase 74F2 [Source:UniProtKB/Swiss-Prot;Acc:O22822]	UGT74F2	-1.2331	0.019782	0.0421723
Cs4g18280	AT4G33050	calmodulin-binding family protein [Source:TAIR;Acc:AT4G33050]	EDA39	3.18346	0	0
Cs3g26020	AT1G75710	C2H2-like zinc finger protein [Source:UniProtKB/TrEMBL;Acc:Q9LR10]		1.38095	2.65702e-14	2.34305e-13
Cs3g22540	AT2G04890	SCL21 [Source:UniProtKB/TrEMBL;Acc:A0A178VWV4]	SCL21	-1.19008	4.05144e-08	2.15521e-07
Cs9g09740	AT4G14305	Peroxisomal membrane 22 kDa (Mpv17/PMP22) family protein [Source:UniProtKB/TrEMBL;Acc:Q56WE5]		1.93158	1.70284e-54	5.96231e-53
Cs4g12760	AT1G16490	Transcription factor MYB58 [Source:UniProtKB/Swiss-Prot;Acc:Q9SA47]	MYB58	-1.43302	2.65235e-08	1.43973e-07
Cs2g01910	AT1G13110	CYP71B7 [Source:UniProtKB/TrEMBL;Acc:A0A178WGC6]	CYP71B7	1.45822	4.45419e-75	2.33757e-73
Cs6g14520	AT5G03870	Emb [Source:UniProtKB/TrEMBL;Acc:Q9LZC2]		1.38693	0.000203939	0.000663235
Cs2g12700	AT1G68320	Transcription factor MYB62 [Source:UniProtKB/Swiss-Prot;Acc:Q9C9G7]	MYB62	-2.58345	0.0187381	0.0402379
Cs5g06540	AT3G01680	SEOR1 [Source:UniProtKB/TrEMBL;Acc:A0A178VBX0]	SEOB	4.23217	0.0031819	0.00821966
Cs3g17390	AT2G22500	Mitochondrial uncoupling protein 5 [Source:UniProtKB/Swiss-Prot;Acc:Q9SJY5]	PUMP5	6.52963	4.81578e-306	1.81547e-303
Cs5g25760	AT5G39150	Germin-like protein subfamily 1 member 17 [Source:UniProtKB/Swiss-Prot;Acc:Q9FIC6]		-1.16904	0.000709092	0.00209632
Cs6g19380	AT4G19230	Cytochrome P450, family 707, subfamily A, polypeptide 1 [Source:UniProtKB/TrEMBL;Acc:A8MRX5]	CYP707A1	4.82238	0	0
Cs5g05000	AT5G62570	Calmodulin binding protein-like [Source:TAIR;Acc:AT5G62570]		1.17548	6.40382e-67	3.02396e-65
Cs2g02750	AT5G47530	Cytochrome b561 and DOMON domain-containing protein [Source:UniProtKB/TrEMBL;Acc:A0A178USN6]		1.50708	0.00282277	0.00738215
Cs4g04010	AT4G25850	OSBP(Oxysterol binding protein)-related protein 4B [Source:UniProtKB/TrEMBL;Acc:F4JTE8]	ORP4B	1.91832	2.98179e-21	3.88062e-20
Cs1g05810	AT5G48930	Shikimate O-hydroxycinnamoyltransferase [Source:UniProtKB/Swiss-Prot;Acc:Q9FI78]	HST	2.28082	1.10587e-58	4.34266e-57
Cs8g13410	AT1G07400	17.8 kDa class I heat shock protein [Source:UniProtKB/Swiss-Prot;Acc:Q9LNW0]	HSP17.8	-1.64222	7.58355e-06	3.09012e-05
Cs7g01820	AT3G52110	At3g52110 [Source:UniProtKB/TrEMBL;Acc:Q9SUZ4]		1.64128	4.68256e-09	2.72205e-08
Cs2g04680	AT2G34190	Nucleobase-ascorbate transporter 2 [Source:UniProtKB/Swiss-Prot;Acc:Q94C70]	NAT2	1.1414	2.62836e-19	3.10448e-18
Cs5g30000	AT4G08290	WAT1-related protein At4g08290 [Source:UniProtKB/Swiss-Prot;Acc:Q9SUF1]		-1.28078	0.000184649	0.000605917
Cs5g31810	AT2G48090	unknown protein; FUNCTIONS IN: molecular_function unknown; INVOLVED IN: biological_process unknown; LOCATED IN: chloroplast; EXPRESSED IN: male gametophyte, root, flower, carpel; EXPRESSED DURING: 4 anthesis, petal differentiation and expansion stage. [Source:TAIR;Acc:AT2G48090]		1.05513	0.000147893	0.000493973
Cs7g12620	AT3G25620	ABC transporter G family member 21 [Source:UniProtKB/Swiss-Prot;Acc:Q7XA72]	ABCG21	2.81339	1.57571e-41	4.06396e-40
Cs2g16190	AT4G28500	NAC domain-containing protein 73 [Source:UniProtKB/Swiss-Prot;Acc:O49459]	NAC073	1.17269	0.00246484	0.00653907
Cs1g26610	AT4G38250	Amino acid transporter AVT3C [Source:UniProtKB/Swiss-Prot;Acc:Q9SVG0]	AVT3C	2.07527	5.39495e-192	9.31514e-190
Cs6g07040	AT2G37860	Protein RETICULATA, chloroplastic [Source:UniProtKB/Swiss-Prot;Acc:B9DFK5]	RE	1.6447	3.05673e-36	6.81185e-35
Cs1g21870	AT5G67390	At5g67390 [Source:UniProtKB/TrEMBL;Acc:Q9FN13]		-1.00295	6.23033e-36	1.37621e-34
Cs9g15480	AT2G17220	Probable serine/threonine-protein kinase PIX13 [Source:UniProtKB/Swiss-Prot;Acc:Q9SII6]	PIX13	3.3115	2.42378e-225	5.32266e-223
Cs7g08070	AT1G24110	Peroxidase 6 [Source:UniProtKB/Swiss-Prot;Acc:O48677]	PER6	6.00997	2.72501e-06	1.18373e-05
Cs1g16650	AT1G53885	FCS-Like Zinc finger 18 [Source:UniProtKB/Swiss-Prot;Acc:P0DO12]	FLZ17	8.76736	1.79644e-135	1.88119e-133
Cs1g26060	AT2G17710	At2g17710/T17A5.17 [Source:UniProtKB/TrEMBL;Acc:Q8W1E8]		1.59587	1.52756e-06	6.83652e-06
Cs1g03310	AT2G44840	Ethylene-responsive transcription factor 13 [Source:UniProtKB/Swiss-Prot;Acc:Q8L9K1]	ERF13	7.05176	5.61363e-08	2.9338e-07
Cs9g16970	AT5G07250	Rhomboid-like protein [Source:UniProtKB/TrEMBL;Acc:A0A178UBV1]	RBL3	1.602	7.08457e-43	1.88747e-41
Cs6g14150	AT2G36090	Probable F-box protein At2g36090 [Source:UniProtKB/Swiss-Prot;Acc:Q9SIH5]		1.9912	0.00432403	0.0108612
Cs2g15060	AT2G43040	NPG1 [Source:UniProtKB/TrEMBL;Acc:A0A178VP56]	NPG1	1.95549	0.0119275	0.0270356
Cs8g08710	AT4G38970	Fructose-bisphosphate aldolase [Source:UniProtKB/TrEMBL;Acc:A0A178UW98]	FBA2	-1.60479	7.78784e-93	5.21164e-91
Cs6g20630	AT5G62740	HIR4 [Source:UniProtKB/TrEMBL;Acc:A0A178U8N7]	HIR1	1.07264	9.45348e-26	1.48698e-24
orange1.1t03119	AT3G54420	EP3 [Source:UniProtKB/TrEMBL;Acc:A0A178VE44]	EP3	-1.13256	2.46524e-12	1.88638e-11
orange1.1t01745	AT3G62260	Probable protein phosphatase 2C 49 [Source:UniProtKB/Swiss-Prot;Acc:Q3EAF9]		2.30755	4.73818e-88	2.97703e-86
orange1.1t05467	AT1G29470	Probable methyltransferase PMT24 [Source:UniProtKB/Swiss-Prot;Acc:Q6NPR7]		1.22164	0.00349643	0.0089707
Cs2g17400	AT1G24620	Probable calcium-binding protein CML25 [Source:UniProtKB/Swiss-Prot;Acc:Q9FYK2]	CML25	-2.15287	0.00133179	0.00373185
Cs4g13120	AT4G26260	MIOX4 [Source:UniProtKB/TrEMBL;Acc:A0A178V1J3]	MIOX4	1.82149	0.00363832	0.00930519
Cs1g14810	AT5G17680	Disease resistance protein (TIR-NBS-LRR class) [Source:UniProtKB/TrEMBL;Acc:Q9FN83]		1.4881	1.53395e-11	1.10217e-10
Cs3g27500	AT4G29360	O-Glycosyl hydrolases family 17 protein [Source:TAIR;Acc:AT4G29360]		1.11868	1.11847e-10	7.48928e-10
Cs6g07780	AT3G54140	Protein NRT1/ PTR FAMILY 8.1 [Source:UniProtKB/Swiss-Prot;Acc:Q9M390]	NPF8.1	1.41715	2.07518e-05	7.92081e-05
Cs9g07680	AT3G22840	ELIP1 [Source:UniProtKB/TrEMBL;Acc:A0A178VCA8]	ELIP1	-1.22881	1.0655e-13	9.05355e-13
Cs9g16360	AT5G51760	Probable protein phosphatase 2C 75 [Source:UniProtKB/Swiss-Prot;Acc:Q9FLI3]	AHG1	1.38854	3.07762e-05	0.000114753
Cs5g09590	AT1G12370	Deoxyribodipyrimidine photo-lyase [Source:UniProtKB/Swiss-Prot;Acc:Q9SB00]	PHR1	-1.40519	5.47889e-23	7.75513e-22
Cs5g26570	AT1G54385	Protein SINE1 [Source:UniProtKB/Swiss-Prot;Acc:Q5XVI1]	SINE1	1.14688	0.000129854	0.000437405
Cs2g06630	AT5G54390	PAP-specific phosphatase HAL2-like [Source:UniProtKB/Swiss-Prot;Acc:Q38945]	AHL	1.29141	6.19709e-64	2.73773e-62
Cs6g10640	AT5G01015	At5g01015 [Source:UniProtKB/TrEMBL;Acc:Q8LBK1]		-1.03821	1.91378e-19	2.27711e-18
Cs5g10640	AT1G63260	Tetraspanin-10 [Source:UniProtKB/Swiss-Prot;Acc:F4I214]	TET10	1.32014	9.99029e-36	2.19176e-34
Cs2g10790	AT5G45110	NPR3 [Source:UniProtKB/TrEMBL;Acc:A0A178UGU4]	NPR3	1.60907	1.37725e-101	1.01804e-99
Cs5g07990	AT2G35660	FAD/NAD(P)-binding oxidoreductase family protein [Source:UniProtKB/TrEMBL;Acc:Q9ZQN9]	CTF2A	-1.4975	2.78008e-19	3.27855e-18
Cs2g27180	AT3G01640	Glucuronokinase G [Source:UniProtKB/TrEMBL;Acc:A0A1I9LRK4]	ATGLCAK	1.46786	4.45646e-36	9.90184e-35
Cs6g21100	AT1G50010	Tubulin alpha-2 chain [Source:UniProtKB/Swiss-Prot;Acc:B9DGT7]	TUBA4	1.69958	1.44763e-06	6.49425e-06
Cs6g16680	AT5G07050	WAT1-related protein At5g07050 [Source:UniProtKB/Swiss-Prot;Acc:Q9FL41]		-1.18877	1.02212e-14	9.27742e-14
Cs9g01370	AT1G48210	Protein kinase superfamily protein [Source:UniProtKB/TrEMBL;Acc:F4HWU0]		1.01391	7.50894e-33	1.49643e-31
Cs3g24280	AT5G42655	Disease resistance-responsive (dirigent-like protein) family protein [Source:TAIR;Acc:AT5G42655]		4.56973	1.46627e-06	6.57393e-06
Cs1g14270	AT1G45474	Photosystem I chlorophyll a/b-binding protein 5, chloroplastic [Source:UniProtKB/Swiss-Prot;Acc:Q9C639]	LHCA5	-1.16503	6.48648e-08	3.36431e-07
Cs8g15680	AT3G44960	Shugoshin [Source:UniProtKB/TrEMBL;Acc:A0A1I9LT08]		1.3284	7.96247e-07	3.69594e-06
Cs4g04210	AT5G57150	Basic helix-loop-helix (BHLH) DNA-binding superfamily protein [Source:UniProtKB/TrEMBL;Acc:F4KAJ5]		4.72235	0	0
Cs7g02520	AT5G50400	Probable inactive purple acid phosphatase 27 [Source:UniProtKB/Swiss-Prot;Acc:Q5MAU8]	PAP27	2.59174	1.39287e-46	4.0916e-45
orange1.1t04039	AT1G21010	At1g21010 [Source:UniProtKB/TrEMBL;Acc:Q7XJ58]		1.57841	1.16233e-17	1.25313e-16
Cs3g03045	AT1G32080	Plastidal glycolate/glycerate translocator 1, chloroplastic [Source:UniProtKB/Swiss-Prot;Acc:Q9FVQ4]	PLGG1	-1.37093	2.86953e-17	3.04009e-16
Cs7g29990	AT2G40530	Precursor of CEP15 [Source:UniProtKB/Swiss-Prot;Acc:O22882]	CEP15	2.06446	6.6245e-06	2.72432e-05
Cs7g20480	AT3G51420	SSL4 [Source:UniProtKB/TrEMBL;Acc:A0A178VDG6]	SSL4	3.75234	0.00701937	0.0168083
orange1.1t05755	AT5G18100	Superoxide dismutase [Cu-Zn] 3 [Source:UniProtKB/Swiss-Prot;Acc:Q9FK60]	CSD3	1.61293	0.00141601	0.0039431
orange1.1t04892	AT5G22860	Prolylcarboxypeptidase-like protein [Source:UniProtKB/TrEMBL;Acc:Q9FFC2]		-1.64447	0.000385881	0.00119614
orange1.1t03228	AT1G79260	CONTAINS InterPro DOMAIN/s: Domain of unknown function DUF1794 (InterPro:IPR014878); Ha. [Source:TAIR;Acc:AT1G79260]		-1.18331	3.81245e-14	3.33464e-13
Cs3g08950	AT1G32170	Probable xyloglucan endotransglucosylase/hydrolase protein 30 [Source:UniProtKB/Swiss-Prot;Acc:Q38908]	XTH30	2.22398	5.98386e-138	6.5386e-136
orange1.1t03766	AT1G74055	At1g74055 [Source:UniProtKB/TrEMBL;Acc:Q56ZA1]		1.77966	1.89041e-07	9.37906e-07
Cs3g11620	AT1G05460	Probable RNA helicase SDE3 [Source:UniProtKB/Swiss-Prot;Acc:Q8GYD9]	SDE3	5.47451	2.40987e-254	6.4128e-252
Cs2g13180	AT2G47485	At2g47485 [Source:UniProtKB/TrEMBL;Acc:Q6DBG0]		9.90379	1.41329e-16	1.44648e-15
Cs8g03700	AT1G23770	Putative F-box protein At1g23770 [Source:UniProtKB/Swiss-Prot;Acc:Q9ZUB9]		3.07617	6.55561e-74	3.36239e-72
Cs7g21340	AT4G08850	MDIS1-interacting receptor like kinase 2 [Source:UniProtKB/Swiss-Prot;Acc:Q8VZG8]	MIK2	1.38486	0.000979885	0.00282129
orange1.1t00537	AT2G46620	AAA-ATPase At2g46620 [Source:UniProtKB/Swiss-Prot;Acc:F4IJ77]		1.45978	6.7288e-79	3.71217e-77
Cs6g07080	AT5G49610	F-box protein At5g49610 [Source:UniProtKB/Swiss-Prot;Acc:Q9FGY4]		1.45765	9.47433e-40	2.31676e-38
Cs9g07240	AT3G22590	Protein CDC73 homolog [Source:UniProtKB/Swiss-Prot;Acc:Q9LJ87]	CDC73	1.26589	0.0222676	0.0468053
Cs7g02920	AT1G31150	F28K20.8 protein [Source:UniProtKB/TrEMBL;Acc:Q9SA08]		-2.36569	6.08437e-64	2.6932e-62
Cs1g03940				1.21403	4.12602e-10	2.64456e-09
Cs2g03200	AT3G21690	Protein DETOXIFICATION 40 [Source:UniProtKB/Swiss-Prot;Acc:Q9LVD9]	DTX40	-1.46852	1.2813e-06	5.79288e-06
Cs5g11290	AT2G03350	At2g03350 [Source:UniProtKB/TrEMBL;Acc:Q9ZQ71]		-1.93318	0.000180413	0.000592963
orange1.1t05883				-1.70541	1.4573e-07	7.29909e-07
Cs5g30610	AT3G43810	Calmodulin 7 [Source:UniProtKB/TrEMBL;Acc:A0A1I9LPJ2]	CAM7	2.80423	0.00429167	0.0107895
Cs3g07590	AT5G22510	Alkaline/neutral invertase E, chloroplastic [Source:UniProtKB/Swiss-Prot;Acc:Q9FK88]	INVE	-1.41418	0.0152274	0.0335601
Cs1g12710	AT1G52590	DCC family protein At1g52590, chloroplastic [Source:UniProtKB/Swiss-Prot;Acc:Q9SSR1]		-1.16253	5.62917e-15	5.20336e-14
Cs7g21900	AT5G04390	C2H2-type zinc finger family protein [Source:UniProtKB/TrEMBL;Acc:Q84K31]		1.9413	9.15574e-05	0.000316174
Cs5g10480	AT2G45760	BON1-associated protein 2 [Source:UniProtKB/Swiss-Prot;Acc:Q58FX0]	BAP2	5.18661	7.12616e-36	1.57255e-34
Cs4g03720	AT4G25910	NifU-like protein 3, chloroplastic [Source:UniProtKB/Swiss-Prot;Acc:Q84RQ7]	NIFU3	-1.26073	2.54947e-24	3.81392e-23
Cs4g08580				-1.3084	0.00465525	0.0116107
Cs4g04480	AT1G80530	Major facilitator superfamily protein [Source:UniProtKB/TrEMBL;Acc:Q9M8M1]		1.34479	2.27504e-43	6.16278e-42
Cs8g18360	AT1G53540	17.6 kDa class I heat shock protein 3 [Source:UniProtKB/Swiss-Prot;Acc:P13853]	HSP17.6C	1.71752	2.24509e-65	1.01767e-63
Cs3g23380	AT1G45688	Transmembrane protein [Source:UniProtKB/TrEMBL;Acc:Q9C636]		1.96882	2.10936e-81	1.21713e-79
Cs6g09540	AT5G01750	Protein LURP-one-related 15 [Source:UniProtKB/Swiss-Prot;Acc:Q9LZX1]		1.02847	2.93199e-32	5.77689e-31
Cs7g08260	AT1G24020	MLP-like protein 423 [Source:UniProtKB/Swiss-Prot;Acc:Q93VR4]	MLP423	2.52798	1.38733e-05	5.44318e-05
Cs9g10480	AT3G23250	Transcription factor MYB15 [Source:UniProtKB/Swiss-Prot;Acc:Q9LTC4]	MYB15	2.46246	6.71298e-131	6.74849e-129
Cs3g18450	AT1G35910	Probable trehalose-phosphate phosphatase D [Source:UniProtKB/Swiss-Prot;Acc:Q67XC9]	TPPD	6.73681	3.22834e-105	2.54432e-103
Cs3g15750	AT4G24220	3-oxo-Delta(4,5)-steroid 5-beta-reductase [Source:UniProtKB/Swiss-Prot;Acc:Q9STX2]	VEP1	-1.0266	1.0077e-35	2.20651e-34
Cs6g14570	AT3G10120	At3g10120 [Source:UniProtKB/TrEMBL;Acc:Q8GY70]		2.85029	9.44359e-10	5.86503e-09
Cs3g23170	AT1G60060	Serine/threonine-protein kinase WNK (With No Lysine)-like protein [Source:UniProtKB/TrEMBL;Acc:Q9ZUI7]		3.86995	3.48005e-22	4.73903e-21
Cs1g21760	AT5G67460	Gb [Source:UniProtKB/TrEMBL;Acc:Q9FJX7]		1.53339	5.0248e-09	2.91276e-08
Cs5g33710	AT1G30540	Actin-like ATPase superfamily protein [Source:UniProtKB/TrEMBL;Acc:Q8LGE0]		4.23705	0.00119668	0.00338051
Cs7g06080	AT2G18950	Homogentisate phytyltransferase 1, chloroplastic [Source:UniProtKB/Swiss-Prot;Acc:Q8VWJ1]	HPT1	-2.22915	3.22912e-111	2.70516e-109
orange1.1t01859	AT2G41330	At2g41330/F13H10.12 [Source:UniProtKB/TrEMBL;Acc:Q9ZVB8]		1.83598	0.00108268	0.00308662
Cs3g02980	AT3G05500	REF/SRPP-like protein At3g05500 [Source:UniProtKB/Swiss-Prot;Acc:Q9MA63]		1.33733	1.78721e-34	3.76046e-33
Cs3g20570	AT1G31130	F28K20.6 protein [Source:UniProtKB/TrEMBL;Acc:Q9SA06]		2.70075	2.74528e-106	2.2098e-104
Cs2g28650	AT5G40240	WAT1-related protein [Source:UniProtKB/TrEMBL;Acc:F4KHA9]		-1.12575	4.51065e-42	1.17542e-40
Cs5g03260	AT3G05170	Phosphoglycerate mutase-like protein AT74 [Source:UniProtKB/Swiss-Prot;Acc:Q9MAA2]		-1.67801	1.432e-05	5.60777e-05
Cs9g09120	AT2G33310	Auxin-responsive protein IAA13 [Source:UniProtKB/Swiss-Prot;Acc:Q38831]	IAA13	1.15538	4.55931e-21	5.88624e-20
orange1.1t01792	AT3G62040	Haloacid dehalogenase-like hydrolase (HAD) superfamily protein [Source:UniProtKB/TrEMBL;Acc:F4IX29]		1.81498	6.80558e-63	2.90444e-61
Cs5g12350	AT4G25470	C-repeat binding factor 2 [Source:UniProtKB/TrEMBL;Acc:B2BIW9]	DREB1C	7.50135	1.14478e-09	7.06513e-09
Cs7g27340	AT3G12090	TET6 [Source:UniProtKB/TrEMBL;Acc:A0A178VCX6]	TET6	1.02493	1.84419e-20	2.3059e-19
Cs5g02830	AT3G18440	Aluminum-activated malate transporter 9 [Source:UniProtKB/Swiss-Prot;Acc:Q9LS46]	ALMT9	4.72287	4.31703e-56	1.59815e-54
Cs5g24500	AT2G43160	Clathrin interactor EPSIN 2 [Source:UniProtKB/Swiss-Prot;Acc:Q67YI9]	EPSIN2	1.00935	3.76635e-05	0.00013868
Cs5g18860	AT1G33440	Protein NRT1/ PTR FAMILY 4.4 [Source:UniProtKB/Swiss-Prot;Acc:Q56XQ6]	NPF4.4	2.59743	9.74001e-15	8.85487e-14
Cs4g10150	AT4G21990	5'-adenylylsulfate reductase 3, chloroplastic [Source:UniProtKB/Swiss-Prot;Acc:P92980]	2019-04-03	-3.67184	0.0207435	0.0439859
Cs7g16850	AT3G07400	F21O3.11 protein [Source:UniProtKB/TrEMBL;Acc:Q9SRS6]		1.27798	2.5873e-34	5.38878e-33
orange1.1t00075	AT3G18010	WUSCHEL-related homeobox 1 [Source:UniProtKB/Swiss-Prot;Acc:Q6X7K0]	WOX1	2.16337	0.0106673	0.0244635
Cs8g20910	AT5G36110	Cytochrome P450 716A1 [Source:UniProtKB/Swiss-Prot;Acc:Q9LVY7]	CYP716A1	4.00881	0.00477554	0.0118845
Cs4g02180	AT4G30845	unknown protein; FUNCTIONS IN: molecular_function unknown; INVOLVED IN: biological_process unknown; LOCATED IN: chloroplast; Ha. [Source:TAIR;Acc:AT4G30845]		-1.03145	9.1621e-05	0.000316345
orange1.1t05092				-1.45597	3.11588e-22	4.2585e-21
Cs2g25240	AT3G01900	Cytochrome P450, family 94, subfamily B, polypeptide 2 [Source:UniProtKB/TrEMBL;Acc:Q9S833]	CYP94B2	2.42308	2.52797e-18	2.83632e-17
Cs6g18430	AT5G38260	LEAF RUST 10 DISEASE-RESISTANCE LOCUS RECEPTOR-LIKE PROTEIN KINASE-like 2.1 [Source:UniProtKB/Swiss-Prot;Acc:Q9FF31]	LRK10L-2.1	1.71561	3.40634e-50	1.08671e-48
Cs8g14510	AT5G22090	Protein FAF-like, chloroplastic [Source:UniProtKB/Swiss-Prot;Acc:Q0V865]		1.99754	3.86062e-60	1.58195e-58
Cs7g03050	AT5G15490	UDP-glucose 6-dehydrogenase [Source:UniProtKB/TrEMBL;Acc:A0A178UJW9]	UGD3	2.11412	3.92733e-78	2.13539e-76
Cs1g23610	AT3G50760	Probable galacturonosyltransferase-like 2 [Source:UniProtKB/Swiss-Prot;Acc:Q9S7G2]	GATL2	1.40545	1.35571e-08	7.53066e-08
Cs5g03060	AT4G11280	1-aminocyclopropane-1-carboxylate synthase 6 [Source:UniProtKB/Swiss-Prot;Acc:Q9SAR0]	ACS6	4.86904	1.64301e-203	3.12297e-201
Cs1g24730	AT4G36360	Beta-galactosidase 3 [Source:UniProtKB/Swiss-Prot;Acc:Q9SCV9]	BGAL3	1.12674	1.07257e-16	1.10325e-15
Cs7g21580	AT2G19380	UBP1-associated proteins 1C [Source:UniProtKB/Swiss-Prot;Acc:O64571]	UBA1C	1.04501	3.1784e-16	3.18107e-15
orange1.1t05582	AT5G49140	Disease resistance protein (TIR-NBS-LRR class) family [Source:UniProtKB/TrEMBL;Acc:Q9FH20]		2.38517	1.25452e-23	1.81549e-22
Cs4g03470	AT4G30230	Uncharacterized protein AT4g30230 [Source:UniProtKB/TrEMBL;Acc:Q9SUM1]		2.37016	1.72441e-22	2.38175e-21
orange1.1t01780	AT4G01700	At4g01700 [Source:UniProtKB/TrEMBL;Acc:Q9ZSI6]		4.27508	0.000114929	0.000390293
orange1.1t03335	AT2G22000	Elicitor peptide 6 [Source:UniProtKB/Swiss-Prot;Acc:Q9SIZ9]	PEP6	-1.14146	0.0153833	0.0338675
Cs5g34050	AT3G63470	Serine carboxypeptidase-like 40 [Source:UniProtKB/Swiss-Prot;Acc:Q0WRX3]	SCPL40	5.09079	7.74767e-05	0.000270106
Cs2g26280	AT1G27770	Calcium-transporting ATPase [Source:UniProtKB/TrEMBL;Acc:A0A178WD16]	ACA1	1.14074	6.93402e-05	0.000243806
Cs7g14740	AT5G12080	Mechanosensitive ion channel protein 10 [Source:UniProtKB/Swiss-Prot;Acc:Q9LYG9]	MSL10	1.55384	3.62172e-06	1.54887e-05
orange1.1t05903	AT3G12500	Basic endochitinase B [Source:UniProtKB/Swiss-Prot;Acc:P19171]	CHI-B	1.51231	0.0148271	0.0328091
Cs3g22210	AT1G35510	O-fucosyltransferase 9 [Source:UniProtKB/Swiss-Prot;Acc:Q8H1E6]	OFUT9	1.16962	1.36449e-22	1.89462e-21
Cs3g18050	AT5G64260	Protein EXORDIUM-like 2 [Source:UniProtKB/Swiss-Prot;Acc:Q9FE06]	EXL2	2.91438	8.77878e-89	5.56211e-87
Cs5g32760	AT1G02970	Wee1-like protein kinase [Source:UniProtKB/Swiss-Prot;Acc:Q8L4H0]	WEE1	1.37701	7.25199e-05	0.000254275
Cs2g19680	AT2G05100	photosystem II light harvesting complex gene 2.1 [Source:TAIR;Acc:AT2G05100]	LHCB2.1	-1.19341	5.93698e-21	7.61705e-20
Cs5g11220	AT2G41200	Expressed protein [Source:UniProtKB/TrEMBL;Acc:O80667]		1.81564	1.15297e-18	1.32112e-17
Cs5g11400	AT5G61280	Gb [Source:UniProtKB/TrEMBL;Acc:Q9FLK5]		1.4472	3.40173e-06	1.46003e-05
Cs1g07160	AT4G27190	Disease resistance protein At4g27190 [Source:UniProtKB/Swiss-Prot;Acc:Q9T048]		-1.02421	0.000257382	0.000822858
Cs1g12560	AT1G52560	26.5 kDa heat shock protein, mitochondrial [Source:UniProtKB/Swiss-Prot;Acc:Q9SSQ8]	HSP26.5	1.30935	1.63172e-06	7.27965e-06
Cs9g15830	AT3G04240	Probable UDP-N-acetylglucosamine--peptide N-acetylglucosaminyltransferase SEC [Source:UniProtKB/Swiss-Prot;Acc:Q9M8Y0]	SEC	-2.02802	3.76595e-05	0.00013868
Cs4g09520	AT5G55340	Probable long-chain-alcohol O-fatty-acyltransferase 5 [Source:UniProtKB/Swiss-Prot;Acc:Q9FJ76]	AT5	2.09062	1.18293e-26	1.91667e-25
Cs3g02550	AT3G09510	Putative non-LTR reverse transcriptase [Source:UniProtKB/TrEMBL;Acc:Q9SF52]		-2.13725	6.9584e-06	2.85285e-05
Cs9g17050	AT5G42900	Cold regulated protein 27 [Source:UniProtKB/TrEMBL;Acc:Q8L8T7]	COR27	-1.3998	2.51621e-50	8.03874e-49
orange1.1t02079	AT4G31500	Cytochrome P450 83B1 [Source:UniProtKB/Swiss-Prot;Acc:O65782]	CYP83B1	-1.69625	0.0107423	0.024623
Cs9g11050	AT1G04770	Protein SULFUR DEFICIENCY-INDUCED 2 [Source:UniProtKB/Swiss-Prot;Acc:Q8L730]		-2.69445	9.86794e-41	2.49947e-39
Cs9g05140	AT2G39040	Peroxidase 24 [Source:UniProtKB/Swiss-Prot;Acc:Q9ZV04]	PER24	3.26219	0.00683466	0.0164321
Cs8g02850	AT4G38650	At4g38650 [Source:UniProtKB/TrEMBL;Acc:Q84VX1]		2.42816	2.9291e-16	2.93937e-15
Cs4g15730	AT1G67910	AT1G67910 protein [Source:UniProtKB/TrEMBL;Acc:Q9C9V7]		1.32415	1.78695e-14	1.59506e-13
Cs6g02120	AT4G27190	Disease resistance protein At4g27190 [Source:UniProtKB/Swiss-Prot;Acc:Q9T048]		1.36986	1.86019e-09	1.12172e-08
Cs1g14870	AT4G23180	Cysteine-rich receptor-like protein kinase 10 [Source:UniProtKB/Swiss-Prot;Acc:Q8GYA4]	CRK10	4.37947	0.00860784	0.0201595
Cs3g25890	AT1G19835	Filament-like plant protein 4 [Source:UniProtKB/Swiss-Prot;Acc:Q0WSY2]	FPP4	1.62285	1.15944e-29	2.07316e-28
Cs7g04380	AT1G14430	F14L17.20 protein [Source:UniProtKB/TrEMBL;Acc:Q9M9S1]		1.00822	0.016249	0.0355294
Cs3g15900	AT1G27730	Zinc finger protein ZAT10 [Source:UniProtKB/Swiss-Prot;Acc:Q96289]	ZAT10	3.64706	0	0
Cs3g21420	AT1G48700	2-oxoglutarate (2OG) and Fe(II)-dependent oxygenase superfamily protein [Source:TAIR;Acc:AT1G48700]		1.93104	0.0128128	0.028797
Cs1g23960	AT5G49610	F-box protein At5g49610 [Source:UniProtKB/Swiss-Prot;Acc:Q9FGY4]		2.837	2.91213e-52	9.75845e-51
Cs3g12640	AT1G54780	TLP18.3 [Source:UniProtKB/TrEMBL;Acc:A0A178WHT4]	TLP18.3	-1.31641	6.75547e-25	1.03947e-23
Cs5g21940	AT5G65380	Protein DETOXIFICATION 27 [Source:UniProtKB/Swiss-Prot;Acc:Q9FKQ1]	DTX27	1.91813	4.22208e-50	1.34128e-48
Cs5g08530	AT1G64870	F13O11.17 protein [Source:UniProtKB/TrEMBL;Acc:Q9XIQ9]		6.55463	4.76729e-06	2.00095e-05
Cs2g10080	AT4G20840	Berberine bridge enzyme-like 21 [Source:UniProtKB/Swiss-Prot;Acc:Q9SVG3]		3.1121	0	0
Cs5g17200	AT1G68400	Probable leucine-rich repeat receptor-like protein kinase At1g68400 [Source:UniProtKB/Swiss-Prot;Acc:Q9M9C5]		4.05279	0.00168056	0.00461094
Cs7g18880	AT5G06900	Cytochrome P450, family 93, subfamily D, polypeptide 1 [Source:UniProtKB/TrEMBL;Acc:Q9FL56]	CYP93D1	-1.03613	1.43487e-05	5.61804e-05
Cs6g21290	AT5G37820	NOD26-like intrinsic protein 4;2 [Source:TAIR;Acc:AT5G37820]	NIP4;2	-1.36101	1.03654e-06	4.747e-06
Cs5g34180	AT2G15790	Peptidyl-prolyl cis-trans isomerase CYP40 [Source:UniProtKB/Swiss-Prot;Acc:Q9C566]	CYP40	-1.17979	1.48478e-28	2.552e-27
Cs9g08560	AT4G03500	Ankyrin repeat family protein [Source:UniProtKB/TrEMBL;Acc:Q9ZT78]		1.73813	0.00446443	0.0111803
Cs7g15630	AT3G03550	Uncharacterized protein At3g03550 [Source:UniProtKB/TrEMBL;Acc:Q0WS90]	ATL51	1.10476	4.11135e-07	1.97529e-06
Cs5g15540	AT4G02780	Ent-copalyl diphosphate synthase, chloroplastic [Source:UniProtKB/Swiss-Prot;Acc:Q38802]	GA1	-1.48914	1.19148e-05	4.71941e-05
Cs4g15420	AT3G28345	ABC transporter B family member 15 [Source:UniProtKB/Swiss-Prot;Acc:Q9LHD1]	ABCB15	2.85441	1.20723e-15	1.16198e-14
Cs9g04830	AT3G26700	Protein kinase superfamily protein [Source:UniProtKB/TrEMBL;Acc:F4JDN8]		1.05353	8.42202e-20	1.01925e-18
Cs4g06600	AT5G20870	O-Glycosyl hydrolases family 17 protein [Source:UniProtKB/TrEMBL;Acc:F4K6W1]		2.00334	4.10136e-31	7.74363e-30
Cs5g01160	AT1G63310	Uncharacterized protein At1g63310/F9N12_7 [Source:UniProtKB/TrEMBL;Acc:Q9C8T5]		1.82168	1.16704e-41	3.02028e-40
Cs7g18560	AT2G30860	GSTF9 [Source:UniProtKB/TrEMBL;Acc:A0A178VP05]	GSTF9	-1.07692	1.22007e-33	2.49068e-32
Cs2g04490	AT1G29290	Precursor of CEP14 [Source:UniProtKB/Swiss-Prot;Acc:Q52K95]	CEP14	4.23521	4.52093e-09	2.63418e-08
Cs8g18830	AT5G59550	zinc finger (C3HC4-type RING finger) family protein [Source:TAIR;Acc:AT5G59550]		2.86849	7.18631e-149	8.466e-147
Cs3g23280	AT1G46480	WOX4 [Source:UniProtKB/TrEMBL;Acc:A0A384KVK6]	WOX4	-1.10254	6.61606e-17	6.88356e-16
Cs1g08280	AT3G52430	Lipase-like PAD4 [Source:UniProtKB/Swiss-Prot;Acc:Q9S745]	PAD4	2.01605	1.69697e-88	1.06919e-86
Cs2g04410	AT5G43790	Pentatricopeptide repeat-containing protein At5g43790 [Source:UniProtKB/Swiss-Prot;Acc:Q9FG85]	PCMP-E30	1.85494	9.99696e-05	0.000343232
Cs2g07500	AT3G20600	Protein NDR1 [Source:UniProtKB/Swiss-Prot;Acc:O48915]	NDR1	1.35826	0.00398805	0.0101071
orange1.1t01815	AT5G17680	Disease resistance protein (TIR-NBS-LRR class) [Source:UniProtKB/TrEMBL;Acc:Q9FN83]		4.78234	4.67336e-183	7.6048e-181
orange1.1t00343	AT5G23850	At5g23850 [Source:UniProtKB/TrEMBL;Acc:Q9FF95]		2.65303	0.00389189	0.00988221
Cs7g22280	AT4G17030	Expansin-like protein [Source:UniProtKB/TrEMBL;Acc:Q0WRS3]	EXLB1	2.65263	1.27781e-20	1.61197e-19
Cs1g12490	AT3G15800	Glycosyl hydrolase superfamily protein [Source:UniProtKB/TrEMBL;Acc:F4J030]		2.21563	9.39712e-12	6.86986e-11
Cs3g21075	AT1G27700	At1g27700/T22C5_14 [Source:UniProtKB/TrEMBL;Acc:Q940U5]		-2.52149	3.14294e-22	4.29289e-21
Cs3g26250	AT4G24180	THAUMATIN-LIKE PROTEIN 1 [Source:TAIR;Acc:AT4G24180]	TLP1	1.97557	4.55357e-06	1.91623e-05
Cs9g07615	AT3G22820	EPFL5 [Source:UniProtKB/TrEMBL;Acc:A0A178VHB6]	EPFL5	-1.24589	0.0101544	0.0234154
Cs3g14420	AT3G05550	F18C1.18 protein [Source:UniProtKB/TrEMBL;Acc:Q9M9W0]		3.81506	4.47422e-226	9.92179e-224
orange1.1t01065	AT2G02240	F-box protein At2g02240 [Source:UniProtKB/Swiss-Prot;Acc:Q3E6P4]	MEE66	1.73298	8.46843e-09	4.81275e-08
Cs9g06100	AT5G19080	Probable E3 ubiquitin-protein ligase LUL3 [Source:UniProtKB/Swiss-Prot;Acc:Q84ME1]	LUL3	1.08649	4.02602e-40	9.99611e-39
Cs9g18470	AT5G24120	RNA polymerase sigma factor sigE, chloroplastic/mitochondrial [Source:UniProtKB/Swiss-Prot;Acc:Q9ZNX9]	SIGE	-1.41738	1.67324e-66	7.77145e-65
orange1.1t00806	AT4G03550	Callose synthase 12 [Source:UniProtKB/Swiss-Prot;Acc:Q9ZT82]	CALS12	1.27763	3.86951e-14	3.38193e-13
Cs4g06700	AT2G26450	Probable pectinesterase/pectinesterase inhibitor 13 [Source:UniProtKB/Swiss-Prot;Acc:Q7Y201]	PME13	5.42975	4.40704e-05	0.000160262
Cs2g24950	AT5G14210	Leucine-rich repeat protein kinase family protein [Source:TAIR;Acc:AT5G14210]		2.2623	1.91252e-08	1.051e-07
Cs1g21210	AT4G37770	1-aminocyclopropane-1-carboxylate synthase-like protein [Source:UniProtKB/TrEMBL;Acc:Q56Y32]	ACS8	4.19405	5.42876e-10	3.44634e-09
Cs2g04530	AT1G29270	unknown protein; BEST Arabidopsis thaliana protein match is: unknown protein (TAIR:AT2G40435.1); Ha. [Source:TAIR;Acc:AT1G29270]		1.7334	7.07853e-06	2.89791e-05
Cs1g01620	AT5G64970	Probable mitochondrial adenine nucleotide transporter BTL3 [Source:UniProtKB/Swiss-Prot;Acc:Q9LV81]		1.3552	2.92567e-14	2.57293e-13
Cs4g14610	AT5G57000	At5g57000 [Source:UniProtKB/TrEMBL;Acc:Q9LTS1]		1.86045	1.4109e-09	8.63685e-09
Cs7g27200	AT5G19500	At5g19500 [Source:UniProtKB/TrEMBL;Acc:Q5PP33]		-1.76399	2.68128e-19	3.16369e-18
Cs2g19500	AT1G47890		AtRLP7	1.6981	1.73066e-05	6.69273e-05
orange1.1t04579	AT5G16990	NADP-dependent alkenal double bond reductase P2 [Source:UniProtKB/Swiss-Prot;Acc:Q39173]	P2	3.91781	0.0206992	0.043896
Cs4g07790	AT5G23810	Probable amino acid permease 7 [Source:UniProtKB/Swiss-Prot;Acc:Q9FF99]	AAP7	1.33147	2.27954e-40	5.71628e-39
Cs7g01140	AT2G44310	Calcium-binding EF-hand family protein [Source:UniProtKB/TrEMBL;Acc:O64866]		-1.35344	1.99593e-20	2.49149e-19
Cs4g15340	AT1G26800	E3 ubiquitin-protein ligase MPSR1 [Source:UniProtKB/Swiss-Prot;Acc:Q9LQX2]	MPSR1	-1.24972	4.63928e-06	1.94939e-05
Cs7g04260	AT5G15130	Probable WRKY transcription factor 72 [Source:UniProtKB/Swiss-Prot;Acc:Q9LXG8]	WRKY72	1.28535	4.92327e-07	2.3454e-06
orange1.1t01415	AT2G25470	receptor like protein 21 [Source:TAIR;Acc:AT2G25470]	AtRLP21	-2.01387	0.00253194	0.00669432
Cs6g06890	AT5G60020	Laccase-17 [Source:UniProtKB/Swiss-Prot;Acc:Q9FJD5]	LAC17	4.27138	0.00146663	0.00407139
orange1.1t02746	AT5G53030	Uncharacterized protein At5g53030 [Source:UniProtKB/TrEMBL;Acc:Q9LVU9]		-1.43552	7.65145e-07	3.56327e-06
Cs4g07290	AT3G51420	SSL4 [Source:UniProtKB/TrEMBL;Acc:A0A178VDG6]	SSL4	1.42182	3.15941e-06	1.36042e-05
Cs5g34830	AT5G48850	ATSDI1 [Source:UniProtKB/TrEMBL;Acc:A0A178UKA2]	SDI1	-3.65407	6.85211e-21	8.75638e-20
Cs9g09310	AT1G04500	CCT motif family protein [Source:UniProtKB/TrEMBL;Acc:Q1PFY7]		1.43476	1.26347e-05	4.98439e-05
orange1.1t03009	AT5G03510	C2H2-type zinc finger family protein [Source:UniProtKB/TrEMBL;Acc:Q9LZD5]		1.77028	0.0049906	0.0123544
Cs3g26610	AT1G20190	Expansin-A11 [Source:UniProtKB/Swiss-Prot;Acc:Q9LNU3]	EXPA11	3.03477	0.00653933	0.0157976
Cs9g05320	AT3G21570	At3g21570 [Source:UniProtKB/TrEMBL;Acc:Q9LVE9]		2.02928	4.12989e-192	7.29798e-190
Cs7g17060	AT2G42880	Mitogen-activated protein kinase 20 [Source:UniProtKB/Swiss-Prot;Acc:Q9SJG9]	MPK20	2.00167	6.11654e-179	9.41156e-177
Cs5g27290	AT5G17860	Cation/calcium exchanger 1 [Source:UniProtKB/Swiss-Prot;Acc:Q9FKP1]	CCX1	1.3321	5.86921e-29	1.02356e-27
orange1.1t00733	AT3G54950	Patatin-like protein 7 [Source:UniProtKB/Swiss-Prot;Acc:Q9SV43]	PLP7	-1.19519	3.74376e-20	4.62227e-19
orange1.1t00524	AT1G01225	At1g01225 [Source:UniProtKB/TrEMBL;Acc:Q29PY0]		1.10744	1.58006e-22	2.18991e-21
Cs2g19240	AT3G07720	AT3g07720/F17A17_6 [Source:UniProtKB/TrEMBL;Acc:Q9S7W4]		-1.88217	5.15149e-75	2.69726e-73
Cs9g19430	AT4G25640	Protein DETOXIFICATION [Source:UniProtKB/TrEMBL;Acc:F4JTB2]	ATDTX35	2.58997	5.58754e-11	3.831e-10
orange1.1t04173	AT4G20820	Berberine bridge enzyme-like 18 [Source:UniProtKB/Swiss-Prot;Acc:Q9SVG5]		1.57478	9.44718e-41	2.39558e-39
Cs9g17180	AT4G25560	Transcription factor LAF1 [Source:UniProtKB/Swiss-Prot;Acc:Q9M0K4]	LAF1	1.89898	0.0167049	0.0363839
Cs7g10200	AT3G13080	MRP3 [Source:UniProtKB/TrEMBL;Acc:A0A178VHA7]	ABCC3	2.51052	6.14704e-32	1.19759e-30
orange1.1t03348	AT1G71830	SERK1 [Source:UniProtKB/TrEMBL;Acc:A0A178W829]	SERK1	1.10242	5.4775e-36	1.21466e-34
orange1.1t03619	AT4G09890	At4g09890 [Source:UniProtKB/TrEMBL;Acc:Q9T0E8]		-1.29333	1.80189e-26	2.90706e-25
Cs9g15900	AT5G51560	Leucine-rich repeat protein kinase family protein [Source:UniProtKB/TrEMBL;Acc:Q9FHM8]		1.44602	6.42853e-09	3.69344e-08
orange1.1t00497	AT3G61760	DL1B [Source:UniProtKB/TrEMBL;Acc:A0A178VE87]	DRP1B	1.27547	4.30092e-05	0.000156705
orange1.1t01658	AT1G02640	Probable beta-D-xylosidase 2 [Source:UniProtKB/Swiss-Prot;Acc:Q94KD8]	BXL2	2.32661	3.24551e-61	1.34451e-59
Cs5g29260	AT1G35710	Probable leucine-rich repeat receptor-like protein kinase At1g35710 [Source:UniProtKB/Swiss-Prot;Acc:Q9LP24]		3.16523	1.27015e-31	2.44298e-30
orange1.1t00071	AT1G18210	Probable calcium-binding protein CML27 [Source:UniProtKB/Swiss-Prot;Acc:Q9LE22]	CML27	2.9642	3.38344e-185	5.58614e-183
Cs3g25980	AT1G75690	LQY1 [Source:UniProtKB/TrEMBL;Acc:A0A178W9N8]	LQY1	-1.34436	2.11141e-15	1.99825e-14
Cs7g06530	AT5G10820	Probable folate-biopterin transporter 6 [Source:UniProtKB/Swiss-Prot;Acc:Q9LEV7]		2.43428	9.23985e-05	0.000318786
Cs6g21400	AT5G39660	Cyclic dof factor 2 [Source:UniProtKB/Swiss-Prot;Acc:Q93ZL5]	CDF2	-1.01982	3.21179e-15	3.00693e-14
Cs7g12580	AT1G68740	Phosphate transporter PHO1 homolog 1 [Source:UniProtKB/Swiss-Prot;Acc:Q93ZF5]	PHO1-H1	2.06222	6.78847e-24	9.94485e-23
Cs7g26570	AT3G25855	At3g25855 [Source:UniProtKB/TrEMBL;Acc:Q8LBL7]		2.80138	0.00459061	0.0114659
Cs2g10060	AT4G20860	Berberine bridge enzyme-like 22 [Source:UniProtKB/Swiss-Prot;Acc:Q9SUC6]	FAD-OXR	2.38181	0.00044282	0.00135923
Cs5g27620	AT3G07255	Nuclear transport factor 2/RNA recognition motif protein [Source:UniProtKB/TrEMBL;Acc:A0A1I9LNF2]		2.10638	2.44379e-18	2.74459e-17
Cs1g11140	AT1G80760	Aquaporin NIP6-1 [Source:UniProtKB/Swiss-Prot;Acc:Q9SAI4]	NIP6-1	1.66867	7.34685e-47	2.18656e-45
Cs8g05940	AT3G19270	CYP707A4 [Source:UniProtKB/TrEMBL;Acc:A0A178VA28]	CYP707A4	-1.47952	2.97762e-10	1.93481e-09
Cs5g10220	AT4G23010	UDP-galactose transporter 2 [Source:TAIR;Acc:AT4G23010]	UTR2	1.01517	5.80528e-22	7.79285e-21
Cs8g18320	AT1G07640	Dof-type zinc finger DNA-binding family protein [Source:UniProtKB/TrEMBL;Acc:Q2V4Q1]	OBP2	1.68776	9.17781e-22	1.22329e-20
Cs5g27650	AT3G25140	Hexosyltransferase (Fragment) [Source:UniProtKB/TrEMBL;Acc:W8PVC6]	GAUT8	1.81945	3.52827e-83	2.08371e-81
Cs1g22720	AT4G34410	Ethylene-responsive transcription factor ERF109 [Source:UniProtKB/Swiss-Prot;Acc:Q9SZ06]	ERF109	4.89332	0.00021316	0.00069036
Cs8g06630	AT1G49320	BURP domain protein USPL1 [Source:UniProtKB/Swiss-Prot;Acc:Q9XI99]	USPL1	-1.53954	2.30323e-95	1.59806e-93
orange1.1t05643	AT4G34440	PERK5 [Source:UniProtKB/TrEMBL;Acc:A0A178V2W8]	PERK5	1.52457	1.45437e-06	6.5232e-06
Cs7g15540	AT1G64940	Cytochrome P450, family 87, subfamily A, polypeptide 6 [Source:UniProtKB/TrEMBL;Acc:Q9XIQ2]	CYP89A6	-1.42658	1.16271e-06	5.29375e-06
Cs5g19950	AT5G17680	Disease resistance protein (TIR-NBS-LRR class) [Source:UniProtKB/TrEMBL;Acc:Q9FN83]		1.08997	4.27914e-06	1.80949e-05
orange1.1t04042	AT1G20990	Cysteine/Histidine-rich C1 domain family protein [Source:UniProtKB/TrEMBL;Acc:F4HWC5]		-1.92145	9.33457e-23	1.30333e-21
Cs3g10690	AT3G25510	Disease resistance protein (TIR-NBS-LRR class) family protein [Source:UniProtKB/TrEMBL;Acc:F4J910]		1.45478	1.29967e-11	9.38013e-11
Cs9g04040	AT3G06840	Putative uncharacterized protein [Source:UniProtKB/TrEMBL;Acc:Q8LFJ2]		1.54874	2.422e-17	2.5744e-16
Cs3g18070	AT4G08950	Protein EXORDIUM [Source:UniProtKB/Swiss-Prot;Acc:Q9ZPE7]	EXO	4.51252	0	0
Cs4g09460	AT4G26690	Glycerophosphodiester phosphodiesterase GDPDL3 [Source:UniProtKB/Swiss-Prot;Acc:Q9SZ11]	GDPDL3	1.18128	4.1035e-28	6.95779e-27
orange1.1t02204	AT1G58170	Dirigent protein 19 [Source:UniProtKB/Swiss-Prot;Acc:Q9C523]	DIR19	2.41971	1.12854e-25	1.77267e-24
Cs5g13860	AT2G38900	Serine protease inhibitor, potato inhibitor I-type family protein [Source:UniProtKB/TrEMBL;Acc:F4IU00]		-1.41683	6.1727e-12	4.57922e-11
Cs6g10940	AT5G04190	Protein PHYTOCHROME KINASE SUBSTRATE 4 [Source:UniProtKB/Swiss-Prot;Acc:Q9FYE2]	PKS4	-2.16035	4.99959e-12	3.73837e-11
Cs6g13940	AT5G04820	Transcription repressor OFP13 [Source:UniProtKB/Swiss-Prot;Acc:Q9FMC8]	OFP13	1.67687	0.0127448	0.0286637
orange1.1t02029	AT5G13000	Callose synthase 3 [Source:UniProtKB/Swiss-Prot;Acc:Q9LXT9]	CALS3	1.83983	1.05596e-24	1.6084e-23
orange1.1t01519	AT5G04660	Cytochrome P450 77A4 [Source:UniProtKB/Swiss-Prot;Acc:Q9LZ31]	CYP77A4	1.11476	1.65057e-06	7.35942e-06
Cs1g09250	AT5G36110	Cytochrome P450 716A1 [Source:UniProtKB/Swiss-Prot;Acc:Q9LVY7]	CYP716A1	1.59726	4.85034e-84	2.91782e-82
Cs6g02570	AT5G16490	CRIB domain-containing protein RIC4 [Source:UniProtKB/Swiss-Prot;Acc:Q9FFD5]	RIC4	1.58648	0.0183463	0.0395177
Cs4g10940	AT5G54910	DEAD-box ATP-dependent RNA helicase 32 [Source:UniProtKB/Swiss-Prot;Acc:Q9FFT9]	RH32	2.39396	1.58963e-129	1.57013e-127
Cs8g06250	AT5G37478	TPX2 (Targeting protein for Xklp2) protein family [Source:UniProtKB/TrEMBL;Acc:F4K773]		2.57156	0.0108409	0.0248248
Cs6g18340	AT3G18280	Bifunctional inhibitor/lipid-transfer protein/seed storage 2S albumin superfamily protein [Source:UniProtKB/TrEMBL;Acc:A0A1I9LP30]		-1.54361	0.000692737	0.00205246
Cs3g21130	AT3G18710	RING-type E3 ubiquitin transferase [Source:UniProtKB/TrEMBL;Acc:A0A178VJJ8]	PUB29	2.37012	2.64656e-125	2.48392e-123
Cs9g08860	AT4G14465	AT-hook motif nuclear-localized protein 20 [Source:UniProtKB/Swiss-Prot;Acc:Q8GWQ2]	AHL20	-1.16341	1.22398e-08	6.83753e-08
Cs2g13700	AT2G01290	Probable ribose-5-phosphate isomerase 2 [Source:UniProtKB/Swiss-Prot;Acc:Q9ZU38]	RPI2	1.39239	1.75486e-63	7.61867e-62
Cs1g04290	AT3G26040	HXXXD-type acyl-transferase family protein [Source:UniProtKB/TrEMBL;Acc:F4JBC7]		-1.98297	0.0002052	0.000666584
Cs7g29660	AT2G40670	Response regulator 16 [Source:UniProtKB/TrEMBL;Acc:F4II22]	ARR16	2.51371	1.64222e-38	3.86931e-37
Cs8g16650	AT2G28410	Expressed protein [Source:UniProtKB/TrEMBL;Acc:Q9SKM9]		1.35619	1.49176e-15	1.42854e-14
Cs5g11790	AT3G02890	RING/FYVE/PHD zinc finger superfamily protein [Source:UniProtKB/TrEMBL;Acc:F4IYH6]		1.08322	1.80114e-11	1.2868e-10
Cs5g19260	AT4G08450	Disease resistance protein (TIR-NBS-LRR class) family [Source:UniProtKB/TrEMBL;Acc:Q9SW60]		1.84078	2.82048e-33	5.7012e-32
Cs3g04520	AT2G27420	Cysteine proteinases superfamily protein [Source:UniProtKB/TrEMBL;Acc:Q9ZQH7]		-2.72337	0.000557824	0.00168165
Cs4g16610	AT5G41950	Protein HLB1 [Source:UniProtKB/Swiss-Prot;Acc:Q9FHY8]	HLB1	2.42491	0.0222557	0.046789
Cs3g19420	AT1G21910	DREB26 [Source:UniProtKB/TrEMBL;Acc:A0A178W3Q9]	ERF012	3.28109	3.03003e-20	3.74924e-19
orange1.1t05110	AT4G20860	Berberine bridge enzyme-like 22 [Source:UniProtKB/Swiss-Prot;Acc:Q9SUC6]	FAD-OXR	4.59448	5.78484e-28	9.77201e-27
Cs7g05620	AT4G12470	pEARLI1-like lipid transfer protein 1 [Source:UniProtKB/Swiss-Prot;Acc:Q9SU35]	AZI1	2.20684	9.40016e-13	7.41361e-12
orange1.1t04783	AT2G01340	At2g01340 [Source:UniProtKB/TrEMBL;Acc:Q52K81]	At17.1	-2.90488	3.9722e-20	4.90164e-19
Cs8g02650	AT2G16750	At2g16750 [Source:UniProtKB/TrEMBL;Acc:B5X4Z9]		3.14279	3.10596e-53	1.05963e-51
Cs3g27050	AT1G20530	F5M15.15 [Source:UniProtKB/TrEMBL;Acc:Q9LMW0]		1.1461	1.04618e-15	1.01213e-14
orange1.1t04573	AT5G17680	Disease resistance protein (TIR-NBS-LRR class) [Source:UniProtKB/TrEMBL;Acc:Q9FN83]		1.60322	5.6361e-39	1.34192e-37
Cs5g04260	AT5G62740	HIR4 [Source:UniProtKB/TrEMBL;Acc:A0A178U8N7]	HIR1	1.55204	5.97023e-18	6.54901e-17
Cs1g24510	AT2G18193	AAA-ATPase At2g18193 [Source:UniProtKB/Swiss-Prot;Acc:Q8GW96]		1.36408	2.26427e-30	4.15037e-29
orange1.1t05996				-1.43086	0.00100759	0.00289075
Cs8g08270	AT4G36360	Beta-galactosidase 3 [Source:UniProtKB/Swiss-Prot;Acc:Q9SCV9]	BGAL3	1.38813	0.000142964	0.000478853
Cs7g15970	AT5G17670	Alpha/beta-Hydrolases superfamily protein [Source:UniProtKB/TrEMBL;Acc:Q9FN84]		-1.18711	5.64795e-31	1.05842e-29
orange1.1t05031	AT5G54620	Ankyrin repeat family protein [Source:TAIR;Acc:AT5G54620]		1.32748	8.30629e-12	6.09209e-11
Cs8g15720	AT2G36870	Probable xyloglucan endotransglucosylase/hydrolase protein 32 [Source:UniProtKB/Swiss-Prot;Acc:Q9SJL9]	XTH32	1.60217	1.09519e-99	7.99099e-98
Cs4g11660	AT4G27290	Serine/threonine-protein kinase [Source:UniProtKB/TrEMBL;Acc:A0A178V0J5]		-1.25946	1.15495e-32	2.28956e-31
Cs6g08660	AT1G09950	At1g09950 [Source:UniProtKB/TrEMBL;Acc:O04515]	RAS1	2.20605	2.51433e-06	1.09791e-05
Cs3g08550	AT3G63380	Calcium-transporting ATPase [Source:UniProtKB/TrEMBL;Acc:A0A178VEV7]	ACA12	2.14402	1.60471e-09	9.74676e-09
Cs1g14550				-1.26271	4.99597e-15	4.6351e-14
Cs5g14070	AT2G20860	Lipoyl synthase, mitochondrial [Source:UniProtKB/Swiss-Prot;Acc:Q9ZWT1]	LIP1	-6.16064	0.00137357	0.00383944
Cs6g09290	AT3G51740	Probably inactive leucine-rich repeat receptor-like protein kinase IMK2 [Source:UniProtKB/Swiss-Prot;Acc:Q9SCT4]	IMK2	1.19132	5.19695e-05	0.000186795
orange1.1t01371	AT5G49290	receptor like protein 56 [Source:TAIR;Acc:AT5G49290]	ATRLP56	-1.17796	1.04835e-05	4.18066e-05
Cs9g14590	AT1G12240	Acid beta-fructofuranosidase 4, vacuolar [Source:UniProtKB/Swiss-Prot;Acc:Q39041]	BFRUCT4	4.01033	3.31515e-15	3.10114e-14
Cs9g18170	AT5G53130	Cyclic nucleotide-gated ion channel 1 [Source:UniProtKB/Swiss-Prot;Acc:O65717]	CNGC1	-4.56872	1.04035e-14	9.4391e-14
Cs3g08650	AT1G19870	Protein IQ-DOMAIN 32 [Source:UniProtKB/Swiss-Prot;Acc:Q9FXI5]	IQD32	1.76458	1.53854e-16	1.57112e-15
Cs6g07800	AT2G38080	Laccase-4 [Source:UniProtKB/Swiss-Prot;Acc:O80434]	IRX12	2.79127	4.47014e-07	2.14004e-06
Cs3g27810	AT1G20925	Protein PIN-LIKES 1 [Source:UniProtKB/Swiss-Prot;Acc:F4HWB6]	PILS1	7.29252	2.71072e-23	3.88062e-22
Cs7g17590	AT1G10320	Zinc finger CCCH domain-containing protein 5 [Source:UniProtKB/Swiss-Prot;Acc:Q9SY74]		-1.76627	0.0124288	0.0280146
Cs6g21080				7.74433	2.12247e-10	1.39275e-09
Cs7g02400	AT2G41540	Glycerol-3-phosphate dehydrogenase [NAD(+)] GPDHC1, cytosolic [Source:UniProtKB/Swiss-Prot;Acc:O22216]	GPDHC1	1.03122	5.28538e-52	1.76068e-50
orange1.1t03953	AT2G41250	Haloacid dehalogenase-like hydrolase (HAD) superfamily protein [Source:UniProtKB/TrEMBL;Acc:Q9ZVB6]		-1.57763	3.15239e-35	6.82987e-34
Cs9g09390	AT5G44040	At5g44040 [Source:UniProtKB/TrEMBL;Acc:Q9FNC2]		1.36943	0.00298253	0.00775781
Cs5g20010	AT3G46500	2-oxoglutarate (2OG) and Fe(II)-dependent oxygenase superfamily protein [Source:UniProtKB/TrEMBL;Acc:A0A1I9LPT9]		1.61894	1.19204e-79	6.65747e-78
Cs5g09090	AT4G12490	pEARLI1-like lipid transfer protein 2 [Source:UniProtKB/Swiss-Prot;Acc:Q9SU34]		4.41992	0.00213171	0.00573399
Cs5g11560	AT3G29360	UDP-glucose 6-dehydrogenase 2 [Source:UniProtKB/Swiss-Prot;Acc:Q9LIA8]	UGD2	3.30701	6.1672e-13	4.92396e-12
Cs2g28820	AT5G55630	Two-pore potassium channel 1 [Source:UniProtKB/Swiss-Prot;Acc:Q8LBL1]	TPK1	-1.4982	4.17282e-21	5.3996e-20
Cs6g19280	AT3G02380	Zinc finger protein CONSTANS-LIKE 2 [Source:UniProtKB/Swiss-Prot;Acc:Q96502]	COL2	-1.54728	1.11593e-37	2.57302e-36
Cs5g20520	AT1G61370	G-type lectin S-receptor-like serine/threonine-protein kinase At1g61370 [Source:UniProtKB/Swiss-Prot;Acc:O64783]		-1.13847	1.13397e-58	4.44526e-57
orange1.1t02325	AT3G12820	Transcription factor MYB10 [Source:UniProtKB/Swiss-Prot;Acc:Q9LTV4]	AtMYB10	3.93137	0.000569676	0.00171441
Cs4g07330	AT5G20635	Guanine nucleotide-binding protein subunit gamma 3 [Source:UniProtKB/Swiss-Prot;Acc:Q6AWT8]	GG3	-1.90558	2.07423e-05	7.91982e-05
Cs5g05380	AT4G21300	Pentatricopeptide repeat-containing protein At4g21300 [Source:UniProtKB/Swiss-Prot;Acc:Q9STE1]	PCMP-E36	1.00246	1.47341e-07	7.3749e-07
Cs5g29020	AT2G20370	Xyloglucan galactosyltransferase MUR3 [Source:UniProtKB/Swiss-Prot;Acc:Q7XJ98]	MUR3	1.5562	9.06411e-105	7.0697e-103
Cs2g21745	AT3G21720	Isocitrate lyase [Source:UniProtKB/Swiss-Prot;Acc:P28297]	ICL	1.4728	0.000175877	0.000579062
orange1.1t05262	AT3G14470	Putative disease resistance RPP13-like protein 1 [Source:UniProtKB/Swiss-Prot;Acc:Q9LRR4]	RPPL1	1.32574	0.000203811	0.000663022
Cs9g05900	AT4G13440	Calcium-binding EF-hand family protein [Source:TAIR;Acc:AT4G13440]		4.59544	0.000549087	0.00165663
Cs3g14860	AT5G27000	Kinesin-like protein KIN-14G [Source:UniProtKB/Swiss-Prot;Acc:O81635]	KIN14G	2.43177	1.94731e-06	8.58935e-06
Cs5g16360	AT5G24470	Two-component response regulator-like APRR5 [Source:UniProtKB/Swiss-Prot;Acc:Q6LA42]	APRR5	-1.17128	8.58151e-114	7.35247e-112
Cs5g02420	AT5G44730	At5g44730 [Source:UniProtKB/TrEMBL;Acc:O48587]		1.02127	1.75745e-16	1.78579e-15
Cs7g04100	AT2G02860	Sucrose transport protein SUC3 [Source:UniProtKB/Swiss-Prot;Acc:O80605]	SUC3	1.05349	8.13484e-43	2.15965e-41
Cs2g29430	AT2G26850	F-box protein At2g26850 [Source:UniProtKB/Swiss-Prot;Acc:Q6NLB1]		-1.10444	7.55414e-83	4.42661e-81
Cs7g07670	AT2G21080	At2g21080 [Source:UniProtKB/TrEMBL;Acc:Q8L726]		1.93906	1.06388e-05	4.2366e-05
Cs2g24420	AT5G14330	Transmembrane protein [Source:UniProtKB/TrEMBL;Acc:Q9LY96]		2.22636	0.00151663	0.00419783
Cs5g29010	AT2G20362	Transmembrane protein [Source:UniProtKB/TrEMBL;Acc:Q1G3C1]		2.09763	0.000811978	0.0023738
Cs7g27910	AT5G02810	Two-component response regulator-like APRR7 [Source:UniProtKB/Swiss-Prot;Acc:Q93WK5]	APRR7	1.4345	7.46705e-25	1.14507e-23
Cs1g26330	AT3G12500	Basic endochitinase B [Source:UniProtKB/Swiss-Prot;Acc:P19171]	CHI-B	2.82218	8.81744e-32	1.70463e-30
Cs9g08990	AT1G06650	1-aminocyclopropane-1-carboxylate oxidase homolog 3 [Source:UniProtKB/Swiss-Prot;Acc:Q8H1S4]		-2.31624	2.51578e-136	2.64672e-134
Cs8g14950	AT2G27500	Glucan endo-1,3-beta-glucosidase 14 [Source:UniProtKB/Swiss-Prot;Acc:Q9ZQG9]		1.05349	3.54425e-48	1.07607e-46
Cs4g16740				2.5256	4.72196e-05	0.000170944
Cs4g17640	AT2G26830	Probable ethanolamine kinase [Source:UniProtKB/Swiss-Prot;Acc:O81024]	EMB1187	1.39392	1.39984e-51	4.60217e-50
Cs9g07550	AT4G14746	CONTAINS InterPro DOMAIN/s: EGF-like (InterPro:IPR006210); Ha. [Source:TAIR;Acc:AT4G14746]		1.03656	4.19789e-11	2.90996e-10
orange1.1t04594	AT3G11840	E3 ubiquitin-protein ligase PUB24 [Source:UniProtKB/Swiss-Prot;Acc:Q9SF15]	PUB24	7.70261	1.25637e-51	4.13653e-50
Cs7g17460	AT2G42975	Myosin-G heavy chain-like protein [Source:UniProtKB/TrEMBL;Acc:Q8RXT7]		-1.23147	1.27733e-09	7.85533e-09
Cs9g01750	AT5G49620	myb domain protein 78 [Source:TAIR;Acc:AT5G49620]	AtMYB78	2.74585	6.15636e-09	3.54237e-08
Cs5g15330	AT1G72250	Di-glucose binding protein with Kinesin motor domain [Source:TAIR;Acc:AT1G72250]		1.58074	1.86831e-09	1.12601e-08
Cs2g07770	AT1G11600	Cytochrome P450 like protein [Source:UniProtKB/TrEMBL;Acc:Q9SAB7]	CYP77B1	2.57277	1.77248e-09	1.07226e-08
Cs5g30160	AT1G06137	unknown protein; FUNCTIONS IN: molecular_function unknown; INVOLVED IN: biological_process unknown; LOCATED IN: endomembrane system; BEST Arabidopsis thaliana protein match is: unknown protein (TAIR:AT1G06135.1); Ha. [Source:TAIR;Acc:AT1G06137]		5.23703	5.75035e-05	0.000204895
Cs8g05250	AT5G67210	IRX15-L [Source:UniProtKB/TrEMBL;Acc:A0A178UEM8]	IRX15-L	2.15646	4.65614e-28	7.88893e-27
Cs5g05540	AT3G62270	Probable boron transporter 2 [Source:UniProtKB/Swiss-Prot;Acc:Q9M1P7]	BOR2	1.03886	8.88266e-17	9.17429e-16
Cs1g02520	AT4G39630	unknown protein; Ha. [Source:TAIR;Acc:AT4G39630]		-1.01895	0.000116691	0.000395717
Cs2g19510	AT5G41040	Omega-hydroxypalmitate O-feruloyl transferase [Source:UniProtKB/Swiss-Prot;Acc:Q94CD1]	HHT1	-1.1883	6.58656e-08	3.41466e-07
orange1.1t01179	AT3G14470	Putative disease resistance RPP13-like protein 1 [Source:UniProtKB/Swiss-Prot;Acc:Q9LRR4]	RPPL1	1.30335	1.75488e-07	8.73537e-07
Cs4g12400	AT5G23960	Alpha-humulene/(-)-(E)-beta-caryophyllene synthase [Source:UniProtKB/Swiss-Prot;Acc:Q84UU4]	TPS21	2.55203	1.96003e-08	1.07528e-07
orange1.1t01368	AT1G52510	Alpha/beta-Hydrolases superfamily protein [Source:UniProtKB/TrEMBL;Acc:Q8VZ57]		-1.31229	1.014e-07	5.1657e-07
orange1.1t04075	AT5G67250	F-box protein SKIP2 [Source:UniProtKB/Swiss-Prot;Acc:Q9FE83]	SKIP2	1.29912	2.94646e-52	9.85888e-51
Cs7g07830	AT1G70000	At1g70000 [Source:UniProtKB/TrEMBL;Acc:O04544]		-1.33939	1.92881e-34	4.04711e-33
Cs6g14980	AT3G10080	RmlC-like cupins superfamily protein [Source:UniProtKB/TrEMBL;Acc:A0A1I9LSI8]		1.96941	6.26908e-07	2.94681e-06
orange1.1t01526	AT2G38790	Uncharacterized protein At2g38790 [Source:UniProtKB/TrEMBL;Acc:Q84JS8]		2.13546	5.29564e-10	3.3675e-09
Cs8g01980	AT2G41990	At2g41990 [Source:UniProtKB/TrEMBL;Acc:P93747]		2.0444	4.51954e-14	3.93183e-13
Cs2g30600	AT3G04060	NAC domain-containing protein 46 [Source:UniProtKB/Swiss-Prot;Acc:Q9SQQ6]	anac046	-1.05857	0.00951863	0.0220981
Cs5g12250	AT3G08900	Glycosyltransferase (Fragment) [Source:UniProtKB/TrEMBL;Acc:W8Q6U1]	RGP3	2.31502	1.21042e-209	2.40163e-207
Cs8g20410	AT3G47340	DIN6 [Source:UniProtKB/TrEMBL;Acc:A0A178VBT4]	ASN1	1.35119	1.0685e-136	1.12936e-134
Cs5g25530	AT5G33370	GDSL esterase/lipase At5g33370 [Source:UniProtKB/Swiss-Prot;Acc:Q8LB81]		2.3886	0.00557746	0.0136933
Cs5g33730	AT5G49300	Uncharacterized protein At5g49300 (Fragment) [Source:UniProtKB/TrEMBL;Acc:C0SVS9]	GATA16	-1.05229	0.0164448	0.03589
Cs7g16450	AT5G48060	C2 calcium/lipid-binding plant phosphoribosyltransferase family protein [Source:UniProtKB/TrEMBL;Acc:Q9FI32]		1.6363	3.51785e-08	1.88511e-07
Cs1g09830	AT5G64020	Protein trichome birefringence-like 14 [Source:UniProtKB/Swiss-Prot;Acc:Q0WPS0]	TBL14	2.1185	1.01435e-11	7.39165e-11
Cs3g02020	AT1G14600	Putative Myb family transcription factor At1g14600 [Source:UniProtKB/Swiss-Prot;Acc:Q700D9]		-1.16854	8.39281e-10	5.23688e-09
Cs2g07580	AT4G05230	Ubiquitin-like superfamily protein [Source:UniProtKB/TrEMBL;Acc:Q9M0X2]		5.52657	0.00063684	0.00189979
Cs9g03970	AT4G16008	Putative uncharacterized protein [Source:UniProtKB/TrEMBL;Acc:Q8LBY3]		1.60363	8.78788e-15	8.01828e-14
Cs8g18800	AT5G60020	Laccase-17 [Source:UniProtKB/Swiss-Prot;Acc:Q9FJD5]	LAC17	5.39743	3.15855e-06	1.3603e-05
Cs1g05590	AT4G09620	Mitochondrial transcription termination factor family protein [Source:UniProtKB/TrEMBL;Acc:F4JK28]		-1.18038	1.01209e-05	4.04316e-05
Cs1g09320	AT4G39400	Protein BRASSINOSTEROID INSENSITIVE 1 [Source:UniProtKB/Swiss-Prot;Acc:O22476]	BRI1	1.39043	0.000541768	0.00163674
Cs8g20790	AT2G30170	Probable protein phosphatase 2C 26 [Source:UniProtKB/Swiss-Prot;Acc:O64730]		-1.11122	7.24305e-12	5.34869e-11
Cs6g09780	AT5G01830	RING-type E3 ubiquitin transferase [Source:UniProtKB/TrEMBL;Acc:A0A178UNI7]	PUB16	4.07467	2.8158e-161	3.7911e-159
Cs1g23670	AT4G36810	Heterodimeric geranylgeranyl pyrophosphate synthase large subunit 1, chloroplastic [Source:UniProtKB/Swiss-Prot;Acc:P34802]	GGPPS1	1.32657	1.46685e-38	3.46333e-37
Cs2g28730	AT3G28180	Glycosyltransferase (Fragment) [Source:UniProtKB/TrEMBL;Acc:W8Q6R3]	CSLC4	3.37967	2.45311e-51	8.00676e-50
Cs2g09020	AT2G38470	WRKY33 [Source:UniProtKB/TrEMBL;Acc:A0A384L4W4]	WRKY33	2.48031	2.38598e-158	3.10164e-156
Cs6g08560	AT5G01370	ALC-interacting protein 1 [Source:UniProtKB/TrEMBL;Acc:Q9M035]	ACI1	3.49895	1.05465e-155	1.33269e-153
Cs3g26080	AT1G75750	GASA1 [Source:UniProtKB/TrEMBL;Acc:A0A178W4S5]	GASA1	3.48904	4.61322e-05	0.00016718
orange1.1t02448	AT1G61680	S-(+)-linalool synthase, chloroplastic [Source:UniProtKB/Swiss-Prot;Acc:Q84UV0]	TPS14	1.46772	0.00256291	0.0067691
Cs1g04650	AT5G64750	Ethylene-responsive transcription factor ABR1 [Source:UniProtKB/Swiss-Prot;Acc:Q9FGF8]	ABR1	3.87374	5.32717e-12	3.97281e-11
Cs4g10375	AT1G31470	Protein NUCLEAR FUSION DEFECTIVE 4 [Source:UniProtKB/Swiss-Prot;Acc:F4I9E1]	NFD4	1.93192	0.00275342	0.00721831
orange1.1t01388	AT1G80450	VQ motif-containing protein 11 [Source:UniProtKB/Swiss-Prot;Acc:Q9M8L3]	VQ11	2.49725	1.28997e-39	3.14078e-38
Cs2g07280	AT4G16740	Tricyclene synthase, chloroplastic [Source:UniProtKB/Swiss-Prot;Acc:A4FVP2]	TPS03	-1.55024	1.75318e-09	1.06087e-08
Cs4g15800	AT3G24535	unknown protein; Ha. [Source:TAIR;Acc:AT3G24535]		2.51659	0.000561937	0.00169337
orange1.1t00357	AT3G61350	F-box/kelch-repeat protein SKIP4 [Source:UniProtKB/Swiss-Prot;Acc:Q9M2C9]	SKIP4	1.03221	3.98011e-09	2.33107e-08
Cs1g20600	AT4G39330	Probable cinnamyl alcohol dehydrogenase 9 [Source:UniProtKB/Swiss-Prot;Acc:P42734]	CAD9	-1.35718	2.08347e-49	6.50912e-48
Cs9g13790	AT2G35160	Histone-lysine N-methyltransferase, H3 lysine-9 specific SUVH5 [Source:UniProtKB/Swiss-Prot;Acc:O82175]	SUVH5	1.90071	5.6582e-33	1.13059e-31
Cs8g15430	AT5G22870	Gb [Source:UniProtKB/TrEMBL;Acc:Q9FFC1]		1.81019	1.11002e-13	9.40706e-13
Cs2g05690	AT1G28330	Dormancy-associated protein 1 [Source:UniProtKB/Swiss-Prot;Acc:B9DGG8]	DRM1	-1.06357	2.43105e-14	2.15132e-13
Cs7g30910	AT3G27060	TSO2 [Source:UniProtKB/TrEMBL;Acc:A0A178VJE9]	TSO2	1.23061	9.50754e-12	6.94834e-11
Cs9g05340	AT3G21550	DMP2 [Source:UniProtKB/TrEMBL;Acc:A0A178VDX9]	DMP2	2.7289	3.68344e-26	5.88388e-25
orange1.1t06068	AT4G18600	Scar-like domain-containing protein WAVE 5 [Source:UniProtKB/Swiss-Prot;Acc:Q5XPK0]	WAVE5	-1.48399	0.0157657	0.0345816
Cs1g13070	AT5G63020	Probable disease resistance protein At5g63020 [Source:UniProtKB/Swiss-Prot;Acc:Q8RXS5]		1.6971	9.04011e-35	1.92541e-33
Cs6g03210	AT4G23670	AT4G23670 protein [Source:UniProtKB/TrEMBL;Acc:Q9SUR0]		-1.37668	5.00958e-38	1.16456e-36
Cs7g15060	AT5G18400	Anamorsin homolog [Source:UniProtKB/Swiss-Prot;Acc:Q8L7Z3]		1.24921	5.74671e-15	5.30767e-14
Cs2g04110	AT1G78550	2-oxoglutarate (2OG) and Fe(II)-dependent oxygenase superfamily protein [Source:UniProtKB/TrEMBL;Acc:Q9SYM7]		3.7549	0.00776654	0.0183776
Cs7g10710	AT1G67360	REF/SRPP-like protein At1g67360 [Source:UniProtKB/Swiss-Prot;Acc:Q9FYF7]		-1.83398	1.45837e-96	1.03407e-94
orange1.1t02681	AT5G64570	Beta-D-xylosidase 4 [Source:UniProtKB/Swiss-Prot;Acc:Q9FLG1]	BXL4	1.12084	2.77487e-08	1.50407e-07
orange1.1t00611	AT1G27680	Glucose-1-phosphate adenylyltransferase large subunit 2, chloroplastic [Source:UniProtKB/Swiss-Prot;Acc:P55230]	APL2	2.38067	4.0441e-14	3.53043e-13
Cs7g19320	AT5G51060	RHD2 [Source:UniProtKB/TrEMBL;Acc:A0A178UIV0]	RBOHC	2.80349	2.69572e-140	2.98895e-138
Cs5g06150	AT4G24700	Uncharacterized protein At4g24700 [Source:UniProtKB/TrEMBL;Acc:Q9SB65]		-1.43642	9.06254e-11	6.11168e-10
Cs9g14120	AT1G04300	TNF receptor-associated factor homolog 1b [Source:UniProtKB/Swiss-Prot;Acc:A8MQL1]	TRAF1B	4.11229	1.39843e-54	4.92696e-53
Cs9g16590	AT5G51890	Peroxidase 66 [Source:UniProtKB/Swiss-Prot;Acc:Q9LT91]	PER66	4.03133	0.0141335	0.0314701
Cs2g22200	AT4G03210	Xyloglucan endotransglucosylase/hydrolase (Fragment) [Source:UniProtKB/TrEMBL;Acc:C0SVH2]	XTH9	1.32801	1.56471e-79	8.71726e-78
Cs6g08920	AT3G51790	Cytochrome c-type biogenesis protein CcmE homolog, mitochondrial [Source:UniProtKB/Swiss-Prot;Acc:Q96326]	ATG1	2.28035	0.00728699	0.0173719
Cs3g11370	AT1G54520	Myelin-associated oligodendrocyte basic protein [Source:UniProtKB/TrEMBL;Acc:Q8RWI0]		-1.22578	2.13513e-29	3.79078e-28
Cs8g01470	AT2G17220	Probable serine/threonine-protein kinase PIX13 [Source:UniProtKB/Swiss-Prot;Acc:Q9SII6]	PIX13	1.60344	7.37795e-96	5.18267e-94
Cs4g17460	AT2G26690	Protein NRT1/ PTR FAMILY 6.2 [Source:UniProtKB/Swiss-Prot;Acc:Q9SZY4]	NPF6.2	2.31504	0.0212226	0.0448419
Cs3g20810	AT1G77120	Alcohol dehydrogenase class-P [Source:UniProtKB/Swiss-Prot;Acc:P06525]	ADH1	-1.41243	1.04959e-23	1.52575e-22
Cs4g10160	AT2G18950	Homogentisate phytyltransferase 1, chloroplastic [Source:UniProtKB/Swiss-Prot;Acc:Q8VWJ1]	HPT1	-1.06193	0.000355064	0.0011086
Cs9g14600	AT5G51460	Trehalose 6-phosphate phosphatase [Source:UniProtKB/TrEMBL;Acc:A0A178UCG0]	TPPA	9.10247	3.78808e-44	1.05261e-42
Cs7g02360	AT3G63470	Serine carboxypeptidase-like 40 [Source:UniProtKB/Swiss-Prot;Acc:Q0WRX3]	SCPL40	1.07648	0.000704635	0.00208478
orange1.1t01718	AT4G01950	glycerol-3-phosphate acyltransferase 3 [Source:TAIR;Acc:AT4G01950]	ATGPAT3	3.6023	0.00057108	0.00171841
Cs2g13720	AT2G01300	Mediator of RNA polymerase II transcription subunit [Source:UniProtKB/TrEMBL;Acc:Q9ZU37]		4.16612	3.63476e-10	2.33963e-09
Cs3g13540	AT5G10250	Phototropic-responsive NPH3 family protein [Source:TAIR;Acc:AT5G10250]	DOT3	3.38302	0.00216706	0.00581763
Cs3g18140	AT1G78240	Probable pectin methyltransferase QUA2 [Source:UniProtKB/Swiss-Prot;Acc:Q9C9Q8]	QUA2	1.36504	4.78761e-79	2.6477e-77
Cs4g07210	AT1G23070	Protein LAZ1 homolog 2 [Source:UniProtKB/Swiss-Prot;Acc:Q5BPZ5]		-1.05936	6.47918e-06	2.66702e-05
Cs3g08520	AT1G32090	Hyperosmolality-gated Ca2+ permeable channel 1.8 [Source:UniProtKB/TrEMBL;Acc:A0A097NUQ2]		1.6202	4.83661e-12	3.62369e-11
Cs9g04030	AT3G16720	RING-H2 finger protein ATL2 [Source:UniProtKB/Swiss-Prot;Acc:Q8L9T5]	ATL2	4.48605	0	0
Cs8g05000	AT4G37260	MYB73 [Source:UniProtKB/TrEMBL;Acc:A0A178V4E7]	MYB73	3.7718	1.53166e-122	1.39696e-120
orange1.1t01707	AT4G01970	stachyose synthase [Source:TAIR;Acc:AT4G01970]	AtSTS	2.8478	4.73512e-23	6.73608e-22
Cs7g08860	AT1G10650	Putative S-ribonuclease binding protein SBP1 [Source:UniProtKB/TrEMBL;Acc:Q84JF9]		1.23623	1.17361e-27	1.96491e-26
orange1.1t01428	AT2G25470	receptor like protein 21 [Source:TAIR;Acc:AT2G25470]	AtRLP21	-2.02803	0.016699	0.0363755
Cs2g14890	AT5G47920	Emb [Source:UniProtKB/TrEMBL;Acc:Q9FII9]		2.07276	9.80104e-19	1.12992e-17
Cs7g19580	AT3G29590	Malonyl-CoA:anthocyanidin 5-O-glucoside-6''-O-malonyltransferase [Source:UniProtKB/Swiss-Prot;Acc:Q9LJB4]	5MAT	-1.18372	0.0206713	0.0438493
Cs1g02195				-6.48343	1.68009e-05	6.51166e-05
Cs1g21200	AT5G65790	At5g65790 [Source:UniProtKB/TrEMBL;Acc:O49538]	ATMYB68	-1.07538	4.99326e-15	4.63449e-14
Cs5g22080	AT5G17400	ADP,ATP carrier protein ER-ANT1 [Source:UniProtKB/Swiss-Prot;Acc:Q8LB08]	ER-ANT1	-2.13945	1.10857e-09	6.84918e-09
Cs4g14510	AT5G56960	basic helix-loop-helix (bHLH) DNA-binding family protein [Source:TAIR;Acc:AT5G56960]		2.57119	9.90337e-13	7.79688e-12
Cs7g31060	AT3G55950	Putative serine/threonine-protein kinase-like protein CCR3 [Source:UniProtKB/Swiss-Prot;Acc:Q9LY50]	CCR3	3.50494	2.48112e-171	3.52959e-169
Cs8g04040	AT3G49845	WIH3 [Source:UniProtKB/TrEMBL;Acc:A0A384LFL0]		1.6273	4.18388e-44	1.16117e-42
Cs5g33880	AT5G49330	Transcription factor MYB111 [Source:UniProtKB/Swiss-Prot;Acc:Q9FJ07]	MYB111	2.36515	2.60245e-06	1.13354e-05
Cs2g07040	AT2G31180	Transcription factor MYB14 [Source:UniProtKB/Swiss-Prot;Acc:Q9SJX8]	MYB14	8.67785	1.1061e-11	8.04205e-11
Cs6g20290	AT3G28345	ABC transporter B family member 15 [Source:UniProtKB/Swiss-Prot;Acc:Q9LHD1]	ABCB15	-2.71384	2.03141e-11	1.44401e-10
Cs4g01430	AT4G21380	Receptor-like serine/threonine-protein kinase SD1-8 [Source:UniProtKB/Swiss-Prot;Acc:O81905]	SD18	1.67393	1.73425e-10	1.14665e-09
Cs7g23890	AT5G04890	Protein RESTRICTED TEV MOVEMENT 2 [Source:UniProtKB/Swiss-Prot;Acc:Q9M670]	RTM2	2.50037	2.67329e-18	2.99194e-17
Cs6g19260	AT5G16000	Protein NSP-INTERACTING KINASE 1 [Source:UniProtKB/Swiss-Prot;Acc:Q9LFS4]	NIK1	1.43133	1.00317e-35	2.1987e-34
Cs1g13590	AT3G15550	Trichohyalin [Source:UniProtKB/TrEMBL;Acc:Q9LRP9]		1.06829	9.9788e-05	0.00034266
Cs4g19370	AT5G11620	PHD family protein [Source:UniProtKB/TrEMBL;Acc:Q9LYG8]		2.38339	4.57442e-12	3.4375e-11
Cs3g01140	AT2G02400	NAD(P)-binding Rossmann-fold superfamily protein [Source:UniProtKB/TrEMBL;Acc:Q9ZVQ2]		-2.53683	9.44784e-137	1.00329e-134
Cs4g09550	AT5G64230	unknown protein; FUNCTIONS IN: molecular_function unknown; INVOLVED IN: biological_process unknown; LOCATED IN: endomembrane system; EXPRESSED IN: 9 plant structures; EXPRESSED DURING: 4 anthesis, petal differentiation and expansion stage; BEST Arab /.../s thaliana protein match is: unknown protein (TAIR:AT3G19920.1); Ha. [Source:TAIR;Acc:AT5G64230]		-1.05464	1.40914e-14	1.26632e-13
Cs5g22660	AT3G59400	Tetrapyrrole-binding protein, chloroplastic [Source:UniProtKB/Swiss-Prot;Acc:Q9LX31]	GUN4	-1.41357	1.41621e-30	2.61709e-29
orange1.1t03234	AT3G12710	DNA glycosylase superfamily protein [Source:UniProtKB/TrEMBL;Acc:Q9LTW3]		2.07368	2.25133e-09	1.34859e-08
Cs2g28150	AT3G27960	Protein KINESIN LIGHT CHAIN-RELATED 2 [Source:UniProtKB/Swiss-Prot;Acc:Q9LII8]	KLCR2	1.35421	4.35665e-18	4.81402e-17
Cs6g19990	AT1G31720	At1g31720 [Source:UniProtKB/TrEMBL;Acc:A2RVU1]		1.28837	2.28057e-09	1.36538e-08
Cs6g08830	AT4G11460	Putative cysteine-rich receptor-like protein kinase 30 [Source:UniProtKB/Swiss-Prot;Acc:Q9LDT0]	CRK30	2.13161	3.29859e-09	1.94451e-08
Cs1g14820	AT1G67520	lectin protein kinase family protein [Source:TAIR;Acc:AT1G67520]		3.74433	0.000800422	0.00234366
Cs9g10010	AT1G11790	Arogenate dehydratase [Source:UniProtKB/TrEMBL;Acc:A0A178W336]	ADT1	-1.14432	8.41466e-06	3.40059e-05
Cs4g06630	AT3G14310	Pectinesterase/pectinesterase inhibitor 3 [Source:UniProtKB/Swiss-Prot;Acc:O49006]	PME3	3.7459	4.84112e-08	2.55129e-07
Cs9g07570	AT4G14750	IQ-domain 19 [Source:TAIR;Acc:AT4G14750]	IQD19	1.15879	4.66362e-05	0.000168968
Cs3g20065	AT1G77380	ATAAP3 [Source:UniProtKB/TrEMBL;Acc:A0A178W3U1]	AAP3	3.54081	2.02869e-164	2.78102e-162
Cs6g18300	AT1G66840	WEB2 [Source:UniProtKB/TrEMBL;Acc:A0A178WIG7]	PMI2	-1.12705	1.55292e-16	1.58469e-15
Cs1g14420	AT1G30260	At1g30260/F12P21_9 [Source:UniProtKB/TrEMBL;Acc:Q9C754]		-1.39277	6.98688e-14	6.00214e-13
orange1.1t05661	AT1G08860	Protein BONZAI 3 [Source:UniProtKB/Swiss-Prot;Acc:Q5XQC7]	BON3	2.57471	4.30548e-06	1.81995e-05
orange1.1t03302	AT3G29110	Putative terpenoid synthase 16 [Source:UniProtKB/Swiss-Prot;Acc:Q9LVP7]	TPS16	-1.64612	2.41718e-34	5.04374e-33
Cs5g29490	AT4G28560	ROP-interactive CRIB motif-containing protein 7 [Source:UniProtKB/TrEMBL;Acc:F4JLB7]	RIC7	1.9953	8.90392e-06	3.5887e-05
Cs6g17200	AT1G66330	Senescence-associated protein AAF, chlorolplastic [Source:UniProtKB/Swiss-Prot;Acc:Q9C8Y4]	AAF	-1.49852	9.1037e-158	1.17667e-155
Cs2g12860	AT1G68400	Probable leucine-rich repeat receptor-like protein kinase At1g68400 [Source:UniProtKB/Swiss-Prot;Acc:Q9M9C5]		1.50425	9.79979e-11	6.58922e-10
Cs4g15510	AT5G25930	Kinase family with leucine-rich repeat domain-containing protein [Source:UniProtKB/TrEMBL;Acc:Q9XGZ2]		2.83354	1.50266e-104	1.164e-102
Cs5g14080	AT5G11210	Glutamate receptor 2.5 [Source:UniProtKB/Swiss-Prot;Acc:Q9LFN5]	GLR2.5	-5.66486	0.000846269	0.00246323
Cs9g14460	AT1G12260	NAC domain-containing protein 7 [Source:UniProtKB/Swiss-Prot;Acc:Q9FWX2]	NAC007	3.47091	0.00926745	0.0215748
orange1.1t01410	AT5G49290	receptor like protein 56 [Source:TAIR;Acc:AT5G49290]	ATRLP56	4.91083	1.92646e-78	1.05507e-76
Cs3g25170	AT2G21520	Sec14p-like phosphatidylinositol transfer family protein [Source:UniProtKB/TrEMBL;Acc:B3H588]		1.51758	5.17022e-33	1.03583e-31
Cs7g13220	AT1G13360	T6J4.11 protein [Source:UniProtKB/TrEMBL;Acc:Q9FX61]		2.0688	2.33676e-72	1.16678e-70
Cs6g04060	AT3G09600	Protein REVEILLE 8 [Source:UniProtKB/Swiss-Prot;Acc:Q8RWU3]	RVE8	-1.06293	9.89097e-40	2.41602e-38
orange1.1t01654	AT1G02660	Phospholipase A1 PLIP2, chloroplastic [Source:UniProtKB/Swiss-Prot;Acc:F4HXL0]	PLIP2	2.10102	3.90309e-55	1.4058e-53
Cs1g21585	AT5G01590	Protein TIC 56, chloroplastic [Source:UniProtKB/Swiss-Prot;Acc:Q7Y1W1]	TIC56	1.15058	5.11676e-58	1.98178e-56
Cs4g10730	AT2G42850	CYP718 [Source:UniProtKB/TrEMBL;Acc:A0A178VUF2]	CYP718	-1.41236	0.000186854	0.000612795
Cs4g06980	AT5G20740	Plant invertase/pectin methylesterase inhibitor superfamily protein [Source:TAIR;Acc:AT5G20740]		1.79918	0.0115609	0.0262943
Cs7g05140	AT5G11260	Basic-leucine zipper (bZIP) transcription factor family protein [Source:TAIR;Acc:AT5G11260]	HY5	-1.19479	1.38916e-10	9.24431e-10
Cs7g02490	AT3G51930	At3g51930 [Source:UniProtKB/TrEMBL;Acc:Q9SV11]		1.50721	0.00865612	0.0202642
Cs3g23900	AT2G24010	serine carboxypeptidase-like 23 [Source:TAIR;Acc:AT2G24010]	scpl23	-1.65405	0.000118421	0.000401224
orange1.1t00292	AT4G00770	At4g00770 [Source:UniProtKB/TrEMBL;Acc:Q147G2]		5.84322	2.87372e-08	1.5543e-07
Cs3g26410	AT1G77280	Protein kinase protein with adenine nucleotide alpha hydrolases-like domain [Source:TAIR;Acc:AT1G77280]		1.20647	2.63073e-15	2.47523e-14
Cs5g13830	AT4G31980	PPPDE thiol peptidase family protein [Source:UniProtKB/TrEMBL;Acc:O49393]		-1.3787	0.0104712	0.0240704
Cs3g08600	AT3G63380	Calcium-transporting ATPase [Source:UniProtKB/TrEMBL;Acc:A0A178VEV7]	ACA12	2.88205	0.00025462	0.000814721
orange1.1t02241	AT3G12120	FAD2 [Source:UniProtKB/TrEMBL;Acc:A0A178VIK7]	FAD2	1.43015	7.58453e-61	3.11917e-59
Cs5g26110	AT5G18280	Apyrase 2 [Source:UniProtKB/Swiss-Prot;Acc:Q9SPM5]	APY2	1.62573	9.57304e-185	1.56908e-182
Cs8g19105	AT2G29350	SAG13 [Source:UniProtKB/TrEMBL;Acc:A0A178VTS8]	SAG13	-1.70019	2.13908e-67	1.01433e-65
orange1.1t03357	AT3G26330	Cytochrome P450 71B37 [Source:UniProtKB/Swiss-Prot;Acc:Q9LIP3]	CYP71B37	-1.85323	1.78768e-76	9.5367e-75
Cs3g23950	AT3G50060	Transcription factor MYB77 [Source:UniProtKB/Swiss-Prot;Acc:Q9SN12]	MYB77	7.30383	9.94712e-124	9.22106e-122
Cs7g22190	AT5G38610	At5g38610 [Source:UniProtKB/TrEMBL;Acc:Q9FFW0]		1.34684	0.000273971	0.00087244
Cs7g23090	AT3G10600	Cationic amino acid transporter 7, chloroplastic [Source:UniProtKB/Swiss-Prot;Acc:Q9SQZ0]	CAT7	1.52992	1.93776e-36	4.34822e-35
Cs8g03620	AT2G16270	Transmembrane protein [Source:UniProtKB/TrEMBL;Acc:Q9SIX2]		1.5715	0.000114452	0.000388823
Cs8g06660	AT1G49310	At1g49310 [Source:UniProtKB/TrEMBL;Acc:Q84W13]		-1.0704	3.56058e-13	2.89805e-12
Cs2g03140	AT1G11700	At1g11700 [Source:UniProtKB/TrEMBL;Acc:Q9SAA7]		-1.24635	2.19793e-34	4.59898e-33
orange1.1t03150	AT5G12890	Glycosyltransferase (Fragment) [Source:UniProtKB/TrEMBL;Acc:W8Q2U4]	UGT92A1	6.28515	7.6306e-07	3.55503e-06
Cs1g13210	AT3G22780	CRC domain-containing protein TSO1 [Source:UniProtKB/Swiss-Prot;Acc:Q9LUI3]	TSO1	1.66061	0.012127	0.0274191
Cs1g06650	AT5G54380	Receptor-like protein kinase THESEUS 1 [Source:UniProtKB/Swiss-Prot;Acc:Q9LK35]	THE1	2.40451	2.3055e-66	1.06643e-64
orange1.1t05863	AT5G14390	Alpha/beta-Hydrolases superfamily protein [Source:UniProtKB/TrEMBL;Acc:Q9LY90]		2.28216	2.74793e-11	1.92909e-10
Cs7g14170	AT5G46700	TRN2 [Source:UniProtKB/TrEMBL;Acc:A0A178ULL6]	TRN2	1.14446	0.0168872	0.0367139
Cs1g01520	AT5G65030	At5g65030 [Source:UniProtKB/TrEMBL;Acc:Q9LV76]		2.89698	0.00164274	0.00451759
Cs5g09150	AT3G60670	At3g60670 [Source:UniProtKB/TrEMBL;Acc:Q9LZZ6]		3.66733	0.00281043	0.00735297
Cs3g23220	AT5G47820	Kinesin-like protein KIN-4A [Source:UniProtKB/Swiss-Prot;Acc:Q8GS71]	KIN4A	1.38244	2.09138e-26	3.36451e-25
orange1.1t05631	AT2G29360	Tropinone reductase homolog At2g29360 [Source:UniProtKB/Swiss-Prot;Acc:Q9ZW19]	SDR	-2.18823	1.35675e-05	5.33245e-05
Cs8g16490	AT5G35450	Disease resistance RPP8-like protein 3 [Source:UniProtKB/Swiss-Prot;Acc:Q9FJB5]	RPP8L3	1.86309	0.00999589	0.0230853
Cs4g03140	AT4G25810	Probable xyloglucan endotransglucosylase/hydrolase protein 23 [Source:UniProtKB/Swiss-Prot;Acc:Q38910]	XTH23	5.36454	0	0
Cs5g35250	AT4G13440	Calcium-binding EF-hand family protein [Source:TAIR;Acc:AT4G13440]		4.23044	0.00621661	0.015097
orange1.1t03073	AT1G53300	TPR repeat-containing thioredoxin TTL1 [Source:UniProtKB/Swiss-Prot;Acc:Q9MAH1]	TTL1	1.00718	1.57952e-11	1.13311e-10
Cs7g02990	AT5G13150	Exocyst subunit Exo70 family protein [Source:UniProtKB/TrEMBL;Acc:Q9FY95]	ATEXO70C1	3.27361	0.022868	0.0478583
orange1.1t02089	AT4G29090	Putative reverse transcriptase/RNA-dependent DNA polymerase [Source:UniProtKB/TrEMBL;Acc:Q9SZD8]		1.02551	0.00471448	0.0117428
orange1.1t04648	AT1G53050	F8L10.9 protein [Source:UniProtKB/TrEMBL;Acc:Q9LNN0]		1.33159	1.33686e-43	3.65199e-42
Cs4g03180	AT5G57560	Xyloglucan endotransglucosylase/hydrolase [Source:UniProtKB/TrEMBL;Acc:A0A178UQX4]	XTH22	5.13211	5.4316e-05	0.000194703
orange1.1t05969	AT5G20290	40S ribosomal protein S8 [Source:UniProtKB/TrEMBL;Acc:A0A178UCD3]	RPS8A	-1.05828	2.71647e-06	1.18025e-05
Cs1g23660	AT2G18630	UPF0496 protein At2g18630 [Source:UniProtKB/Swiss-Prot;Acc:Q56XQ0]		1.13789	3.32189e-47	9.97845e-46
Cs7g30250	AT3G56200	Amino acid transporter AVT6C [Source:UniProtKB/Swiss-Prot;Acc:Q9LYM2]	AVT6C	-1.39659	2.77763e-61	1.15279e-59
Cs5g02940	AT1G64060	Respiratory burst oxidase homolog protein F [Source:UniProtKB/Swiss-Prot;Acc:O48538]	RBOHF	2.79973	3.75259e-148	4.39792e-146
Cs5g17230	AT5G08370	Alpha-galactosidase 2 [Source:UniProtKB/Swiss-Prot;Acc:Q8RX86]	AGAL2	1.1921	1.67951e-05	6.51054e-05
Cs2g14050	AT2G18950	Homogentisate phytyltransferase 1, chloroplastic [Source:UniProtKB/Swiss-Prot;Acc:Q8VWJ1]	HPT1	-1.13959	2.03763e-34	4.27146e-33
Cs7g30900	AT1G07160	PP2C-type phosphatase AP2C2 [Source:UniProtKB/TrEMBL;Acc:F6LPR6]		3.15644	3.59703e-96	2.54254e-94
Cs2g13610	AT3G03280	At3g03280 [Source:UniProtKB/TrEMBL;Acc:Q9M9P6]		5.33886	6.85681e-240	1.66768e-237
Cs5g10360	AT1G63100	Scarecrow-like protein 28 [Source:UniProtKB/Swiss-Prot;Acc:Q9CAN3]	SCL28	1.43231	1.33894e-08	7.43934e-08
Cs6g03520	AT3G03300	Endoribonuclease Dicer homolog 2 [Source:UniProtKB/Swiss-Prot;Acc:Q3EBC8]	DCL2	1.01907	1.20666e-23	1.74845e-22
Cs8g06960	AT4G34320	UPF0496 protein At4g34320 [Source:UniProtKB/Swiss-Prot;Acc:Q9SYZ7]		2.24571	0.000863481	0.0025101
Cs3g18760	AT5G09950	Putative pentatricopeptide repeat-containing protein At5g09950 [Source:UniProtKB/Swiss-Prot;Acc:Q9FIB2]	PCMP-H35	2.34369	2.51665e-37	5.76739e-36
Cs7g23960	AT5G17770	NADH-cytochrome b5 reductase [Source:UniProtKB/TrEMBL;Acc:A0A178US77]	CBR1	1.99555	1.36614e-05	5.36658e-05
Cs2g25560	AT5G13080	WRKY75 [Source:UniProtKB/TrEMBL;Acc:A0A178UJF4]	WRKY75	2.02443	0.00510878	0.0126207
Cs9g15540	AT4G34100	Probable E3 ubiquitin ligase SUD1 [Source:UniProtKB/Swiss-Prot;Acc:F4JKK0]	SUD1	1.5015	1.62869e-06	7.26757e-06
Cs2g25580	AT3G01980	F28J7.36 protein [Source:UniProtKB/TrEMBL;Acc:Q9SGI2]		1.9	1.29964e-20	1.63769e-19
Cs2g07100	AT4G21390	B120 [Source:UniProtKB/TrEMBL;Acc:A0A178USE7]	B120	1.97606	3.35362e-93	2.25761e-91
Cs1g25650	AT2G17820	Histidine kinase 1 [Source:UniProtKB/Swiss-Prot;Acc:Q9SXL4]	AHK1	1.5931	1.07849e-21	1.4274e-20
Cs9g16570	AT5G62170	unknown protein; BEST Arabidopsis thaliana protein match is: unknown protein (TAIR:AT5G51850.1); Ha. [Source:TAIR;Acc:AT5G62170]		3.27597	0.0126759	0.0285175
Cs5g05180	AT5G14895	NHL domain protein [Source:UniProtKB/TrEMBL;Acc:A0A1P8BDM5]		-1.02679	1.26436e-16	1.2969e-15
Cs3g26960	AT2G38010			2.62545	3.36882e-05	0.000124937
Cs8g15350	AT5G22860	Prolylcarboxypeptidase-like protein [Source:UniProtKB/TrEMBL;Acc:Q9FFC2]		1.02298	3.68048e-16	3.66897e-15
Cs1g03680	AT5G45500	RNI-like superfamily protein [Source:UniProtKB/TrEMBL;Acc:Q9FHI6]		-1.0989	0.000244489	0.000784076
Cs6g04310	AT5G03170	Fasciclin-like arabinogalactan protein 11 [Source:UniProtKB/Swiss-Prot;Acc:Q8LEJ6]	FLA11	3.38886	7.89858e-08	4.06503e-07
orange1.1t00995	AT4G17900	At4g17900 [Source:UniProtKB/TrEMBL;Acc:Q0WUB8]		1.11639	9.24465e-47	2.7334e-45
Cs9g04760	AT3G21460	Monothiol glutaredoxin-S10 [Source:UniProtKB/Swiss-Prot;Acc:Q9LIF1]	GRXS10	3.14325	2.82909e-21	3.68401e-20
Cs6g09340	AT3G51670	Patellin-6 [Source:UniProtKB/Swiss-Prot;Acc:Q9SCU1]	PATL6	1.18531	1.47482e-18	1.67381e-17
Cs1g17840	AT4G29840	Threonine synthase 1, chloroplastic [Source:UniProtKB/Swiss-Prot;Acc:Q9S7B5]	TS1	1.43085	2.58119e-13	2.12151e-12
Cs7g04660	AT5G23400	Disease resistance protein-like [Source:UniProtKB/TrEMBL;Acc:Q9FHL8]		2.64561	4.37835e-45	1.24103e-43
Cs2g13920	AT5G14000	NAC domain containing protein 84 [Source:TAIR;Acc:AT5G14000]	anac084	1.90794	7.47688e-125	6.98841e-123
Cs6g19660	AT3G30210	MYB transcription factor [Source:UniProtKB/TrEMBL;Acc:Q9LRU5]	ATMYB121	-1.90846	2.37671e-11	1.67891e-10
Cs7g05920	AT5G11070	Uncharacterized protein At5g11070 [Source:UniProtKB/TrEMBL;Acc:Q9FY58]		5.78368	1.37534e-80	7.7772e-79
Cs1g08030	AT5G53980	Homeobox-leucine zipper protein ATHB-52 [Source:UniProtKB/Swiss-Prot;Acc:Q9FN29]	ATHB-52	-1.68128	7.43533e-47	2.20998e-45
orange1.1t05006	AT5G08350	GEM-like protein 4 [Source:UniProtKB/Swiss-Prot;Acc:Q9FTA0]		4.43456	0.00734569	0.0174952
orange1.1t02763	AT4G37580	Probable N-acetyltransferase HLS1 [Source:UniProtKB/Swiss-Prot;Acc:Q42381]	HLS1	-4.67566	0.00242114	0.00643372
Cs8g16070	AT3G30200	Plant transposase (Ptta/En/Spm family) [Source:UniProtKB/TrEMBL;Acc:F4J5F4]		-2.67162	0.0100823	0.0232659
orange1.1t00653	AT4G20900	Tetratricopeptide repeat (TPR)-like superfamily protein [Source:TAIR;Acc:AT4G20900]	MS5	1.10744	0.0178154	0.038473
Cs1g09190	AT3G47570	Probable LRR receptor-like serine/threonine-protein kinase At3g47570 [Source:UniProtKB/Swiss-Prot;Acc:C0LGP4]		3.78704	3.65427e-156	4.6436e-154
Cs3g11220	AT4G26090	Disease resistance protein RPS2 [Source:UniProtKB/Swiss-Prot;Acc:Q42484]	RPS2	3.42958	0.0188929	0.040524
Cs4g01460	AT2G24260	Transcription factor bHLH66 [Source:UniProtKB/Swiss-Prot;Acc:Q9ZUG9]	BHLH66	1.05212	5.33247e-45	1.50958e-43
orange1.1t04713	AT5G61340	Transmembrane protein [Source:UniProtKB/TrEMBL;Acc:Q9FLJ9]		1.22515	0.00498313	0.0123373
Cs3g07110	AT3G01680	SEOR1 [Source:UniProtKB/TrEMBL;Acc:A0A178VBX0]	SEOB	2.0691	1.17659e-96	8.36892e-95
Cs5g26910	AT5G12380	Annexin [Source:UniProtKB/TrEMBL;Acc:X5JAK8]	ANNAT8	1.34971	0.000146484	0.000489844
Cs4g17490	AT5G25940	Early nodulin-like protein [Source:UniProtKB/TrEMBL;Acc:Q9XGZ3]		-3.59274	2.37904e-05	9.00459e-05
Cs5g34260	AT3G48700	Probable carboxylesterase 13 [Source:UniProtKB/Swiss-Prot;Acc:Q9SMM9]	CXE13	-1.04765	4.91333e-06	2.0611e-05
Cs6g17590	AT1G66400	Probable calcium-binding protein CML23 [Source:UniProtKB/Swiss-Prot;Acc:Q9C8Y1]	CML23	3.20879	9.17877e-130	9.1059e-128
Cs2g08180	AT1G30260	At1g30260/F12P21_9 [Source:UniProtKB/TrEMBL;Acc:Q9C754]		2.01495	0.00283542	0.0074101
Cs4g05960	AT5G16100	unknown protein; Ha. [Source:TAIR;Acc:AT5G16100]		2.74774	0.0206935	0.0438921
Cs4g13760	AT5G23010	methylthioalkylmalate synthase 1 [Source:TAIR;Acc:AT5G23010]	MAM1	-2.11925	3.70622e-24	5.50433e-23
Cs7g17390	AT2G18950	Homogentisate phytyltransferase 1, chloroplastic [Source:UniProtKB/Swiss-Prot;Acc:Q8VWJ1]	HPT1	-1.30079	3.39945e-29	5.99783e-28
Cs2g02500	AT1G05010	1-aminocyclopropane-1-carboxylate oxidase 4 [Source:UniProtKB/Swiss-Prot;Acc:Q06588]	ACO4	2.25154	4.73854e-199	8.71391e-197
Cs2g17610	AT1G68040	Putative S-adenosyl-L-methionine:salicylic acid carboxyl methyltransferase; 41514-39166 [Source:UniProtKB/TrEMBL;Acc:Q9C9W8]		1.51235	0.0142833	0.0317641
Cs7g23520	AT5G20230	SAG14 [Source:UniProtKB/TrEMBL;Acc:A0A178UM84]	BCB	3.92324	0.00559452	0.0137278
Cs3g23640	AT2G43290	MSS3 [Source:UniProtKB/TrEMBL;Acc:A0A178VP84]	CML5	3.26069	4.84524e-35	1.04276e-33
Cs5g12590	AT1G78780	pathogenesis-related family protein [Source:TAIR;Acc:AT1G78780]		-1.24834	2.99212e-17	3.16416e-16
Cs4g17200	AT5G19980	GONST4 [Source:UniProtKB/TrEMBL;Acc:A0A384LHD5]	GFT1	1.06619	5.65899e-22	7.61002e-21
Cs2g02790	AT4G22070	Probable WRKY transcription factor 31 [Source:UniProtKB/Swiss-Prot;Acc:Q93WT0]	WRKY31	2.50738	4.90953e-129	4.8282e-127
Cs4g16840	AT3G24440	VIN3-like protein 1 [Source:UniProtKB/Swiss-Prot;Acc:Q9LHF5]	VIL1	1.38905	8.92031e-45	2.50644e-43
Cs7g27640	AT1G07900	LBD1 [Source:UniProtKB/TrEMBL;Acc:A0A178WM56]	LBD1	1.70236	2.29039e-17	2.44025e-16
Cs5g34990	AT3G24310	MYB305 [Source:UniProtKB/TrEMBL;Acc:A0A384L796]	MYB305	-1.93185	3.2535e-07	1.57447e-06
Cs8g14700	AT5G22380	NAC-domain protein-like [Source:UniProtKB/TrEMBL;Acc:Q680R1]	NAC090	6.41978	1.56939e-46	4.59818e-45
Cs5g11310	AT1G74360	Probable LRR receptor-like serine/threonine-protein kinase At1g74360 [Source:UniProtKB/Swiss-Prot;Acc:C0LGJ1]		3.82431	4.49693e-31	8.47633e-30
Cs4g02810	AT2G29110	Glutamate receptor [Source:UniProtKB/TrEMBL;Acc:A0A178VW76]	ATGLR2.8	2.62513	2.55442e-43	6.89481e-42
Cs3g01480	AT4G25280	P-loop containing nucleoside triphosphate hydrolases superfamily protein [Source:TAIR;Acc:AT4G25280]	UMK2	-1.71549	1.47066e-54	5.17338e-53
Cs6g15500	AT5G04560	Transcriptional activator DEMETER [Source:UniProtKB/Swiss-Prot;Acc:Q8LK56]	DME	1.79133	1.36157e-17	1.46376e-16
Cs5g19600	AT1G71450	Ethylene-responsive transcription factor ERF021 [Source:UniProtKB/Swiss-Prot;Acc:Q9C9I2]	ERF021	6.24991	4.56036e-06	1.91873e-05
Cs7g30010	AT3G56290	Potassium transporter [Source:UniProtKB/TrEMBL;Acc:Q9LYL4]		-1.45878	2.16949e-05	8.26109e-05
Cs3g16120	AT4G31540	Exocyst subunit Exo70 family protein [Source:UniProtKB/TrEMBL;Acc:Q7XYW9]	ATEXO70G1	-3.21547	3.27018e-07	1.58187e-06
Cs5g28860	AT1G04150	C2 calcium/lipid-binding plant phosphoribosyltransferase family protein [Source:UniProtKB/TrEMBL;Acc:O64492]		2.65794	0.00163213	0.00449113
Cs5g06600	AT1G67750	Probable pectate lyase 5 [Source:UniProtKB/Swiss-Prot;Acc:Q9FXD8]		1.06288	3.29073e-17	3.47008e-16
Cs1g18530	AT1G73010	Inorganic pyrophosphatase 1 [Source:UniProtKB/Swiss-Prot;Acc:Q67YC0]	PS2	3.25573	8.19819e-40	2.00687e-38
Cs5g03280	AT3G61460	BRH1 RING finger protein [Source:UniProtKB/TrEMBL;Acc:Q9XF92]	BRH1	-1.03781	5.17821e-08	2.71943e-07
Cs4g11970	AT5G54570	Putative beta-glucosidase 41 [Source:UniProtKB/Swiss-Prot;Acc:Q9FIU7]	BGLU41	1.9675	7.97944e-15	7.3042e-14
Cs8g16640	AT5G60660	PIP2F [Source:UniProtKB/TrEMBL;Acc:A0A178UG45]	PIP2-4	-1.14572	8.33338e-60	3.38407e-58
Cs8g16010	AT5G60770	High affinity nitrate transporter 2.4 [Source:UniProtKB/Swiss-Prot;Acc:Q9FJH8]	NRT2.4	1.69146	0.000878334	0.00254934
orange1.1t04928	AT5G13750	ZIFL1 [Source:UniProtKB/TrEMBL;Acc:A0A178UFA6]	ZIFL1	-1.67766	3.04221e-06	1.3142e-05
Cs2g06730	AT1G11220	Cotton fiber, putative (DUF761) [Source:UniProtKB/TrEMBL;Acc:Q9SXA8]		2.08924	7.91255e-30	1.42722e-28
orange1.1t01626	AT2G30070	Potassium transporter 1 [Source:UniProtKB/Swiss-Prot;Acc:O22397]	POT1	1.02619	7.23624e-24	1.05803e-22
Cs3g23650	AT4G03290	Calmodulin-like protein 6 [Source:UniProtKB/Swiss-Prot;Acc:Q9ZR02]	CML6	1.03713	7.75951e-09	4.42319e-08
Cs1g15940	AT5G51260	Acid phosphatase [Source:UniProtKB/TrEMBL;Acc:Q9LU48]		1.01196	6.08157e-28	1.02579e-26
orange1.1t05890	AT2G29420	Glutathione S-transferase U7 [Source:UniProtKB/Swiss-Prot;Acc:Q9ZW24]	GSTU7	-1.92185	1.03008e-10	6.91173e-10
Cs8g02390	AT5G06280	Uncharacterized protein MHF15.4 [Source:UniProtKB/TrEMBL;Acc:Q9FNI0]		2.07998	1.84449e-11	1.31528e-10
Cs5g21755	AT5G07340	Calreticulin family protein [Source:UniProtKB/TrEMBL;Acc:F4K6M8]		2.76256	0.008965	0.0209223
orange1.1t04643	AT4G28310	At4g28310 [Source:UniProtKB/TrEMBL;Acc:Q8LDV4]		2.0827	4.06509e-51	1.31731e-49
orange1.1t01073	AT1G79610	Sodium/hydrogen exchanger 6 [Source:UniProtKB/Swiss-Prot;Acc:Q8RWU6]	NHX6	-1.14367	1.14233e-12	8.96855e-12
Cs2g25750	AT3G26980	Membrane-anchored ubiquitin-fold protein [Source:UniProtKB/TrEMBL;Acc:A0A178VGS7]	MUB4	1.89176	6.68562e-38	1.54624e-36
Cs1g17070	AT1G74960	3-oxoacyl-[acyl-carrier-protein] synthase II, chloroplastic [Source:UniProtKB/Swiss-Prot;Acc:Q9C9P4]	KAS2	-2.68555	0.0128869	0.0289521
Cs3g15600	AT5G43080	Putative cyclin-A3-1 [Source:UniProtKB/Swiss-Prot;Acc:Q9FMH5]	CYCA3-1	1.41452	0.000174424	0.000574613
Cs7g09700	AT1G67790	Protein SIEVE ELEMENT OCCLUSION C [Source:UniProtKB/Swiss-Prot;Acc:Q9FXE2]	SEOC	1.32065	4.95304e-09	2.87275e-08
Cs1g06720	AT4G27220	NB-ARC domain-containing disease resistance protein [Source:TAIR;Acc:AT4G27220]		1.34093	1.00731e-05	4.02551e-05
Cs2g23280	AT4G20970	Transcription factor bHLH162 [Source:UniProtKB/Swiss-Prot;Acc:F4JIJ7]	BHLH162	1.41668	5.00102e-28	8.46059e-27
Cs7g15135				-1.4421	1.84554e-06	8.16117e-06
Cs2g10240	AT1G30690	Patellin-4 [Source:UniProtKB/Swiss-Prot;Acc:Q94C59]	PATL4	1.08977	4.53216e-09	2.63937e-08
Cs5g07980	AT5G02890	At5g02890 [Source:UniProtKB/TrEMBL;Acc:Q9LYZ6]		1.7989	0.00209075	0.00563318
Cs2g01080	AT4G31980	PPPDE thiol peptidase family protein [Source:UniProtKB/TrEMBL;Acc:O49393]		2.35411	4.43584e-06	1.87086e-05
Cs9g06520	AT3G05990	At3g05990 [Source:UniProtKB/TrEMBL;Acc:Q9SFG3]		1.46281	5.62338e-08	2.93686e-07
Cs8g08480	AT2G21340	Protein DETOXIFICATION 46, chloroplastic [Source:UniProtKB/Swiss-Prot;Acc:Q8W4G3]	DTX46	1.12691	2.57542e-31	4.90761e-30
Cs7g05690	AT5G11110	Glycosyltransferase (Fragment) [Source:UniProtKB/TrEMBL;Acc:W8QNB0]	SPS2	1.69507	6.89806e-22	9.23785e-21
Cs1g17380	AT1G17420	Lipoxygenase 3, chloroplastic [Source:UniProtKB/Swiss-Prot;Acc:Q9LNR3]	LOX3	5.2929	0	0
Cs5g07960	AT3G04930	Probable transcription factor At3g04930 [Source:UniProtKB/Swiss-Prot;Acc:Q9CAV7]		1.68814	1.94689e-33	3.96371e-32
Cs2g23790	AT1G05680	Glycosyltransferase (Fragment) [Source:UniProtKB/TrEMBL;Acc:A0A0K1SBE8]	UGT74E2	-1.07932	0.00669258	0.0161317
orange1.1t02887	AT3G49570	Protein RESPONSE TO LOW SULFUR 3 [Source:UniProtKB/Swiss-Prot;Acc:Q9SCK2]	LSU3	-2.10777	3.50781e-38	8.17972e-37
orange1.1t05232	AT5G54160	Flavone 3'-O-methyltransferase 1 [Source:UniProtKB/Swiss-Prot;Acc:Q9FK25]	OMT1	1.11022	0.00154198	0.00426016
Cs3g12570	AT3G05170	Phosphoglycerate mutase-like protein AT74 [Source:UniProtKB/Swiss-Prot;Acc:Q9MAA2]		1.17652	2.91449e-12	2.22038e-11
Cs7g17610	AT5G53130	Cyclic nucleotide-gated ion channel 1 [Source:UniProtKB/Swiss-Prot;Acc:O65717]	CNGC1	2.1106	3.55411e-10	2.28902e-09
Cs6g08550	AT2G38250	Trihelix transcription factor GT-3b [Source:UniProtKB/Swiss-Prot;Acc:O80450]	GT-3B	3.09668	1.28706e-137	1.39292e-135
Cs9g05130	AT1G05260	Peroxidase [Source:UniProtKB/TrEMBL;Acc:Q0WSR2]	PER3	5.42981	0.000100273	0.000344131
Cs3g11420	AT5G28050	Cytidine/deoxycytidylate deaminase family protein [Source:TAIR;Acc:AT5G28050]		3.097	6.02307e-18	6.6034e-17
orange1.1t01307	AT4G20790	Leucine-rich repeat protein kinase family protein [Source:UniProtKB/TrEMBL;Acc:Q9SVG8]		3.27565	0.00296683	0.00771874
Cs5g09270	AT1G12260	NAC domain-containing protein 7 [Source:UniProtKB/Swiss-Prot;Acc:Q9FWX2]	NAC007	4.4237	0.00179686	0.00490504
Cs9g02310	AT3G17030	Nucleic acid-binding proteins superfamily [Source:UniProtKB/TrEMBL;Acc:F4J3Z2]		1.64224	0.00564265	0.0138309
Cs4g18820	AT3G17410	Protein kinase superfamily protein [Source:UniProtKB/TrEMBL;Acc:Q9LUT0]		1.53755	1.53265e-30	2.82535e-29
Cs2g29720	AT5G12340	DUF4228 domain protein [Source:UniProtKB/TrEMBL;Acc:Q1PDX4]		1.30123	0.000194068	0.000633331
Cs7g29770	AT5G05260	Phenylalanine N-monooxygenase [Source:UniProtKB/Swiss-Prot;Acc:Q9FLC8]	CYP79A2	4.78345	7.51481e-06	3.06431e-05
Cs1g13910	AT1G16130	Wall-associated receptor kinase-like 2 [Source:UniProtKB/Swiss-Prot;Acc:Q7X8C5]	WAKL2	2.88018	1.05661e-149	1.26452e-147
orange1.1t02102	AT5G47920	Emb [Source:UniProtKB/TrEMBL;Acc:Q9FII9]		3.79635	9.91156e-08	5.05501e-07
Cs1g19190	AT2G38290	Ammonium transporter 2 [Source:UniProtKB/Swiss-Prot;Acc:Q9M6N7]	AMT2	-1.86322	1.05623e-34	2.24117e-33
Cs5g03570	AT4G11440	Mitochondrial substrate carrier family protein [Source:UniProtKB/TrEMBL;Acc:F4JP07]		2.65888	5.28916e-133	5.41337e-131
Cs3g01120	AT5G49730	Ferric reduction oxidase 6 [Source:UniProtKB/Swiss-Prot;Acc:Q8RWS6]	FRO6	-1.43559	1.41449e-42	3.7246e-41
Cs9g18620	AT4G23740	Probable inactive receptor kinase At4g23740 [Source:UniProtKB/Swiss-Prot;Acc:Q9SUQ3]		1.49209	8.05247e-08	4.1414e-07
Cs9g10800	AT3G09510	Putative non-LTR reverse transcriptase [Source:UniProtKB/TrEMBL;Acc:Q9SF52]		-2.55189	0.00855968	0.0200571
Cs9g16810	AT4G25470	C-repeat binding factor 2 [Source:UniProtKB/TrEMBL;Acc:B2BIW9]	DREB1C	8.44163	2.80321e-189	4.76735e-187
Cs9g18950	AT5G24080	G-type lectin S-receptor-like serine/threonine-protein kinase At5g24080 [Source:UniProtKB/Swiss-Prot;Acc:Q9FLV4]		-1.27246	0.0048531	0.012051
Cs2g14790	AT3G12280	RBR1 [Source:UniProtKB/TrEMBL;Acc:A0A178VFS5]	RBR1	1.22635	1.60509e-13	1.34514e-12
Cs4g11330	AT3G14490	Terpenoid synthase 17 [Source:UniProtKB/Swiss-Prot;Acc:Q9LRR2]	TPS17	-1.46795	3.2017e-44	8.90765e-43
orange1.1t00897	AT2G36890	Duplicated homeodomain-like superfamily protein [Source:TAIR;Acc:AT2G36890]	RAX2	-1.5529	2.29828e-07	1.13035e-06
Cs2g26900	AT3G01680	SEOR1 [Source:UniProtKB/TrEMBL;Acc:A0A178VBX0]	SEOB	2.2352	1.99089e-63	8.61033e-62
Cs8g19460	AT5G59030	Copper transporter 1 [Source:UniProtKB/Swiss-Prot;Acc:Q39065]	COPT1	-1.55326	1.13631e-06	5.18606e-06
Cs5g13770	AT1G78660	Gamma-glutamyl hydrolase 1 [Source:UniProtKB/Swiss-Prot;Acc:Q9SYL6]	GGH1	-1.2714	1.4004e-06	6.29608e-06
Cs2g04300	AT1G29690	MACPF domain-containing protein CAD1 [Source:UniProtKB/Swiss-Prot;Acc:Q9C7N2]	CAD1	2.30438	3.46843e-75	1.82873e-73
Cs2g17910	AT1G14730	Probable transmembrane ascorbate ferrireductase 3 [Source:UniProtKB/Swiss-Prot;Acc:Q67ZF6]	CYB561C	2.05963	4.14113e-41	1.0572e-39
orange1.1t01957	AT4G20820	Berberine bridge enzyme-like 18 [Source:UniProtKB/Swiss-Prot;Acc:Q9SVG5]		-1.14593	9.49424e-57	3.56136e-55
Cs5g23540	AT5G23960	Alpha-humulene/(-)-(E)-beta-caryophyllene synthase [Source:UniProtKB/Swiss-Prot;Acc:Q84UU4]	TPS21	-1.06878	5.80056e-25	8.95582e-24
Cs4g06410	AT1G19210	Ethylene-responsive transcription factor ERF017 [Source:UniProtKB/Swiss-Prot;Acc:Q84QC2]	ERF017	9.67424	4.69425e-16	4.63665e-15
Cs2g20820	AT1G12000	Pyrophosphate--fructose 6-phosphate 1-phosphotransferase subunit beta 1 [Source:UniProtKB/Swiss-Prot;Acc:Q8W4M5]	PFP-BETA1	3.01463	8.80802e-07	4.06589e-06
orange1.1t01383	AT1G74190	Receptor-like protein 15 [Source:UniProtKB/Swiss-Prot;Acc:Q9C6A8]	AtRLP15	-1.44462	9.29572e-18	1.00747e-16
Cs2g04740	AT4G18640	Protein MALE DISCOVERER 2 [Source:UniProtKB/Swiss-Prot;Acc:C0LGQ4]	MDIS2	2.2525	7.99305e-23	1.11809e-21
orange1.1t03262	AT1G16290	FUNCTIONS IN: molecular_function unknown; INVOLVED IN: biological_process unknown; LOCATED IN: chloroplast, vacuole; EXPRESSED IN: 19 plant structures; EXPRESSED DURING: 11 growth stages; CONTAINS InterPro DOMAIN/s: Lytic transglycosylase-like, cata /.../(InterPro:IPR008258); Ha. [Source:TAIR;Acc:AT1G16290]		-1.05023	0.00247779	0.0065688
Cs5g35070	AT5G54160	Flavone 3'-O-methyltransferase 1 [Source:UniProtKB/Swiss-Prot;Acc:Q9FK25]	OMT1	-2.412	4.68604e-24	6.93675e-23
Cs3g07670	AT2G36430	Transmembrane protein, putative (DUF247) [Source:UniProtKB/TrEMBL;Acc:Q9SJR2]		1.07564	1.33296e-17	1.43436e-16
Cs1g16820	AT3G14200	Chaperone DnaJ-domain superfamily protein [Source:UniProtKB/TrEMBL;Acc:Q9LJG5]		-1.46684	5.23628e-95	3.59998e-93
Cs3g16240	AT1G58420	At1g58420 [Source:UniProtKB/TrEMBL;Acc:Q9C647]		2.41612	4.60647e-22	6.22796e-21
Cs4g01950	AT3G26410	tRNA modification 11 protein [Source:UniProtKB/TrEMBL;Acc:Q9LIN4]	TRM11	2.45908	1.04176e-40	2.63574e-39
Cs9g06670	AT2G32150	At2g32150/F22D22.10 [Source:UniProtKB/TrEMBL;Acc:Q9SKY5]		5.12478	0	0
orange1.1t04182	AT1G68620	Probable carboxylesterase 6 [Source:UniProtKB/Swiss-Prot;Acc:Q9SX25]	CXE6	2.02814	7.83736e-32	1.51775e-30
Cs9g13580	AT3G49340	Cysteine protease-like protein [Source:UniProtKB/TrEMBL;Acc:Q9SG15]		-1.84963	8.02482e-17	8.29586e-16
Cs6g06650	AT5G51670	Similarity to unknown protein [Source:UniProtKB/TrEMBL;Acc:Q9LTD7]		3.93154	6.2052e-84	3.71311e-82
Cs3g27820	AT1G20930	Cyclin-dependent kinase B2-2 [Source:UniProtKB/Swiss-Prot;Acc:Q8LG64]	CDKB2-2	1.29389	1.25413e-09	7.72526e-09
orange1.1t00627	AT2G41510	cytokinin oxidase/dehydrogenase 1 [Source:TAIR;Acc:AT2G41510]	ATCKX1	1.0539	0.00455583	0.0113853
Cs5g20040	AT3G46490	2-oxoglutarate (2OG) and Fe(II)-dependent oxygenase superfamily protein [Source:UniProtKB/TrEMBL;Acc:F4J938]		1.72537	2.0928e-38	4.91048e-37
Cs9g10730	AT2G39510	WAT1-related protein At2g39510 [Source:UniProtKB/Swiss-Prot;Acc:O80638]		1.72204	1.12328e-27	1.88343e-26
Cs3g16250	AT1G27480	Lecithin-cholesterol acyltransferase-like 1 [Source:UniProtKB/Swiss-Prot;Acc:Q9FZI8]	LCAT1	-1.34953	4.69167e-14	4.0753e-13
Cs5g03420	AT5G41330	BTB/POZ domain-containing protein At5g41330 [Source:UniProtKB/Swiss-Prot;Acc:Q9FN67]		3.9297	0	0
Cs5g29650	AT4G28530	At4g28530 [Source:UniProtKB/TrEMBL;Acc:Q8GUJ6]	anac074	1.58075	4.69096e-49	1.45549e-47
Cs5g04890	AT1G19020	CDP-diacylglycerol-glycerol-3-phosphate 3-phosphatidyltransferase [Source:UniProtKB/TrEMBL;Acc:Q8VYY6]		2.66501	8.48358e-74	4.32185e-72
Cs6g05990	AT3G53720	Cation/H(+) antiporter 20 [Source:UniProtKB/Swiss-Prot;Acc:Q9M353]	CHX20	3.87262	8.55103e-63	3.64248e-61
Cs7g32140	AT5G55080	GTP-binding nuclear protein Ran-4 [Source:UniProtKB/Swiss-Prot;Acc:Q9FLQ3]	RAN4	-2.21725	2.57945e-13	2.12085e-12
Cs8g15220	AT4G33790	Fatty acyl-CoA reductase 3 [Source:UniProtKB/Swiss-Prot;Acc:Q93ZB9]	FAR3	1.91488	3.10787e-11	2.17234e-10
Cs6g09930	AT2G40610	Expansin-A8 [Source:UniProtKB/Swiss-Prot;Acc:O22874]	EXPA8	3.46876	0.00752129	0.0178758
Cs1g09470	AT3G14470	Putative disease resistance RPP13-like protein 1 [Source:UniProtKB/Swiss-Prot;Acc:Q9LRR4]	RPPL1	1.22686	2.5664e-16	2.58457e-15
Cs8g20250	AT5G58700	Phosphoinositide phospholipase C 4 [Source:UniProtKB/Swiss-Prot;Acc:Q944C1]	PLC4	1.17943	2.73355e-12	2.08534e-11
Cs1g04910	AT4G39330	Probable cinnamyl alcohol dehydrogenase 9 [Source:UniProtKB/Swiss-Prot;Acc:P42734]	CAD9	1.74948	7.19783e-20	8.75781e-19
Cs2g06840	AT1G61340	F-box protein At1g61340 [Source:UniProtKB/Swiss-Prot;Acc:Q8GX77]		1.71548	7.83595e-51	2.52481e-49
orange1.1t00880	AT5G27730	Heparan-alpha-glucosaminide N-acetyltransferase-like protein (DUF1624) [Source:UniProtKB/TrEMBL;Acc:Q94CC1]		-1.51411	2.00051e-30	3.67882e-29
Cs9g19360	AT1G01580	ferric reduction oxidase 2 [Source:TAIR;Acc:AT1G01580]	FRO2	4.75022	0.000279436	0.00088872
Cs8g19360	AT5G59070	UDP-Glycosyltransferase superfamily protein [Source:UniProtKB/TrEMBL;Acc:F4KHR9]		2.58352	0.00852022	0.0199688
Cs9g01760	AT3G06500	Alkaline/neutral invertase C, mitochondrial [Source:UniProtKB/Swiss-Prot;Acc:B9DFA8]	INVC	1.8544	3.54117e-83	2.08588e-81
Cs2g13110	AT3G02600	Putative lipid phosphate phosphatase 3, chloroplastic [Source:UniProtKB/Swiss-Prot;Acc:Q8LFD1]	LPP3	2.39225	5.73064e-56	2.11454e-54
Cs4g04350	AT5G57100	Nucleotide-sugar uncharacterized transporter 1 [Source:UniProtKB/Swiss-Prot;Acc:Q9LU76]		1.01287	5.12521e-16	5.0469e-15
Cs5g12960	AT5G38210	Protein kinase family protein [Source:TAIR;Acc:AT5G38210]		1.41345	0.0197095	0.0420377
Cs2g20390	AT2G42990	GDSL esterase/lipase At2g42990 [Source:UniProtKB/Swiss-Prot;Acc:Q67ZI9]		3.31407	0.000230063	0.000741492
Cs3g14650	AT3G05620	Putative pectinesterase/pectinesterase inhibitor 22 [Source:UniProtKB/Swiss-Prot;Acc:Q9M9W7]	PME22	2.17927	8.07894e-22	1.0781e-20
Cs1g17550	AT1G72610	Germin-like protein subfamily 3 member 1 [Source:UniProtKB/Swiss-Prot;Acc:P94040]	GLP1	1.06157	0.00485681	0.0120589
Cs3g12320	AT4G27220	NB-ARC domain-containing disease resistance protein [Source:TAIR;Acc:AT4G27220]		1.67861	0.0156478	0.0343528
Cs2g04400	AT4G18880	HSF A4A [Source:UniProtKB/TrEMBL;Acc:A0A178UUP9]	HSFA4A	1.3215	5.23454e-115	4.55385e-113
orange1.1t03208	AT3G24180	Non-lysosomal glucosylceramidase [Source:UniProtKB/TrEMBL;Acc:Q8VZ08]		1.07271	4.01414e-47	1.20419e-45
Cs2g09980	AT4G20880	Ethylene-regulated transcript 2 (ERT2) [Source:UniProtKB/TrEMBL;Acc:Q9SUC4]		4.52665	0	0
orange1.1t03504	AT1G15820	Chlorophyll a-b binding protein, chloroplastic [Source:UniProtKB/TrEMBL;Acc:Q9LMQ2]	LHCB6	-1.28938	1.06154e-21	1.40579e-20
Cs5g08690	AT3G60510	ATP-dependent caseinolytic (Clp) protease/crotonase family protein [Source:UniProtKB/TrEMBL;Acc:F4JBV0]		-2.67962	1.88866e-05	7.26771e-05
orange1.1t02879	AT3G07750	3'-5'-exoribonuclease family protein [Source:UniProtKB/TrEMBL;Acc:Q9FPI0]		5.5688	3.56863e-149	4.22611e-147
orange1.1t04428	AT4G27460	CBSX5 [Source:UniProtKB/TrEMBL;Acc:A0A178V3C0]	CBSX5	1.33278	0.0144431	0.0320867
orange1.1t04565	AT3G51570	Disease resistance protein (TIR-NBS-LRR class) family [Source:UniProtKB/TrEMBL;Acc:Q9SCZ2]		2.5438	8.56485e-20	1.03598e-18
Cs5g08360	AT4G17500	Ethylene-responsive transcription factor 1A [Source:UniProtKB/Swiss-Prot;Acc:O80337]	ERF1A	3.99229	1.90942e-239	4.5946e-237
Cs5g30955				2.15038	7.79149e-12	5.73684e-11
Cs2g28060	AT3G01500	Beta carbonic anhydrase 1, chloroplastic [Source:UniProtKB/Swiss-Prot;Acc:P27140]	BCA1	-1.44792	1.25129e-54	4.42232e-53
Cs2g14490	AT3G26740	Light-regulated protein 1, chloroplastic [Source:UniProtKB/Swiss-Prot;Acc:Q96500]	CCL	-1.21895	1.15902e-24	1.75828e-23
Cs8g18160	AT2G28780	p-hydroxybenzoic acid efflux pump subunit [Source:UniProtKB/TrEMBL;Acc:Q84W96]		-3.66697	0.0186104	0.0400179
orange1.1t05826	AT1G60710	Probable aldo-keto reductase 4 [Source:UniProtKB/Swiss-Prot;Acc:Q93ZN2]	ATB2	-1.22861	0.0137238	0.0306315
Cs2g02870	AT4G22030	F-box family protein with a domain of unknown function (DUF295) [Source:TAIR;Acc:AT4G22030]		5.42968	2.64689e-05	9.9634e-05
orange1.1t00747	AT5G04040	SDP1 [Source:UniProtKB/TrEMBL;Acc:A0A178UB07]	SDP1	1.1709	5.53031e-36	1.22517e-34
Cs5g10760	AT3G47510	Transmembrane protein [Source:UniProtKB/TrEMBL;Acc:Q9SN87]		1.25662	2.1243e-08	1.16287e-07
orange1.1t02550	AT2G46690	Auxin-responsive protein SAUR32 [Source:UniProtKB/Swiss-Prot;Acc:Q9ZUZ3]	SAUR32	2.23175	5.2262e-54	1.80475e-52
Cs4g12470	AT5G23960	Alpha-humulene/(-)-(E)-beta-caryophyllene synthase [Source:UniProtKB/Swiss-Prot;Acc:Q84UU4]	TPS21	-1.57416	5.63484e-32	1.10064e-30
orange1.1t04360	AT5G23960	Alpha-humulene/(-)-(E)-beta-caryophyllene synthase [Source:UniProtKB/Swiss-Prot;Acc:Q84UU4]	TPS21	-2.56623	1.51198e-13	1.26947e-12
Cs2g06550	AT1G11120	unknown protein; BEST Arabidopsis thaliana protein match is: unknown protein (TAIR:AT1G09812.1); Ha. [Source:TAIR;Acc:AT1G11120]		2.34143	0.00208839	0.0056275
Cs4g03220	AT5G57560	Xyloglucan endotransglucosylase/hydrolase [Source:UniProtKB/TrEMBL;Acc:A0A178UQX4]	XTH22	3.21703	0	0
Cs4g15930	AT3G24550	Proline-rich receptor-like protein kinase PERK1 [Source:UniProtKB/Swiss-Prot;Acc:Q9LV48]	PERK1	1.68775	3.76072e-46	1.09196e-44
Cs4g05210	AT1G15690	VHP1 [Source:UniProtKB/TrEMBL;Acc:A0A178WA14]	AVP1	1.27425	5.74454e-56	2.11622e-54
Cs7g01380	AT2G44480	beta glucosidase 17 [Source:TAIR;Acc:AT2G44480]	BGLU17	-1.49729	1.65079e-45	4.7445e-44
orange1.1t01560	AT3G22400	Linoleate 9S-lipoxygenase 5 [Source:UniProtKB/Swiss-Prot;Acc:Q9LUW0]	LOX5	2.426	1.93428e-26	3.11398e-25
Cs7g10380	AT3G50930	Protein HYPER-SENSITIVITY-RELATED 4 [Source:UniProtKB/Swiss-Prot;Acc:Q8VZG2]	HSR4	2.09492	0.00356494	0.009133
orange1.1t02259	AT5G06800	myb-like HTH transcriptional regulator family protein [Source:TAIR;Acc:AT5G06800]		1.94623	8.34442e-19	9.6494e-18
Cs7g10680	AT1G74110	Cytochrome P450 family protein [Source:UniProtKB/TrEMBL;Acc:Q9C9D1]	CYP78A10	1.6511	3.46528e-22	4.72176e-21
Cs5g23686	AT5G63810	Beta-galactosidase 10 [Source:UniProtKB/Swiss-Prot;Acc:Q9FN08]	BGAL10	2.21233	4.10843e-32	8.06673e-31
Cs6g08610	AT3G47300	SelT-like protein [Source:UniProtKB/Swiss-Prot;Acc:Q9STZ2]	SELT	4.14047	2.10462e-13	1.74439e-12
Cs7g19640	AT5G61890	Ethylene-responsive transcription factor ERF114 [Source:UniProtKB/Swiss-Prot;Acc:Q9FH54]	ERF114	1.9326	6.70546e-07	3.13953e-06
Cs1g11130	AT1G15150	Protein DETOXIFICATION 10 [Source:UniProtKB/Swiss-Prot;Acc:Q8VYL8]	DTX10	1.5387	3.43563e-12	2.60163e-11
Cs5g25600	AT5G33370	GDSL esterase/lipase At5g33370 [Source:UniProtKB/Swiss-Prot;Acc:Q8LB81]		3.03372	2.42962e-23	3.48482e-22
Cs7g08880	AT1G10657	Transmembrane protein [Source:UniProtKB/TrEMBL;Acc:Q0WR17]		-1.05989	1.2263e-13	1.03576e-12
Cs9g01010	AT3G05900	Neurofilament protein-like protein [Source:UniProtKB/TrEMBL;Acc:F4J9K9]		1.14024	7.70424e-12	5.67999e-11
Cs3g15800	AT5G67360	Subtilisin-like protease SBT1.7 [Source:UniProtKB/Swiss-Prot;Acc:O65351]	SBT1.7	-1.44609	5.73346e-44	1.58346e-42
Cs5g30590	AT3G63410	2-methyl-6-phytyl-1,4-hydroquinone methyltransferase, chloroplastic [Source:UniProtKB/Swiss-Prot;Acc:Q9LY74]	VTE3	-1.18545	5.1328e-49	1.5904e-47
Cs3g15670	AT1G78160	pumilio 7 [Source:TAIR;Acc:AT1G78160]	APUM7	2.76277	9.13961e-09	5.17728e-08
Cs4g17300	AT2G18660	EG45-like domain containing protein 2 [Source:UniProtKB/Swiss-Prot;Acc:Q9ZV52]	EGC2	2.35964	2.32423e-22	3.19392e-21
Cs7g05060	AT5G41770	Crooked neck protein, putative / cell cycle protein [Source:UniProtKB/TrEMBL;Acc:F4JZX8]		3.03461	0.0122489	0.0276532
orange1.1t03518	AT4G12010	Disease resistance-like protein DSC1 [Source:UniProtKB/Swiss-Prot;Acc:Q9SZ66]	DSC1	1.30482	4.54563e-12	3.42024e-11
orange1.1t05923	AT1G50410	Helicase-like transcription factor CHR28 [Source:UniProtKB/Swiss-Prot;Acc:Q94BR5]	CHR28	1.57261	0.0200384	0.0426546
orange1.1t01710	AT1G21280	Copia-like polyprotein/retrotransposon [Source:UniProtKB/TrEMBL;Acc:Q84JT5]		-1.21334	4.70473e-18	5.18598e-17
Cs7g30760	AT2G40260	Homeodomain-like superfamily protein [Source:UniProtKB/TrEMBL;Acc:Q9SIZ5]		-2.78762	1.27414e-06	5.76446e-06
Cs3g16950	AT4G24430	LG27/30-like gene [Source:UniProtKB/TrEMBL;Acc:Q9STV1]		4.36285	2.49936e-12	1.91119e-11
Cs4g09890	AT2G32590	Condensin complex subunit 2 [Source:UniProtKB/Swiss-Prot;Acc:Q564K3]	CAPH	2.43266	7.19301e-13	5.71876e-12
Cs4g02010	AT4G30790	Autophagy-related protein 11 [Source:UniProtKB/Swiss-Prot;Acc:Q9SUG7]	ATG11	1.11527	1.43601e-17	1.54085e-16
Cs5g29510	AT3G14470	Putative disease resistance RPP13-like protein 1 [Source:UniProtKB/Swiss-Prot;Acc:Q9LRR4]	RPPL1	1.32947	4.03646e-22	5.47694e-21
Cs7g21500	AT2G24030	At2g24030 [Source:UniProtKB/TrEMBL;Acc:Q147F7]		1.26703	8.45474e-42	2.19309e-40
orange1.1t01639	AT1G25240	ENTH/VHS/GAT family protein [Source:TAIR;Acc:AT1G25240]		3.42695	0.018712	0.0401944
Cs3g11190	AT4G16143	Importin subunit alpha-2 [Source:UniProtKB/Swiss-Prot;Acc:F4JL11]	IMPA2	2.2951	1.77634e-10	1.17268e-09
Cs7g27750	AT3G54770	Probable RNA-binding protein ARP1 [Source:UniProtKB/Swiss-Prot;Acc:Q9M1S3]	ARP1	3.51433	8.64338e-05	0.000299578
Cs7g19380	AT5G51060	RHD2 [Source:UniProtKB/TrEMBL;Acc:A0A178UIV0]	RBOHC	1.00954	1.80015e-09	1.08812e-08
orange1.1t02048	AT1G50480	Formate--tetrahydrofolate ligase [Source:UniProtKB/Swiss-Prot;Acc:Q9SPK5]	THFS	-1.23823	0.0156608	0.0343748
Cs1g02580	AT2G31210	Transcription factor bHLH91 [Source:UniProtKB/Swiss-Prot;Acc:Q8GX46]	BHLH91	2.40668	2.07771e-15	1.96717e-14
Cs7g10630	AT1G27920	65-kDa microtubule-associated protein 8 [Source:UniProtKB/Swiss-Prot;Acc:Q9C7G0]	MAP65-8	1.64808	7.95304e-16	7.7472e-15
orange1.1t01552	AT3G07510	Maternal effect embryo arrest protein [Source:UniProtKB/TrEMBL;Acc:A0A1I9LQA1]		2.21905	2.48631e-12	1.90186e-11
Cs6g11950	AT2G37040	Phenylalanine ammonia-lyase 1 [Source:UniProtKB/Swiss-Prot;Acc:P35510]	PAL1	1.53912	4.78519e-08	2.52358e-07
Cs1g22580	AT5G67050	Alpha/beta-Hydrolases superfamily protein [Source:UniProtKB/TrEMBL;Acc:F4K280]		5.59225	3.69251e-05	0.000136138
Cs9g17250	AT5G52300	Low-temperature-induced 65 kDa protein [Source:UniProtKB/Swiss-Prot;Acc:Q04980]	LTI65	2.80881	8.3837e-263	2.34112e-260
Cs5g18010	AT5G54160	Flavone 3'-O-methyltransferase 1 [Source:UniProtKB/Swiss-Prot;Acc:Q9FK25]	OMT1	-1.50132	0.00994876	0.0229858
Cs1g23370	AT5G66985	At5g66985 [Source:UniProtKB/TrEMBL;Acc:Q8L9T9]		-1.3342	0.00390666	0.00991636
orange1.1t00617	AT3G62020	At3g62020 [Source:UniProtKB/TrEMBL;Acc:A0JQ09]	GLP10	1.42968	1.1415e-06	5.20823e-06
Cs2g10820	AT3G47570	Probable LRR receptor-like serine/threonine-protein kinase At3g47570 [Source:UniProtKB/Swiss-Prot;Acc:C0LGP4]		3.63884	0.00495314	0.0122724
Cs7g15290	AT5G35970	P-loop containing nucleoside triphosphate hydrolases superfamily protein [Source:UniProtKB/TrEMBL;Acc:F4K1G7]		1.72178	9.95067e-86	6.11615e-84
Cs3g04040	AT3G06470	F24P17.3 protein [Source:UniProtKB/TrEMBL;Acc:Q9SQV0]		1.19455	0.0041923	0.0105714
Cs7g17670	AT4G16740	Tricyclene synthase, chloroplastic [Source:UniProtKB/Swiss-Prot;Acc:A4FVP2]	TPS03	2.57673	1.06428e-09	6.5881e-09
Cs5g25090	AT3G03050	Glycosyltransferase (Fragment) [Source:UniProtKB/TrEMBL;Acc:W8Q6V3]	CSLD3	2.78983	1.23307e-150	1.50761e-148
Cs4g05595				3.7507	0.00565817	0.0138659
Cs1g24240	AT2G18280	Tubby-like F-box protein [Source:UniProtKB/TrEMBL;Acc:B9DGB6]	TULP2	1.30853	2.83168e-64	1.26331e-62
Cs3g13250	AT4G27190	Disease resistance protein At4g27190 [Source:UniProtKB/Swiss-Prot;Acc:Q9T048]		2.2087	0.000127248	0.000429265
Cs1g19280	AT5G08640	Flavonol synthase/flavanone 3-hydroxylase [Source:UniProtKB/Swiss-Prot;Acc:Q96330]	FLS1	-1.85449	1.3663e-65	6.21818e-64
Cs8g19120	AT2G29360	Tropinone reductase homolog At2g29360 [Source:UniProtKB/Swiss-Prot;Acc:Q9ZW19]	SDR	-1.39811	1.93599e-43	5.25693e-42
Cs3g20630	AT4G03520	Thioredoxin M2, chloroplastic [Source:UniProtKB/Swiss-Prot;Acc:Q9SEU8]	ATHM2	-1.59613	1.59389e-27	2.65285e-26
orange1.1t00789	AT1G13980	ARF guanine-nucleotide exchange factor GNOM [Source:UniProtKB/Swiss-Prot;Acc:Q42510]	GN	2.14698	2.28069e-10	1.49311e-09
Cs5g10230	AT4G23020	unknown protein; BEST Arabidopsis thaliana protein match is: unknown protein (TAIR:AT4G11780.1); Ha. [Source:TAIR;Acc:AT4G23020]		2.5182	0.000232032	0.000746987
Cs6g18110	AT5G38110	Histone chaperone ASF1B [Source:UniProtKB/Swiss-Prot;Acc:Q9LS09]	ASF1B	1.15893	9.13865e-50	2.88697e-48
orange1.1t04332	AT2G22570	NIC1 [Source:UniProtKB/TrEMBL;Acc:A0A178VQ19]	NIC1	-1.11256	1.43406e-25	2.24789e-24
Cs9g05330	AT1G24020	MLP-like protein 423 [Source:UniProtKB/Swiss-Prot;Acc:Q93VR4]	MLP423	4.22669	0.00282972	0.00739777
Cs5g27740	AT3G25070	RPM1 interacting protein 4 [Source:UniProtKB/TrEMBL;Acc:A0A1I9LMJ4]	RIN4	1.81893	7.31192e-64	3.21767e-62
Cs7g12560	AT1G68725	Lysine-rich arabinogalactan protein 19 [Source:UniProtKB/Swiss-Prot;Acc:Q9S740]	AGP19	1.47414	2.92333e-06	1.26551e-05
Cs1g16590	AT3G14280	At3g14280 [Source:UniProtKB/TrEMBL;Acc:Q9LUL9]		-1.00236	2.53184e-10	1.65227e-09
Cs2g12620	AT3G19160	Adenylate isopentenyltransferase 8, chloroplastic [Source:UniProtKB/Swiss-Prot;Acc:Q9LJL4]	IPT8	1.17951	7.58034e-09	4.32651e-08
Cs9g07580	AT3G51895	Sulfate transporter 31 [Source:UniProtKB/TrEMBL;Acc:A0A1I9LNF9]	SULTR3;1	1.38246	0.000656434	0.00195315
Cs7g30620	AT2G30130	PCK1 [Source:UniProtKB/TrEMBL;Acc:A0A178VRK1]	LBD12	-2.69753	0.0068504	0.0164641
Cs7g08770	AT1G60470	Galactinol synthase 4 [Source:UniProtKB/Swiss-Prot;Acc:O22693]	GOLS4	2.39128	1.78334e-63	7.72748e-62
Cs4g07040	AT1G19210	Ethylene-responsive transcription factor ERF017 [Source:UniProtKB/Swiss-Prot;Acc:Q84QC2]	ERF017	5.77375	1.58884e-128	1.53581e-126
orange1.1t00203	AT2G45180	At2g45180/T14P1.1 [Source:UniProtKB/TrEMBL;Acc:Q42044]		2.83954	7.72487e-05	0.000269352
Cs5g29830	AT2G31180	Transcription factor MYB14 [Source:UniProtKB/Swiss-Prot;Acc:Q9SJX8]	MYB14	2.49414	5.1951e-66	2.39304e-64
Cs1g17310	AT3G14075	AT3g14070/MAG2_2 [Source:UniProtKB/TrEMBL;Acc:Q94AB1]		1.45958	4.15428e-63	1.78982e-61
Cs7g11920	AT1G69040	ACT domain repeat 4 [Source:UniProtKB/TrEMBL;Acc:F4I0I7]	ACR4	2.39948	7.80829e-81	4.45999e-79
Cs6g19210	AT3G02470	S-adenosylmethionine decarboxylase proenzyme 1 [Source:UniProtKB/Swiss-Prot;Acc:Q96286]	SAMDC1	1.5741	4.34262e-192	7.55582e-190
orange1.1t04683	AT4G16857	Disease resistance protein (TIR-NBS-LRR class) family protein [Source:UniProtKB/TrEMBL;Acc:A0A1P8B877]		3.36514	3.95135e-11	2.74327e-10
Cs7g01920	AT3G12650	AT3g12650/T2E22_103 [Source:UniProtKB/TrEMBL;Acc:Q9LTX0]		1.03319	1.6606e-26	2.68294e-25
Cs9g10950	AT1G21280	Copia-like polyprotein/retrotransposon [Source:UniProtKB/TrEMBL;Acc:Q84JT5]		2.89885	0.0137336	0.0306472
Cs4g03950	AT5G66580	Uncharacterized protein At5g66580 [Source:UniProtKB/TrEMBL;Acc:Q9FJY2]		-1.64603	2.67722e-10	1.74413e-09
Cs8g08180	AT5G56550	Emb [Source:UniProtKB/TrEMBL;Acc:Q9LVB9]	OXS3	1.43115	2.4456e-11	1.72435e-10
Cs3g05580	AT2G20142	Toll-Interleukin-Resistance (TIR) domain family protein [Source:UniProtKB/TrEMBL;Acc:F4IUF0]		1.85257	1.21168e-12	9.48992e-12
Cs2g27520	AT3G27640	Transducin/WD40 repeat-like superfamily protein [Source:UniProtKB/TrEMBL;Acc:Q94C55]		2.16482	0.0155425	0.0341593
Cs3g10460	AT5G48930	Shikimate O-hydroxycinnamoyltransferase [Source:UniProtKB/Swiss-Prot;Acc:Q9FI78]	HST	2.23454	4.36042e-55	1.56802e-53
Cs9g17340	AT3G48990	Oxalate--CoA ligase [Source:UniProtKB/Swiss-Prot;Acc:Q9SMT7]	AAE3	1.34132	7.48195e-84	4.46528e-82
orange1.1t02796	AT4G31500	Cytochrome P450 83B1 [Source:UniProtKB/Swiss-Prot;Acc:O65782]	CYP83B1	4.201	1.20291e-54	4.26468e-53
Cs4g18460	AT2G26100	Hexosyltransferase (Fragment) [Source:UniProtKB/TrEMBL;Acc:W8PV11]	B3GALT12	1.0981	9.16159e-46	2.63982e-44
Cs9g12340	AT1G21240	Wall-associated receptor kinase 3 [Source:UniProtKB/Swiss-Prot;Acc:Q9LMN8]	WAK3	1.74668	1.77717e-13	1.48441e-12
Cs6g10970	AT3G02700	At3g02700 [Source:UniProtKB/TrEMBL;Acc:Q9M872]		1.48656	2.79108e-20	3.45859e-19
Cs4g18480				2.59526	0.0142248	0.0316434
Cs8g19960	AT3G47070	Thylakoid soluble phosphoprotein [Source:UniProtKB/TrEMBL;Acc:Q9SD66]		-1.03999	7.81378e-12	5.74951e-11
Cs5g23960	AT1G26870	Protein FEZ [Source:UniProtKB/Swiss-Prot;Acc:Q9ZVH0]	FEZ	-1.04383	0.000104669	0.000358062
Cs3g24960	AT1G47271	Cystathionine beta-synthase (CBS) family protein [Source:UniProtKB/TrEMBL;Acc:B3H6Z2]		1.58318	3.91083e-09	2.29168e-08
Cs7g01830	AT3G63530	BB2 [Source:UniProtKB/TrEMBL;Acc:A0A178VG02]	BB	1.09837	1.33272e-08	7.40657e-08
Cs1g25540	AT4G38660	Pathogenesis-related thaumatin superfamily protein [Source:UniProtKB/TrEMBL;Acc:Q8VYN5]		-1.18386	2.05756e-30	3.78066e-29
orange1.1t03618	AT2G29420	Glutathione S-transferase U7 [Source:UniProtKB/Swiss-Prot;Acc:Q9ZW24]	GSTU7	4.53181	4.77346e-05	0.000172643
Cs9g06240	AT1G03220	Eukaryotic aspartyl protease family protein [Source:UniProtKB/TrEMBL;Acc:Q9ZVS4]		3.15789	0.000563241	0.00169705
Cs1g16920	AT1G74960	3-oxoacyl-[acyl-carrier-protein] synthase II, chloroplastic [Source:UniProtKB/Swiss-Prot;Acc:Q9C9P4]	KAS2	-1.42427	0.00658416	0.015894
Cs2g16170	AT1G03840	Uncharacterized protein At1g03840 (Fragment) [Source:UniProtKB/TrEMBL;Acc:C0SUS5]	MGP	1.47596	1.07001e-55	3.90996e-54
Cs7g31620	AT2G38080	Laccase-4 [Source:UniProtKB/Swiss-Prot;Acc:O80434]	IRX12	2.80652	7.23964e-05	0.00025396
Cs3g27310	AT1G42470	Patched family protein [Source:TAIR;Acc:AT1G42470]		1.29746	1.5728e-50	5.03898e-49
Cs6g07430	AT3G54050	Fructose-1,6-bisphosphatase 1, chloroplastic [Source:UniProtKB/Swiss-Prot;Acc:P25851]	CFBP1	-1.24424	1.38052e-23	1.99273e-22
Cs4g03700	AT4G30190	Plasma membrane ATPase [Source:UniProtKB/TrEMBL;Acc:F4JPJ7]	HA2	1.33735	4.81023e-73	2.42863e-71
Cs6g10300	AT5G58300	Probable inactive receptor kinase At5g58300 [Source:UniProtKB/Swiss-Prot;Acc:Q9LVM0]		1.41498	8.79282e-18	9.55259e-17
Cs7g09240	AT3G26600	Armadillo repeat only 4 [Source:UniProtKB/TrEMBL;Acc:Q38957]	ARO4	1.41186	1.57483e-66	7.34457e-65
Cs5g08630	AT4G17380	DNA mismatch repair protein MSH4 [Source:UniProtKB/Swiss-Prot;Acc:F4JP48]	MSH4	1.15345	0.00713291	0.0170513
Cs8g09730	AT2G45550	Cytochrome P450 76C4 [Source:UniProtKB/Swiss-Prot;Acc:O64635]	CYP76C4	-1.1913	4.99169e-12	3.7337e-11
Cs5g29050	AT5G32470	Bifunctional TH2 protein, mitochondrial [Source:UniProtKB/Swiss-Prot;Acc:F4KFT7]	TH2	1.76604	1.67173e-32	3.30531e-31
Cs9g01590	AT1G48110	evolutionarily conserved C-terminal region 7 [Source:TAIR;Acc:AT1G48110]	ECT7	1.28366	2.24773e-71	1.11495e-69
Cs1g06390	AT2G30470	B3 domain-containing transcription repressor VAL1 [Source:UniProtKB/Swiss-Prot;Acc:Q8W4L5]	VAL1	-1.19018	0.00156568	0.00432142
Cs7g30170	AT2G40460	Protein NRT1/ PTR FAMILY 5.1 [Source:UniProtKB/Swiss-Prot;Acc:Q8VZR7]	NPF5.1	-2.22518	1.90459e-21	2.49883e-20
Cs4g19180	AT4G32820	Tetratricopeptide repeat (TPR)-like superfamily protein [Source:UniProtKB/TrEMBL;Acc:F4JV60]		-1.31348	9.36285e-22	1.24649e-20
Cs5g15420	AT1G16670	Cold-responsive protein kinase 1 [Source:UniProtKB/Swiss-Prot;Acc:Q93YN1]	CRPK1	2.68217	2.89226e-137	3.08585e-135
Cs9g07200	AT2G32030	Acyl-CoA N-acyltransferases (NAT) superfamily protein [Source:UniProtKB/TrEMBL;Acc:Q9SKZ6]		5.01052	6.96479e-06	2.85496e-05
Cs6g22060	AT5G15510	TPX2 (Targeting protein for Xklp2) protein family [Source:UniProtKB/TrEMBL;Acc:F4K9U0]		1.28651	0.00275448	0.00722026
Cs1g26375	AT5G25360	unknown protein; BEST Arabidopsis thaliana protein match is: unknown protein (TAIR:AT4G32342.1); Ha. [Source:TAIR;Acc:AT5G25360]		2.37832	0.00639034	0.0154724
Cs9g02680	AT5G49320	At5g49320 [Source:UniProtKB/TrEMBL;Acc:Q9FJ08]		1.62377	0.000132968	0.000447293
Cs6g21120	AT3G28857	Transcription factor PRE5 [Source:UniProtKB/Swiss-Prot;Acc:Q9LJX1]	PRE5	2.34192	0.00160222	0.00441099
Cs5g17970	AT5G54160	Flavone 3'-O-methyltransferase 1 [Source:UniProtKB/Swiss-Prot;Acc:Q9FK25]	OMT1	2.68876	0.00722086	0.0172415
Cs5g03330	AT4G35785	At4g35785 [Source:UniProtKB/TrEMBL;Acc:Q494N5]		1.447	4.40077e-113	3.72813e-111
Cs7g15020	AT3G19830	Calcium-dependent lipid-binding (CaLB domain) family protein [Source:UniProtKB/TrEMBL;Acc:B6ETT7]	NTMC2TYPE5.2	2.48344	3.39778e-176	4.99054e-174
orange1.1t04828	AT3G11010	Receptor-like protein 34 [Source:UniProtKB/Swiss-Prot;Acc:Q9SRL2]	AtRLP34	1.36668	0.000128813	0.000434156
Cs2g05055	AT4G29200	Beta-galactosidase related protein [Source:UniProtKB/TrEMBL;Acc:Q9M0G1]		1.48384	6.72877e-07	3.14979e-06
Cs6g18250	AT2G47485	At2g47485 [Source:UniProtKB/TrEMBL;Acc:Q6DBG0]		1.56678	1.83483e-35	3.98674e-34
orange1.1t04613	AT3G54500	BEST Arabidopsis thaliana protein match is: dentin sialophosphoprotein-related (TAIR:AT5G64170.1); Ha. [Source:TAIR;Acc:AT3G54500]		-1.25173	5.81059e-59	2.30175e-57
Cs2g01860	AT4G16410	Transmembrane protein [Source:UniProtKB/TrEMBL;Acc:Q8VZK4]		-1.3089	2.01002e-14	1.78854e-13
Cs5g09630	AT4G22758	Uncharacterized protein At4g22758 [Source:UniProtKB/Swiss-Prot;Acc:Q56XJ7]		2.23826	6.51477e-52	2.16384e-50
Cs2g25600	AT5G14090	Protein LAZY 1 [Source:UniProtKB/Swiss-Prot;Acc:Q5XV40]	LA1	-1.23772	0.0116889	0.02654
Cs7g32050	AT2G39830	DA1-related protein 2 [Source:TAIR;Acc:AT2G39830]	DAR2	1.11416	3.00085e-17	3.1703e-16
Cs8g15940	AT3G45040	Dolichol kinase EVAN [Source:UniProtKB/Swiss-Prot;Acc:F4J4C8]	EVN	1.39234	2.72076e-40	6.7926e-39
orange1.1t00305	AT4G00750	Probable methyltransferase PMT15 [Source:UniProtKB/Swiss-Prot;Acc:Q9ZPH9]		1.95324	7.83599e-19	9.08003e-18
orange1.1t02050	AT2G31945	At2g31940/F20M17.2 [Source:UniProtKB/TrEMBL;Acc:Q8RU85]		4.47497	5.51128e-63	2.36546e-61
Cs2g22770	AT4G10270	At4g10270 [Source:UniProtKB/TrEMBL;Acc:O82615]		-3.29202	2.4908e-33	5.04381e-32
Cs3g23200	AT5G43020	Leucine-rich repeat protein kinase family protein [Source:UniProtKB/TrEMBL;Acc:Q9FMI2]		1.32966	4.21107e-09	2.46379e-08
Cs8g06650	AT1G49320	BURP domain protein USPL1 [Source:UniProtKB/Swiss-Prot;Acc:Q9XI99]	USPL1	3.05197	3.13452e-10	2.03267e-09
Cs3g02650	AT3G02820	Zinc knuckle (CCHC-type) family protein [Source:UniProtKB/TrEMBL;Acc:A0A1I9LR82]		1.38918	0.000856868	0.00249152
Cs3g03340	AT2G47390	Prolyl oligopeptidase family protein [Source:TAIR;Acc:AT2G47390]		-1.10215	7.77274e-07	3.6138e-06
Cs7g13060	AT1G68620	Probable carboxylesterase 6 [Source:UniProtKB/Swiss-Prot;Acc:Q9SX25]	CXE6	4.15956	2.05951e-06	9.05951e-06
Cs4g17060	AT5G25510	Serine/threonine protein phosphatase 2A 57 kDa regulatory subunit B' kappa isoform [Source:UniProtKB/Swiss-Prot;Acc:Q93YV6]	B'KAPPA	-1.01285	2.86317e-36	6.39309e-35
orange1.1t05995				-1.02772	0.000700856	0.00207387
Cs3g22010	AT1G71770	Polyadenylate-binding protein 5 [Source:UniProtKB/Swiss-Prot;Acc:Q05196]	PAB5	1.13162	0.0121934	0.0275472
Cs9g07180	AT2G32030	Acyl-CoA N-acyltransferases (NAT) superfamily protein [Source:UniProtKB/TrEMBL;Acc:Q9SKZ6]		3.61359	5.42332e-43	1.45344e-41
Cs6g16850	AT1G26730	Phosphate transporter PHO1 homolog 7 [Source:UniProtKB/Swiss-Prot;Acc:Q6R8G3]	PHO1-H7	2.08013	2.04459e-13	1.69775e-12
Cs5g05640	AT5G50290	Wall-associated receptor kinase galacturonan-binding protein [Source:UniProtKB/TrEMBL;Acc:Q5XV04]		1.75825	6.62499e-10	4.16947e-09
Cs8g18290	AT5G59350	Transmembrane protein [Source:UniProtKB/TrEMBL;Acc:Q9LTJ3]		1.28886	5.05784e-40	1.25031e-38
Cs4g05030	AT5G20360	Protein PHOX3 [Source:UniProtKB/Swiss-Prot;Acc:F4K487]	Phox3	1.49529	1.46507e-39	3.56327e-38
Cs6g09770	AT5G01820	CBL-interacting serine/threonine-protein kinase 14 [Source:UniProtKB/Swiss-Prot;Acc:Q9LZW4]	CIPK14	1.00625	2.65003e-49	8.25635e-48
Cs7g02500	AT2G41430	LSR1 [Source:UniProtKB/TrEMBL;Acc:A0A178VWR6]	ERD15	-1.54341	4.87786e-70	2.37274e-68
Cs3g13410	AT1G54820	Protein kinase superfamily protein [Source:UniProtKB/TrEMBL;Acc:F4HYK7]		2.80011	0.00258466	0.00681779
Cs2g11950	AT4G20170	Galactan beta-1,4-galactosyltransferase GALS3 [Source:UniProtKB/Swiss-Prot;Acc:O65431]	GALS3	1.14036	9.7062e-20	1.16966e-18
Cs2g12590	AT1G77420	Alpha/beta-Hydrolases superfamily protein [Source:UniProtKB/TrEMBL;Acc:Q9FVW6]		1.68735	5.01404e-31	9.42748e-30
Cs7g05790	AT5G25250	Flotillin-like protein 1 [Source:UniProtKB/Swiss-Prot;Acc:Q501E6]	FLOT1	1.2459	8.08386e-16	7.86447e-15
Cs6g09100	AT1G07080	At1g07080/F10K1_15 [Source:UniProtKB/TrEMBL;Acc:Q93VQ6]		3.92839	0.00360036	0.00921644
Cs5g25590	AT5G33370	GDSL esterase/lipase At5g33370 [Source:UniProtKB/Swiss-Prot;Acc:Q8LB81]		2.77191	6.53437e-23	9.18588e-22
Cs6g01710	AT1G59740	Protein NRT1/ PTR FAMILY 4.3 [Source:UniProtKB/Swiss-Prot;Acc:Q93VV5]	NPF4.3	1.07636	6.60041e-27	1.08028e-25
Cs2g04430	AT1G29340	RING-type E3 ubiquitin transferase [Source:UniProtKB/TrEMBL;Acc:A0A178WA68]	PUB17	1.75751	1.17293e-149	1.39635e-147
Cs6g19060	AT5G38560	Proline-rich receptor-like protein kinase PERK8 [Source:UniProtKB/Swiss-Prot;Acc:Q9FFW5]	PERK8	1.60576	3.4671e-10	2.23681e-09
orange1.1t03986	AT5G19290	Alpha/beta-Hydrolases superfamily protein [Source:UniProtKB/TrEMBL;Acc:Q8VZV6]		-1.09035	0.00176192	0.00481547
Cs4g04530	AT2G30490	Cinnamate-4-hydroxylase [Source:UniProtKB/TrEMBL;Acc:B1GV49]	CYP73A5	1.46629	4.24707e-05	0.000154868
Cs5g14490	AT1G17120	Cationic amino acid transporter 8, vacuolar [Source:UniProtKB/Swiss-Prot;Acc:Q9SHH0]	CAT8	-1.2338	5.53774e-19	6.48334e-18
Cs6g10530	AT2G28330	Cyclin-dependent protein kinase inhibitor SMR11 [Source:UniProtKB/Swiss-Prot;Acc:Q9SKN7]	SMR11	1.30372	6.73709e-25	1.03735e-23
Cs7g24740	AT1G31150	F28K20.8 protein [Source:UniProtKB/TrEMBL;Acc:Q9SA08]		-1.86066	0.000191671	0.000626505
Cs2g24650	ATMG00310	Uncharacterized mitochondrial protein AtMg00310 [Source:UniProtKB/Swiss-Prot;Acc:P93295]	ORF154	1.49978	6.97878e-06	2.86017e-05
orange1.1t03534	AT3G14470	Putative disease resistance RPP13-like protein 1 [Source:UniProtKB/Swiss-Prot;Acc:Q9LRR4]	RPPL1	1.02204	1.70476e-12	1.32281e-11
Cs1g06210				1.90238	1.95372e-25	3.05187e-24
Cs1g01750	AT4G39810	Protein NEN4 [Source:UniProtKB/Swiss-Prot;Acc:F4JJ23]	NEN4	2.17169	6.96971e-07	3.25921e-06
Cs9g15570	AT5G51160	Ankyrin repeat family protein [Source:UniProtKB/TrEMBL;Acc:Q9LU58]		1.92249	0.0122371	0.0276294
Cs9g02140	AT4G01970	stachyose synthase [Source:TAIR;Acc:AT4G01970]	AtSTS	1.92321	0.00275026	0.00721255
Cs8g20450	AT1G07120	CHUP1-like protein [Source:UniProtKB/TrEMBL;Acc:Q9LMK4]		1.84537	3.28702e-06	1.41375e-05
Cs2g16830	AT1G14930	Major latex homologue type2 [Source:UniProtKB/TrEMBL;Acc:Q96274]		-1.04347	1.64882e-13	1.38128e-12
Cs8g11560	AT3G18670	Ankyrin repeat family protein [Source:UniProtKB/TrEMBL;Acc:Q9LSB0]		2.2774	6.32519e-18	6.91825e-17
Cs2g29710	AT5G12340	DUF4228 domain protein [Source:UniProtKB/TrEMBL;Acc:Q1PDX4]		1.90529	0.000174099	0.000573794
Cs7g31000	AT2G40140	Zinc finger CCCH domain-containing protein 29 [Source:UniProtKB/Swiss-Prot;Acc:Q9XEE6]	CZF1	3.88538	0	0
orange1.1t00510	AT4G00950	Uncharacterized protein At4g00950 [Source:UniProtKB/Swiss-Prot;Acc:Q9M160]	MEE47	1.08656	7.99258e-27	1.29967e-25
Cs9g06720	AT1G31710	Amine oxidase [Source:UniProtKB/TrEMBL;Acc:F4IAX1]		-3.05599	5.22739e-59	2.07436e-57
Cs8g17810	AT5G59730	Exocyst subunit Exo70 family protein [Source:UniProtKB/TrEMBL;Acc:Q9FN91]	ATEXO70H7	5.97216	6.82411e-108	5.57237e-106
Cs2g11250	AT3G18670	Ankyrin repeat family protein [Source:UniProtKB/TrEMBL;Acc:Q9LSB0]		2.71307	4.71006e-180	7.39839e-178
Cs6g22010	AT3G29180	AT3G29180 protein [Source:UniProtKB/TrEMBL;Acc:Q9LI95]		1.11928	3.04113e-32	5.98672e-31
Cs1g08110	AT4G27570	UDP-glycosyltransferase 79B3 [Source:UniProtKB/Swiss-Prot;Acc:Q9T081]	UGT79B3	-1.04083	3.45314e-05	0.000127792
orange1.1t04133	AT2G45560	CYP76C1 [Source:UniProtKB/TrEMBL;Acc:A0A178VLJ2]	CYP76C1	1.20622	4.26042e-05	0.00015533
Cs3g25206				1.46015	6.28665e-10	3.96204e-09
orange1.1t03798	AT4G08500	Mitogen-activated protein kinase kinase kinase 1 [Source:UniProtKB/Swiss-Prot;Acc:Q39008]	MEKK1	-2.34155	0.00984869	0.0227802
Cs3g16600	AT4G14960	Tubulin alpha chain [Source:UniProtKB/TrEMBL;Acc:A0A178UXP7]	TUBA6	1.09809	5.97308e-09	3.43954e-08
Cs8g15740	AT3G45010	Serine carboxypeptidase-like 48 [Source:UniProtKB/Swiss-Prot;Acc:Q56WF8]	SCPL48	1.26367	5.88585e-13	4.70597e-12
Cs1g06680	AT5G54400	At5g54400 [Source:UniProtKB/TrEMBL;Acc:Q9LSR5]		-1.04382	6.97904e-32	1.35385e-30
Cs4g18240	AT4G32280	Auxin-responsive protein [Source:UniProtKB/TrEMBL;Acc:Q2VWA0]	IAA29	1.577	1.19406e-31	2.30054e-30
Cs9g06470	AT5G24620	Pathogenesis-related thaumatin superfamily protein [Source:TAIR;Acc:AT5G24620]		1.90021	5.22799e-09	3.02589e-08
Cs8g18140	AT3G46440	UDP-glucuronic acid decarboxylase 5 [Source:UniProtKB/Swiss-Prot;Acc:Q9SN95]	UXS5	1.61379	1.26871e-34	2.67921e-33
Cs9g16820	AT5G52020	Ethylene-responsive transcription factor ERF025 [Source:UniProtKB/Swiss-Prot;Acc:Q9FJ90]	ERF025	7.17069	1.27591e-101	9.49335e-100
orange1.1t02160	AT3G59770	SacI homology domain-containing protein / WW domain-containing protein [Source:UniProtKB/TrEMBL;Acc:F4J9G0]	SAC9	1.1419	4.6553e-07	2.22195e-06
Cs6g12620	AT3G44190	At3g44190 [Source:UniProtKB/TrEMBL;Acc:Q9LXP4]		1.35065	1.71045e-49	5.35853e-48
Cs3g25210	AT1G27620	At1g27620 [Source:UniProtKB/TrEMBL;Acc:Q9S808]		1.79885	1.12013e-19	1.34553e-18
Cs1g18690	AT1G73020	Anoctamin-like protein At1g73020 [Source:UniProtKB/Swiss-Prot;Acc:A0MFS9]		1.78443	0.00321857	0.00830964
Cs6g13270	AT4G33270	Cell division cycle 20.1, cofactor of APC complex [Source:UniProtKB/Swiss-Prot;Acc:Q9SZA4]	CDC20-1	1.33892	0.0031235	0.0080845
Cs8g08930	AT5G42146	At5g42146 [Source:UniProtKB/TrEMBL;Acc:Q2V323]		1.32548	4.22552e-05	0.000154181
Cs3g21070	AT1G21340	Dof zinc finger protein DOF1.2 [Source:UniProtKB/Swiss-Prot;Acc:P68349]	DOF1.2	4.43058	0.000747995	0.00219983
orange1.1t04312	AT5G54620	Ankyrin repeat family protein [Source:TAIR;Acc:AT5G54620]		2.10835	4.45302e-14	3.87544e-13
Cs2g05000	AT4G18570	AT4g18560/F28J12_220 [Source:UniProtKB/TrEMBL;Acc:Q8L7S5]		1.01072	0.00122518	0.00345584
Cs7g28480	AT5G01150	Uncharacterized protein F7J8_130 [Source:UniProtKB/TrEMBL;Acc:Q9LFC1]		2.60989	1.27455e-84	7.70832e-83
Cs1g19400	AT2G16720	Transcription factor MYB7 [Source:UniProtKB/Swiss-Prot;Acc:Q42379]	MYB7	1.05167	1.24206e-18	1.4189e-17
Cs6g16120	AT5G04200	MCP2f [Source:UniProtKB/TrEMBL;Acc:A0A178U6S6]	AMC9	2.85237	2.49867e-29	4.42926e-28
Cs7g23810	AT5G06390	Fasciclin-like arabinogalactan protein 17 [Source:UniProtKB/Swiss-Prot;Acc:Q66GR0]	FLA17	1.46046	5.64389e-34	1.16371e-32
Cs9g01780	AT2G39310	Jacalin-related lectin 22 [Source:UniProtKB/Swiss-Prot;Acc:O80950]	JAL22	1.41767	2.2864e-46	6.66446e-45
Cs1g17210	AT1G19180	TIFY10A [Source:UniProtKB/TrEMBL;Acc:A0A178W7G1]	TIFY10A	7.19275	4.1714e-222	8.98599e-220
Cs1g25730	AT4G35000	L-ascorbate peroxidase 3 [Source:UniProtKB/Swiss-Prot;Acc:Q42564]	APX3	1.33724	1.39223e-14	1.25246e-13
Cs5g34690	AT1G77120	Alcohol dehydrogenase class-P [Source:UniProtKB/Swiss-Prot;Acc:P06525]	ADH1	-2.31893	7.5209e-15	6.89284e-14
Cs6g07440	AT2G37960	Myosin-M heavy protein [Source:UniProtKB/TrEMBL;Acc:Q5S4W1]		2.31401	0.0181904	0.0392079
Cs3g09280	AT5G46910	Transcription factor jumonji (Jmj) family protein / zinc finger (C5HC2 type) family protein [Source:UniProtKB/TrEMBL;Acc:F4KIX0]		4.47407	2.39744e-255	6.45567e-253
Cs3g22510	AT1G34370	Protein SENSITIVE TO PROTON RHIZOTOXICITY 1 [Source:UniProtKB/Swiss-Prot;Acc:Q9C8N5]	STOP1	1.25841	4.52846e-96	3.19094e-94
orange1.1t00400	AT5G41460	At5g41460 [Source:UniProtKB/TrEMBL;Acc:Q9FN55]		1.03373	9.57964e-50	3.02206e-48
Cs6g13330	AT5G06530	ABC transporter G family member 22 [Source:UniProtKB/Swiss-Prot;Acc:Q93YS4]	ABCG22	-1.28827	3.56834e-39	8.56817e-38
Cs7g17620	AT1G06490	Callose synthase 7 [Source:UniProtKB/Swiss-Prot;Acc:Q9SHJ3]	CALS7	1.00009	1.59218e-06	7.11306e-06
Cs8g17210	AT5G60230	Splicing endonuclease 2 [Source:UniProtKB/TrEMBL;Acc:F4JYW0]	SEN2	2.74491	2.31234e-211	4.62857e-209
orange1.1t01907	AT1G57770	FAD/NAD(P)-binding oxidoreductase family protein [Source:UniProtKB/TrEMBL;Acc:Q9FVR9]		-1.20514	1.1806e-07	5.96869e-07
Cs2g15720	AT2G42560	Late embryogenesis abundant domain-containing protein / LEA domain-containing protein [Source:UniProtKB/TrEMBL;Acc:Q9SIN3]		2.45121	0.0101949	0.0235018
Cs2g17210	AT2G01630	Glucan endo-1,3-beta-glucosidase 3 [Source:UniProtKB/Swiss-Prot;Acc:Q9ZU91]		1.16702	3.88986e-08	2.07364e-07
Cs4g13310	AT3G29590	Malonyl-CoA:anthocyanidin 5-O-glucoside-6''-O-malonyltransferase [Source:UniProtKB/Swiss-Prot;Acc:Q9LJB4]	5MAT	-1.48819	9.3923e-25	1.43447e-23
orange1.1t03334				1.61828	5.45071e-14	4.71111e-13
Cs4g13600	AT4G26180	Mitochondrial carrier protein CoAc2 [Source:UniProtKB/Swiss-Prot;Acc:F4JU70]	COAC2	1.45527	1.15759e-40	2.92226e-39
Cs3g03460	AT1G10290	DRP2A [Source:UniProtKB/TrEMBL;Acc:A0A178WBB3]	DRP2A	1.66925	3.18412e-08	1.71439e-07
Cs2g13690	AT1G71110	unknown protein; FUNCTIONS IN: molecular_function unknown; INVOLVED IN: biological_process unknown; LOCATED IN: endomembrane system; BEST Arabidopsis thaliana protein match is: unknown protein (TAIR:AT2G12400.1); Ha. [Source:TAIR;Acc:AT1G71110]		1.75716	4.75215e-105	3.73226e-103
Cs7g03140	AT1G13920	Remorin family protein [Source:TAIR;Acc:AT1G13920]		2.15424	3.37672e-22	4.60386e-21
Cs3g06970	AT4G26490	Late embryogenesis abundant (LEA) hydroxyproline-rich glycoprotein family [Source:UniProtKB/TrEMBL;Acc:Q56Y59]		-1.32322	0.000171466	0.000566106
Cs4g03390	AT5G57480	AAA-ATPase At5g57480 [Source:UniProtKB/Swiss-Prot;Acc:Q9FKM3]		3.09426	5.60942e-94	3.81019e-92
Cs3g13695	AT5G59240	40S ribosomal protein S8 [Source:UniProtKB/TrEMBL;Acc:Q0WSK1]	RPS8B	2.07034	2.4064e-12	1.84323e-11
Cs3g13090	AT2G33590	CRL1 [Source:UniProtKB/TrEMBL;Acc:A0A178VRE7]		1.72283	9.47778e-39	2.24479e-37
Cs8g07430	AT2G21540	Phosphatidylinositol/phosphatidylcholine transfer protein SFH3 [Source:UniProtKB/Swiss-Prot;Acc:Q93ZE9]	SFH3	2.01098	0.00351006	0.0090016
orange1.1t04221	AT2G21210	SAUR-like auxin-responsive protein family [Source:TAIR;Acc:AT2G21210]		1.31161	0.000296712	0.000938515
Cs1g05070	AT1G34300	G-type lectin S-receptor-like serine/threonine-protein kinase At1g34300 [Source:UniProtKB/Swiss-Prot;Acc:Q9XID3]		1.69312	0.0212405	0.0448756
Cs5g22500	AT5G45250	Disease resistance protein RPS4 [Source:UniProtKB/Swiss-Prot;Acc:Q9XGM3]	RPS4	1.4199	0.015089	0.0333105
Cs4g11980	AT5G23960	Alpha-humulene/(-)-(E)-beta-caryophyllene synthase [Source:UniProtKB/Swiss-Prot;Acc:Q84UU4]	TPS21	-1.47899	3.35972e-09	1.979e-08
Cs3g17890	AT1G22470	At1g22470/F12K8_18 [Source:UniProtKB/TrEMBL;Acc:Q8L443]		6.40267	1.42805e-40	3.59701e-39
Cs1g14880	AT1G67520	lectin protein kinase family protein [Source:TAIR;Acc:AT1G67520]		1.54843	1.27601e-08	7.10363e-08
Cs4g14080	AT5G56860	GATA transcription factor 21 [Source:UniProtKB/Swiss-Prot;Acc:Q5HZ36]	GATA21	-1.03199	7.1156e-06	2.91256e-05
orange1.1t01839	AT5G17680	Disease resistance protein (TIR-NBS-LRR class) [Source:UniProtKB/TrEMBL;Acc:Q9FN83]		1.67218	8.49279e-60	3.43647e-58
Cs6g01070	AT3G14470	Putative disease resistance RPP13-like protein 1 [Source:UniProtKB/Swiss-Prot;Acc:Q9LRR4]	RPPL1	1.85013	4.09421e-41	1.04641e-39
Cs3g26270	AT1G75810	At1g75810 [Source:UniProtKB/TrEMBL;Acc:Q9LQT3]		-1.2032	8.08523e-12	5.93958e-11
Cs4g05300	AT1G67530	RING-type E3 ubiquitin transferase [Source:UniProtKB/TrEMBL;Acc:A0A178W7M9]	PUB7	2.33706	1.11294e-194	1.98217e-192
orange1.1t01512	AT5G11880	Diaminopimelate decarboxylase 2, chloroplastic [Source:UniProtKB/Swiss-Prot;Acc:Q94A94]	LYSA2	2.03279	0.0212127	0.0448252
Cs1g25375	AT4G21870	15.4 kDa class V heat shock protein [Source:UniProtKB/Swiss-Prot;Acc:O49710]	HSP15.4	-1.09342	3.7568e-14	3.28851e-13
Cs2g21150	AT1G05100	Mitogen-activated protein kinase kinase kinase 18 [Source:UniProtKB/Swiss-Prot;Acc:Q9ZVP5]	MAPKKK18	4.33481	8.3619e-109	6.87774e-107
Cs9g13300	AT3G14470	Putative disease resistance RPP13-like protein 1 [Source:UniProtKB/Swiss-Prot;Acc:Q9LRR4]	RPPL1	1.15733	8.42505e-24	1.23025e-22
Cs1g18460	AT3G21250	Multidrug resistance-associated protein 6 [Source:UniProtKB/TrEMBL;Acc:A0A1I9LPV5]	MRP6	1.80943	7.04182e-27	1.1492e-25
orange1.1t00240	AT3G60810	At3g60810 [Source:UniProtKB/TrEMBL;Acc:Q9LZY2]		2.19899	1.8019e-46	5.26579e-45
Cs2g27460	AT5G40460	Cyclin-dependent protein kinase inhibitor SMR6 [Source:UniProtKB/Swiss-Prot;Acc:Q29Q81]	SMR6	3.3376	8.09423e-20	9.82208e-19
Cs3g23850	AT4G11800	Calcineurin-like metallo-phosphoesterase superfamily protein [Source:UniProtKB/TrEMBL;Acc:F4JPS4]		1.03074	2.39099e-43	6.46912e-42
Cs3g13240	AT1G17870	Probable zinc metallopeptidase EGY3, chloroplastic [Source:UniProtKB/Swiss-Prot;Acc:Q9LMU1]	EGY3	2.23108	0.00020053	0.000653006
Cs2g06640	AT1G61950	Calcium-dependent protein kinase 19 [Source:UniProtKB/Swiss-Prot;Acc:Q1PFH8]	CPK19	2.44988	1.23836e-15	1.19092e-14
Cs2g21220	AT4G22010	At4g22010 [Source:UniProtKB/TrEMBL;Acc:O65449]	sks4	1.01961	5.0727e-38	1.17802e-36
Cs2g20590	AT1G05010	1-aminocyclopropane-1-carboxylate oxidase 4 [Source:UniProtKB/Swiss-Prot;Acc:Q06588]	ACO4	2.831	6.42226e-67	3.02635e-65
Cs5g22810	AT3G07490	CML3 [Source:UniProtKB/TrEMBL;Acc:A0A178V7U1]	CML3	2.73773	5.08271e-62	2.13295e-60
Cs7g26250	AT1G68800	TCP domain protein 12 [Source:TAIR;Acc:AT1G68800]	BRC2	-3.05868	0.00264218	0.0069557
Cs2g23660	AT5G44210	Ethylene-responsive transcription factor 9 [Source:UniProtKB/Swiss-Prot;Acc:Q9FE67]	ERF9	3.57827	9.53705e-208	1.84375e-205
Cs3g13390	AT3G14470	Putative disease resistance RPP13-like protein 1 [Source:UniProtKB/Swiss-Prot;Acc:Q9LRR4]	RPPL1	1.50759	1.39165e-75	7.3546e-74
Cs2g12930	AT1G68430	At1g68430 [Source:UniProtKB/TrEMBL;Acc:Q9M9C8]		1.41186	2.14493e-05	8.17046e-05
Cs2g06900	AT1G11260	STP1 [Source:UniProtKB/TrEMBL;Acc:A0A178WJ63]	STP1	1.32282	6.05396e-63	2.59346e-61
Cs6g09300	AT2G38360	PRA1 family protein B4 [Source:UniProtKB/Swiss-Prot;Acc:O80915]	PRA1B4	1.09737	1.73161e-39	4.19351e-38
Cs7g12850	AT1G68830	Serine/threonine-protein kinase STN7, chloroplastic [Source:UniProtKB/Swiss-Prot;Acc:Q9S713]	STN7	-1.28255	7.13286e-38	1.64799e-36
Cs3g03590	AT4G20860	Berberine bridge enzyme-like 22 [Source:UniProtKB/Swiss-Prot;Acc:Q9SUC6]	FAD-OXR	1.75302	3.73786e-19	4.39889e-18
Cs4g02020	AT4G30810	Serine carboxypeptidase-like 29 [Source:UniProtKB/Swiss-Prot;Acc:Q949Q7]	SCPL29	1.17118	4.89065e-24	7.23018e-23
Cs5g28380	AT2G23690	HTH-type transcriptional regulator [Source:UniProtKB/TrEMBL;Acc:Q680G2]		3.16036	7.4526e-64	3.27321e-62
Cs9g02330	AT3G50140	Transmembrane protein, putative (DUF247) [Source:UniProtKB/TrEMBL;Acc:F4IZB4]		2.20317	1.77672e-10	1.17268e-09
orange1.1t01378	AT1G74190	Receptor-like protein 15 [Source:UniProtKB/Swiss-Prot;Acc:Q9C6A8]	AtRLP15	-1.10493	1.2134e-05	4.79991e-05
Cs2g02180				1.05001	5.26415e-29	9.19457e-28
Cs5g08720	AT5G47380	Protein of unknown function, DUF547 [Source:TAIR;Acc:AT5G47380]		-1.64064	0.000715184	0.00211212
orange1.1t03837	AT4G28890	E3 ubiquitin-protein ligase ATL42 [Source:UniProtKB/Swiss-Prot;Acc:Q5XF85]	ATL42	1.41902	5.44942e-05	0.000195248
Cs4g08750	AT5G55730	Fasciclin-like arabinogalactan protein 1 [Source:UniProtKB/Swiss-Prot;Acc:Q9FM65]	FLA1	1.22947	3.48538e-56	1.29451e-54
Cs7g22710	AT1G74820	Germin-like protein subfamily T member 3 [Source:UniProtKB/Swiss-Prot;Acc:Q9S772]		2.34204	1.0007e-05	4.00049e-05
orange1.1t03652	AT3G14470	Putative disease resistance RPP13-like protein 1 [Source:UniProtKB/Swiss-Prot;Acc:Q9LRR4]	RPPL1	1.1637	1.88644e-06	8.32899e-06
Cs7g21700	AT5G02420	Cyclin-dependent protein kinase inhibitor SMR3 [Source:UniProtKB/Swiss-Prot;Acc:Q9LZ60]	SMR3	1.30813	1.86698e-09	1.12551e-08
Cs2g12180	AT1G65610	Endoglucanase 7 [Source:UniProtKB/Swiss-Prot;Acc:O04478]	KOR2	1.21181	1.69959e-16	1.73011e-15
Cs6g20160	AT5G40140	U-box domain-containing protein 40 [Source:UniProtKB/Swiss-Prot;Acc:Q9FL17]	PUB40	2.53262	6.7879e-64	2.99289e-62
orange1.1t00298	AT4G33565	RING/U-box superfamily protein [Source:UniProtKB/TrEMBL;Acc:F4JJ02]		-1.22198	1.45027e-05	5.67343e-05
Cs5g29790	AT2G20515	At2g20515 [Source:UniProtKB/TrEMBL;Acc:Q8S8D0]		1.44629	1.81131e-09	1.09458e-08
orange1.1t04584	AT3G14470	Putative disease resistance RPP13-like protein 1 [Source:UniProtKB/Swiss-Prot;Acc:Q9LRR4]	RPPL1	1.23359	8.51323e-05	0.000295293
Cs5g02430	AT4G38780	Pre-mRNA-processing-splicing factor [Source:TAIR;Acc:AT4G38780]		1.20367	5.09245e-40	1.25749e-38
Cs2g20410	AT1G62422	F2401.15 [Source:UniProtKB/TrEMBL;Acc:Q9MAV1]		1.11623	2.88988e-13	2.36491e-12
Cs4g18470	AT2G26100	Hexosyltransferase (Fragment) [Source:UniProtKB/TrEMBL;Acc:W8PV11]	B3GALT12	1.37503	8.41078e-08	4.31684e-07
Cs2g31250	AT2G13360	Serine--glyoxylate aminotransferase [Source:UniProtKB/Swiss-Prot;Acc:Q56YA5]	AGT1	-1.57392	9.40208e-54	3.24185e-52
Cs8g12440	AT2G16440	DNA replication licensing factor MCM4 [Source:UniProtKB/Swiss-Prot;Acc:Q0WVF5]	MCM4	2.21919	0.00021511	0.000696277
Cs8g02890	AT2G24960	Myb/SANT-like DNA-binding domain protein [Source:UniProtKB/TrEMBL;Acc:Q9SK37]		-1.35485	0.000662602	0.00196969
Cs6g05140	AT1G65480	PEBP (phosphatidylethanolamine-binding protein) family protein [Source:TAIR;Acc:AT1G65480]	FT	3.75656	0.00987811	0.0228389
Cs8g13820	AT1G21270	Wall-associated receptor kinase 2 [Source:UniProtKB/Swiss-Prot;Acc:Q9LMP1]	WAK2	1.6551	4.51257e-05	0.000163836
Cs6g18230	AT1G66810	Zinc finger CCCH domain-containing protein 14 [Source:UniProtKB/Swiss-Prot;Acc:Q9C9N3]		3.78596	0.00469378	0.0116953
Cs1g04090	AT3G18720	F-box/kelch-repeat protein At3g18720 [Source:UniProtKB/Swiss-Prot;Acc:Q9LSA5]		-4.17768	0.0109119	0.0249714
Cs4g09530	AT5G55380	Probable long-chain-alcohol O-fatty-acyltransferase 1 [Source:UniProtKB/Swiss-Prot;Acc:Q9FJ72]	AT1	-1.56402	1.53042e-13	1.284e-12
Cs5g05900	AT5G40390	Probable galactinol--sucrose galactosyltransferase 5 [Source:UniProtKB/Swiss-Prot;Acc:Q9FND9]	RFS5	1.55099	5.42127e-40	1.33577e-38
Cs5g21870	AT3G54420	EP3 [Source:UniProtKB/TrEMBL;Acc:A0A178VE44]	EP3	-1.59686	1.2732e-10	8.49513e-10
orange1.1t01663	AT3G62550	Adenine nucleotide alpha hydrolases-like superfamily protein [Source:UniProtKB/TrEMBL;Acc:Q93W91]		-1.04566	4.60932e-43	1.23675e-41
Cs4g07400	AT2G05940	Serine/threonine-protein kinase RIPK [Source:UniProtKB/Swiss-Prot;Acc:Q9ZUF4]	RIPK	2.88785	3.31644e-182	5.35818e-180
Cs1g18010	AT4G08520	Coatomer subunit zeta-3 [Source:UniProtKB/Swiss-Prot;Acc:Q8H1F4]		1.00215	0.00145616	0.00404436
Cs3g14220	AT1G09080	Probable mediator of RNA polymerase II transcription subunit 37b [Source:UniProtKB/Swiss-Prot;Acc:Q8H1B3]	MED37B	2.21544	2.09383e-24	3.14478e-23
orange1.1t04913	AT4G19510	Disease resistance protein (TIR-NBS-LRR class) [Source:TAIR;Acc:AT4G19510]		1.74824	3.4294e-34	7.10996e-33
orange1.1t03979	AT4G23710	VHA-G2 [Source:UniProtKB/TrEMBL;Acc:A0A384LDY1]	VHA-G2	-1.39368	1.67538e-05	6.49784e-05
Cs2g14570	AT5G07310	Ethylene-responsive transcription factor ERF115 [Source:UniProtKB/Swiss-Prot;Acc:Q9LY29]	ERF115	1.17098	5.70721e-15	5.27334e-14
Cs3g01590	AT1G59740	Protein NRT1/ PTR FAMILY 4.3 [Source:UniProtKB/Swiss-Prot;Acc:Q93VV5]	NPF4.3	3.30789	1.68579e-17	1.80458e-16
Cs8g15920	AT2G28085	Auxin-responsive family protein [Source:UniProtKB/TrEMBL;Acc:Q8S8L5]		5.52408	0.000932238	0.0026937
Cs6g14485	AT4G18590	Replication protein A 14 kDa subunit B [Source:UniProtKB/Swiss-Prot;Acc:Q6NLG7]	RPA3B	-1.02626	1.57628e-06	7.04543e-06
Cs3g07770	AT1G08250	Arogenate dehydratase [Source:UniProtKB/TrEMBL;Acc:A0A178W954]	ADT6	1.56064	8.74022e-34	1.7956e-32
Cs2g21235				-2.45479	1.02953e-08	5.79278e-08
Cs2g20510	AT1G04990	Zinc finger CCCH domain-containing protein 3 [Source:UniProtKB/Swiss-Prot;Acc:Q94AD9]		1.22212	4.5289e-54	1.56635e-52
Cs3g26900	AT1G76160	Sks5 [Source:UniProtKB/TrEMBL;Acc:A0A178WJJ9]	sks5	1.7193	4.23336e-32	8.3048e-31
Cs5g09670	AT1G62935	unknown protein; FUNCTIONS IN: molecular_function unknown; INVOLVED IN: biological_process unknown; LOCATED IN: endomembrane system; Ha. [Source:TAIR;Acc:AT1G62935]		-1.55816	0.0156254	0.0343104
Cs6g06670	AT3G55550	L-type lectin-domain containing receptor kinase S.4 [Source:UniProtKB/Swiss-Prot;Acc:Q9M2S4]	LECRKS4	2.12658	1.82856e-25	2.86031e-24
Cs8g17900	AT4G01470	Aquaporin TIP1-3 [Source:UniProtKB/Swiss-Prot;Acc:O82598]	TIP1-3	1.45692	0.000646579	0.00192662
Cs4g17160	AT2G03500	Myb family transcription factor EFM [Source:UniProtKB/Swiss-Prot;Acc:Q9ZQ85]	EFM	1.50495	1.36717e-12	1.06561e-11
Cs8g01410	AT2G17230	Protein EXORDIUM-like 5 [Source:UniProtKB/Swiss-Prot;Acc:Q9SII5]	EXL5	1.97194	1.59541e-109	1.31703e-107
Cs5g20970	AT5G16990	NADP-dependent alkenal double bond reductase P2 [Source:UniProtKB/Swiss-Prot;Acc:Q39173]	P2	1.14798	1.14874e-16	1.17999e-15
Cs6g06060	AT5G02540	NAD(P)-binding Rossmann-fold superfamily protein [Source:UniProtKB/TrEMBL;Acc:F4KCF2]		1.68223	4.57089e-10	2.91977e-09
Cs7g32370	AT5G13840	Protein FIZZY-RELATED 3 [Source:UniProtKB/Swiss-Prot;Acc:Q8LPL5]	FZR3	1.17131	7.88487e-05	0.000274508
Cs6g16160	AT4G24380	INVOLVED IN: 10-formyltetrahydrofolate biosynthetic process, folic acid and derivative biosynthetic process; EXPRESSED IN: 24 plant structures; EXPRESSED DURING: 15 growth stages; CONTAINS InterPro DOMAIN/s: Serine hydrolase (InterPro:IPR005645); BE /.../bidopsis thaliana protein match is: alpha/beta-Hydrolases superfamily protein (TAIR:AT5G65400.1); Ha. [Source:TAIR;Acc:AT4G24380]		-2.40467	4.32108e-104	3.30197e-102
Cs5g19250	AT5G35980	Dual specificity protein kinase YAK1 homolog [Source:UniProtKB/Swiss-Prot;Acc:Q8RWH3]	YAK1	3.29732	0.00160077	0.00440751
Cs9g07630	AT5G43850	1,2-dihydroxy-3-keto-5-methylthiopentene dioxygenase 4 [Source:UniProtKB/Swiss-Prot;Acc:Q8H185]	ARD4	-1.40548	4.88676e-29	8.55523e-28
Cs1g02770	AT5G26667	UMP-CMP kinase [Source:UniProtKB/TrEMBL;Acc:A0A178UDQ9]	PYR6	1.00294	1.2296e-21	1.62266e-20
Cs2g27430	AT3G23250	Transcription factor MYB15 [Source:UniProtKB/Swiss-Prot;Acc:Q9LTC4]	MYB15	1.47626	0.00590531	0.0144122
Cs7g31420	AT4G00430	TMP-C [Source:UniProtKB/TrEMBL;Acc:A0A178USZ7]	PIP1.4	-1.49495	2.45636e-57	9.38522e-56
Cs7g08720	AT2G05790	O-Glycosyl hydrolases family 17 protein [Source:UniProtKB/TrEMBL;Acc:F4IHD3]		1.55367	0.0109841	0.0251187
Cs7g16870	AT3G07420	SYNC2_ARATH [Source:UniProtKB/TrEMBL;Acc:A0A178VCZ7]	SYNC2	2.06892	7.178e-44	1.97517e-42
Cs5g04280	AT1G69850	Protein NRT1/ PTR FAMILY 4.6 [Source:UniProtKB/Swiss-Prot;Acc:Q8H157]	NPF4.6	1.68005	0.000537692	0.00162486
Cs1g02460	AT3G18670	Ankyrin repeat family protein [Source:UniProtKB/TrEMBL;Acc:Q9LSB0]		-1.00069	0.00608295	0.0148058
Cs7g01050	AT2G18370	Non-specific lipid-transfer protein [Source:UniProtKB/TrEMBL;Acc:A0A178VTK3]	LTP8	1.03836	2.45184e-05	9.26465e-05
orange1.1t02220	AT5G06690	WCRKC thioredoxin 1 [Source:UniProtKB/TrEMBL;Acc:F4K3Y1]	WCRKC1	-1.09857	1.6549e-28	2.84007e-27
orange1.1t02075	AT5G19875	At5g19875 [Source:UniProtKB/TrEMBL;Acc:Q8L9M7]		1.16356	5.83216e-08	3.03958e-07
Cs3g13510	AT1G54850	Alpha-crystallin domain-containing protein 22.3 [Source:UniProtKB/Swiss-Prot;Acc:Q84K79]	ACD22.3	3.08868	6.39679e-05	0.00022636
Cs5g04230	AT5G20970	HSP20-like chaperones superfamily protein [Source:UniProtKB/TrEMBL;Acc:F4K6X6]		1.42327	6.04184e-07	2.84709e-06
Cs3g09710	AT1G32350	AOX1D [Source:UniProtKB/TrEMBL;Acc:A0A384LFI3]	AOX3	2.3227	9.9348e-10	6.15827e-09
Cs5g28710	AT3G19000	2-oxoglutarate (2OG) and Fe(II)-dependent oxygenase superfamily protein [Source:UniProtKB/TrEMBL;Acc:Q9LJ66]		-2.66043	4.5682e-39	1.09111e-37
Cs1g15970	AT4G26270	ATP-dependent 6-phosphofructokinase 3 [Source:UniProtKB/Swiss-Prot;Acc:Q94AA4]	PFK3	1.13974	1.76598e-14	1.57697e-13
orange1.1t02848	AT1G12210	Disease resistance protein RFL1 [Source:UniProtKB/Swiss-Prot;Acc:Q8L3R3]	RFL1	1.04666	0.00119513	0.00337656
Cs6g16880	AT5G06150	Cyclin-B1-2 [Source:UniProtKB/Swiss-Prot;Acc:Q39067]	CYCB1-2	1.41945	3.69743e-05	0.000136298
Cs3g12340	AT4G27220	NB-ARC domain-containing disease resistance protein [Source:TAIR;Acc:AT4G27220]		1.14429	4.17842e-15	3.88458e-14
Cs9g05370	AT4G15530	Pyruvate, phosphate dikinase 1, chloroplastic [Source:UniProtKB/Swiss-Prot;Acc:O23404]	PPDK	-1.04619	3.20306e-57	1.22175e-55
Cs7g18270	AT1G11330	G-type lectin S-receptor-like serine/threonine-protein kinase At1g11330 [Source:UniProtKB/Swiss-Prot;Acc:Q9SXB8]		-1.68243	0.00745748	0.0177409
Cs9g18600	AT5G53300	Ubiquitin-conjugating enzyme E2 10 [Source:UniProtKB/Swiss-Prot;Acc:P35133]	UBC10	1.63529	1.19443e-73	6.05757e-72
Cs7g16950	AT2G42820	HVA22-like protein f [Source:UniProtKB/Swiss-Prot;Acc:Q682H0]	HVA22F	1.92898	3.14143e-12	2.38443e-11
Cs5g26860	AT5G20950	Glycosyl hydrolase family protein [Source:TAIR;Acc:AT5G20950]		1.89765	5.4422e-15	5.04083e-14
orange1.1t03301	AT3G18670	Ankyrin repeat family protein [Source:UniProtKB/TrEMBL;Acc:Q9LSB0]		1.81684	5.83484e-06	2.41984e-05
Cs2g11940	AT5G44680	DNA glycosylase superfamily protein [Source:UniProtKB/TrEMBL;Acc:Q9FIZ5]		-1.01406	2.67145e-06	1.16248e-05
Cs5g27390	AT3G47500	Cyclic dof factor 3 [Source:UniProtKB/Swiss-Prot;Acc:Q8LFV3]	CDF3	1.04809	3.61476e-28	6.14292e-27
Cs6g16730	AT3G56630	Cytochrome P450, family 94, subfamily D, polypeptide 2 [Source:UniProtKB/TrEMBL;Acc:Q9LXX7]	CYP94D2	-1.14048	1.86404e-95	1.29731e-93
Cs3g23320	AT4G36930	SPT [Source:UniProtKB/TrEMBL;Acc:A0A178UVX7]	SPT	2.2065	5.07109e-24	7.49203e-23
orange1.1t01827	AT1G71360	Galactose-binding protein [Source:TAIR;Acc:AT1G71360]		1.64797	7.4455e-44	2.03886e-42
Cs3g18980	AT1G36940	unknown protein; Ha. [Source:TAIR;Acc:AT1G36940]		-1.77961	3.55062e-05	0.000131121
Cs1g09404	AT3G14460	Putative disease resistance protein At3g14460 [Source:UniProtKB/Swiss-Prot;Acc:Q9LRR5]		1.70237	2.71289e-21	3.53881e-20
Cs4g03145	AT4G25810	Probable xyloglucan endotransglucosylase/hydrolase protein 23 [Source:UniProtKB/Swiss-Prot;Acc:Q38910]	XTH23	6.58595	2.59205e-10	1.68961e-09
orange1.1t00419	AT4G01250	WRKY transcription factor 22 [Source:UniProtKB/Swiss-Prot;Acc:O04609]	WRKY22	1.22052	1.4155e-14	1.27103e-13
Cs1g08510	AT3G14880	DNA-binding protein-like protein [Source:UniProtKB/TrEMBL;Acc:Q9LKB6]		-1.83811	1.81489e-25	2.84091e-24
Cs5g03220	AT5G41470	Nuclear transport factor 2 (NTF2) family protein [Source:UniProtKB/TrEMBL;Acc:F4JYE8]		1.69881	2.30298e-05	8.73278e-05
Cs3g05810	AT5G44620	Cytochrome P450, family 706, subfamily A, polypeptide 3 [Source:UniProtKB/TrEMBL;Acc:Q9LU04]	CYP706A3	2.00546	2.56328e-05	9.65992e-05
Cs2g07600	AT5G54770	Thiamine thiazole synthase, chloroplastic [Source:UniProtKB/TrEMBL;Acc:A0A178UNL2]	THI1	-1.8894	0.000251633	0.000805733
Cs1g17630	AT3G18670	Ankyrin repeat family protein [Source:UniProtKB/TrEMBL;Acc:Q9LSB0]		2.31196	1.31381e-14	1.18395e-13
Cs8g20420	AT2G30020	PP2C-type phosphatase AP2C1 [Source:UniProtKB/TrEMBL;Acc:F6LPR5]		3.79194	0	0
orange1.1t02182	AT1G21500	F24J8.11 protein [Source:UniProtKB/TrEMBL;Acc:Q9LPK9]		-1.31569	0.000629479	0.00188062
Cs4g05890	AT5G51160	Ankyrin repeat family protein [Source:UniProtKB/TrEMBL;Acc:Q9LU58]		2.32621	5.03715e-52	1.68046e-50
Cs7g01460	AT5G48060	C2 calcium/lipid-binding plant phosphoribosyltransferase family protein [Source:UniProtKB/TrEMBL;Acc:Q9FI32]		2.06005	1.69306e-16	1.72423e-15
Cs9g18720	AT5G52910	timeless family protein [Source:TAIR;Acc:AT5G52910]	ATIM	1.13398	0.000636645	0.00189952
Cs8g19230	AT2G29410	Metal tolerance protein B [Source:UniProtKB/Swiss-Prot;Acc:Q6DBM8]	MTPB	5.82714	3.0779e-105	2.43423e-103
Cs1g22570	AT5G67050	Alpha/beta-Hydrolases superfamily protein [Source:UniProtKB/TrEMBL;Acc:F4K280]		8.98107	4.68181e-150	5.63287e-148
Cs2g06490	AT1G11080	Carboxypeptidase [Source:UniProtKB/TrEMBL;Acc:F4I7C9]	scpl31	1.35698	8.24054e-10	5.14329e-09
Cs6g02270	AT2G45990	AT2G45990 protein [Source:UniProtKB/TrEMBL;Acc:O82790]		1.20197	2.42978e-61	1.01028e-59
Cs7g05370	AT1G52570	Phospholipase D alpha 2 [Source:UniProtKB/Swiss-Prot;Acc:Q9SSQ9]	PLDALPHA2	2.46951	6.00955e-19	7.01276e-18
orange1.1t01918	AT3G14470	Putative disease resistance RPP13-like protein 1 [Source:UniProtKB/Swiss-Prot;Acc:Q9LRR4]	RPPL1	1.32087	6.36983e-29	1.1066e-27
Cs1g23090	AT5G66920	Sks17 [Source:UniProtKB/TrEMBL;Acc:A0A178UJS3]	sks17	2.31238	4.79382e-106	3.84509e-104
Cs5g28600	AT3G47570	Probable LRR receptor-like serine/threonine-protein kinase At3g47570 [Source:UniProtKB/Swiss-Prot;Acc:C0LGP4]		2.07896	1.37738e-05	5.40977e-05
Cs1g26650	AT3G51480	Glutamate receptor 3.6 [Source:UniProtKB/Swiss-Prot;Acc:Q84W41]	GLR3.6	4.57749	1.64163e-188	2.75052e-186
Cs7g24940	AT2G37040	Phenylalanine ammonia-lyase 1 [Source:UniProtKB/Swiss-Prot;Acc:P35510]	PAL1	1.23182	1.87024e-12	1.44625e-11
Cs2g07080	AT4G27310	BBX28 [Source:UniProtKB/TrEMBL;Acc:A0A178V4D3]		-1.37387	8.96732e-23	1.2536e-21
Cs7g12980	AT1G25510	Eukaryotic aspartyl protease family protein [Source:UniProtKB/TrEMBL;Acc:Q9C6M0]		2.12462	1.76777e-38	4.15646e-37
Cs9g18740	AT2G34930	Disease resistance family protein / LRR family protein [Source:UniProtKB/TrEMBL;Acc:O64757]		1.34133	2.56668e-12	1.96134e-11
Cs8g05910	AT4G34410	Ethylene-responsive transcription factor ERF109 [Source:UniProtKB/Swiss-Prot;Acc:Q9SZ06]	ERF109	9.37296	2.19795e-205	4.21317e-203
Cs9g15470	AT3G14920	Peptide-N4-(N-acetyl-beta-glucosaminyl)asparagine amidase A protein [Source:UniProtKB/TrEMBL;Acc:Q9LKB2]		4.17625	0.0069081	0.0165893
Cs5g34670	AT5G48940	LRR receptor-like serine/threonine-protein kinase RCH1 [Source:UniProtKB/Swiss-Prot;Acc:C0LGV1]	RCH1	4.3082	0.000103997	0.000355819
Cs7g28910	AT2G28760	UDP-XYL synthase 6 [Source:TAIR;Acc:AT2G28760]	UXS6	1.40705	2.85775e-74	1.47242e-72
Cs7g04850	AT2G26640	3-ketoacyl-CoA synthase 11 [Source:UniProtKB/Swiss-Prot;Acc:O48780]	KCS11	3.27596	0.0126623	0.0284926
Cs8g10670	AT3G23255	tRNA dimethylallyltransferase [Source:UniProtKB/TrEMBL;Acc:F4J2X9]		-1.00111	0.00369164	0.00942878
Cs2g29280	AT2G26760	CYCB1 [Source:UniProtKB/TrEMBL;Acc:A0A178VPU5]	CYCB1-4	1.70252	1.50588e-09	9.17689e-09
Cs2g13810	AT5G14070	Glutaredoxin-C8 [Source:UniProtKB/Swiss-Prot;Acc:Q8LF89]	GRXC8	1.77497	6.24865e-56	2.29818e-54
orange1.1t03441	AT2G31820	Ankyrin repeat family protein [Source:UniProtKB/TrEMBL;Acc:Q9SKB8]		1.05725	3.60021e-05	0.000132865
Cs5g35060	AT5G54160	Flavone 3'-O-methyltransferase 1 [Source:UniProtKB/Swiss-Prot;Acc:Q9FK25]	OMT1	4.44432	1.32438e-34	2.79182e-33
Cs4g11690	AT4G27280	Calcium-binding protein KRP1 [Source:UniProtKB/Swiss-Prot;Acc:O81831]	KRP1	2.35478	1.03202e-56	3.86477e-55
orange1.1t00851	AT2G20880	Ethylene-responsive transcription factor ERF053 [Source:UniProtKB/Swiss-Prot;Acc:Q9SKT1]	ERF053	1.83563	1.04969e-48	3.23473e-47
Cs3g07750	AT5G22620	Probable 2-carboxy-D-arabinitol-1-phosphatase [Source:UniProtKB/Swiss-Prot;Acc:Q9FNJ9]		-1.49668	1.90487e-28	3.25671e-27
Cs6g08600	AT5G05580	Temperature-sensitive sn-2 acyl-lipid omega-3 desaturase (ferredoxin), chloroplastic [Source:UniProtKB/Swiss-Prot;Acc:P48622]	FAD8	6.92959	0	0
Cs7g16840	AT1G11260	STP1 [Source:UniProtKB/TrEMBL;Acc:A0A178WJ63]	STP1	1.13289	1.09995e-24	1.67202e-23
Cs2g12940	AT1G25390	LEAF RUST 10 DISEASE-RESISTANCE LOCUS RECEPTOR-LIKE PROTEIN KINASE-like 1.1 [Source:UniProtKB/Swiss-Prot;Acc:Q9C6K9]	LRK10L-1.1	1.67348	2.46841e-62	1.04556e-60
Cs3g25130	AT5G66440	tRNA-methyltransferase non-catalytic subunit trm6MTase subunit [Source:UniProtKB/TrEMBL;Acc:Q9FJZ5]		-1.1433	8.12946e-06	3.29593e-05
Cs5g33450	AT4G02320	Pectinesterase [Source:UniProtKB/TrEMBL;Acc:A0A178V0A5]	PME40	1.7285	9.63844e-15	8.76606e-14
orange1.1t03035	AT2G29290	Tropinone reductase homolog At2g29290 [Source:UniProtKB/Swiss-Prot;Acc:Q9ZW13]		-1.38261	6.98558e-29	1.21264e-27
Cs5g25010	AT5G54160	Flavone 3'-O-methyltransferase 1 [Source:UniProtKB/Swiss-Prot;Acc:Q9FK25]	OMT1	-1.11861	1.71604e-53	5.87218e-52
Cs5g27810	AT1G04850	F13M7.16 protein [Source:UniProtKB/TrEMBL;Acc:Q9MAT3]		1.59907	7.43435e-06	3.03369e-05
orange1.1t01781	AT3G62100	Auxin-responsive protein (Fragment) [Source:UniProtKB/TrEMBL;Acc:C0SVF9]	IAA30	2.04412	2.22039e-11	1.5734e-10
Cs6g18400	AT4G25130	Peptide methionine sulfoxide reductase A4, chloroplastic [Source:UniProtKB/Swiss-Prot;Acc:P54150]	MSR4	1.76259	0.00468431	0.0116741
Cs9g14350	AT5G62360	Plant invertase/pectin methylesterase inhibitor superfamily protein [Source:UniProtKB/TrEMBL;Acc:Q9LVA3]		3.4352	9.48726e-06	3.80618e-05
Cs6g14530	AT3G52710	Uncharacterized protein At3g52710 [Source:UniProtKB/TrEMBL;Acc:Q9LXJ3]		1.94703	8.29706e-78	4.50051e-76
Cs2g07240	AT1G61680	S-(+)-linalool synthase, chloroplastic [Source:UniProtKB/Swiss-Prot;Acc:Q84UV0]	TPS14	1.74665	1.37951e-08	7.65531e-08
orange1.1t03259	AT1G66350	DELLA protein RGL1 [Source:UniProtKB/Swiss-Prot;Acc:Q9C8Y3]	RGL1	2.89246	0.0118886	0.0269583
orange1.1t00850	AT2G14830	Regulator of Vps4 activity in the MVB pathway protein [Source:TAIR;Acc:AT2G14830]		1.7199	1.39085e-48	4.26284e-47
Cs4g09340	AT3G08680	Probable inactive receptor kinase At3g08680 [Source:UniProtKB/Swiss-Prot;Acc:Q9C9Y8]		2.74914	0.0170765	0.0370862
Cs9g16060	AT5G51670	Similarity to unknown protein [Source:UniProtKB/TrEMBL;Acc:Q9LTD7]		-1.20584	5.39667e-09	3.12113e-08
Cs2g10190	AT5G44400	Berberine bridge enzyme-like 26 [Source:UniProtKB/Swiss-Prot;Acc:Q9FKU8]		5.64206	8.48804e-103	6.37844e-101
orange1.1t04617	AT1G19670	Chlorophyllase-1 [Source:UniProtKB/Swiss-Prot;Acc:O22527]	CLH1	3.75054	0.00576924	0.0141182
orange1.1t04548	AT1G11710	Pentatricopeptide repeat-containing protein At1g11710, mitochondrial [Source:UniProtKB/Swiss-Prot;Acc:Q9SAA6]		-5.6883	0.000709804	0.00209815
Cs5g07420	AT5G47060	Putative uncharacterized protein [Source:UniProtKB/TrEMBL;Acc:Q9FGQ9]		-1.5411	5.67234e-64	2.51574e-62
Cs2g17970	AT1G14700	Purple acid phosphatase 3 [Source:UniProtKB/Swiss-Prot;Acc:Q8H129]	PAP3	1.29647	0.0051504	0.0127194
Cs4g11230	AT3G28345	ABC transporter B family member 15 [Source:UniProtKB/Swiss-Prot;Acc:Q9LHD1]	ABCB15	1.89921	0.00991803	0.022924
Cs2g17810	AT5G37490	U-box domain-containing protein 21 [Source:UniProtKB/Swiss-Prot;Acc:Q5PNY6]	PUB21	7.86446	1.22447e-89	7.91322e-88
Cs5g23250	AT5G67550	Transmembrane protein [Source:UniProtKB/TrEMBL;Acc:Q1PDF2]		1.65012	5.69129e-55	2.04011e-53
Cs2g25510	AT3G27027	GPI-anchored-like protein (DUF 3339) [Source:UniProtKB/TrEMBL;Acc:B3H5H0]		1.65769	5.61384e-14	4.84654e-13
Cs4g07310	AT5G20670	At5g20670 [Source:UniProtKB/TrEMBL;Acc:A6QR87]		1.89514	0.000840656	0.00244847
Cs6g11670	AT2G37170	plasma membrane intrinsic protein 2 [Source:TAIR;Acc:AT2G37170]	PIP2B	1.83085	6.36789e-17	6.63146e-16
Cs9g06010	AT5G19040	Adenylate isopentenyltransferase 5, chloroplastic [Source:UniProtKB/Swiss-Prot;Acc:Q94ID2]	IPT5	-2.0516	2.62334e-10	1.70952e-09
Cs3g06690	AT1G20160	CO(2)-response secreted protease [Source:UniProtKB/Swiss-Prot;Acc:Q9LNU1]	CRSP	1.64307	3.51107e-07	1.69622e-06
Cs1g19393	AT5G63660	Defensin-like protein 6 [Source:UniProtKB/Swiss-Prot;Acc:Q9FFP8]	PDF2.5	1.38548	0.00289283	0.00754356
Cs4g15870	AT4G32350	Regulator of Vps4 activity in the MVB pathway protein [Source:UniProtKB/TrEMBL;Acc:Q8RXT2]		1.34252	1.03648e-33	2.12164e-32
Cs2g29650	AT3G27025	unknown protein; Ha. [Source:TAIR;Acc:AT3G27025]		3.61833	9.95593e-102	7.43212e-100
Cs4g17505	AT2G26695	At2g26695 [Source:UniProtKB/TrEMBL;Acc:Q6ID73]		2.49995	1.29175e-150	1.57087e-148
Cs3g09180	AT1G32190	Alpha/beta-Hydrolases superfamily protein [Source:UniProtKB/TrEMBL;Acc:Q9FVR4]		-1.59017	1.8449e-06	8.1599e-06
Cs4g03370	AT5G57510	Cotton fiber protein [Source:UniProtKB/TrEMBL;Acc:Q9FKM0]		3.28933	1.40977e-32	2.78982e-31
orange1.1t00539	AT2G46630	Putative extensin [Source:UniProtKB/TrEMBL;Acc:Q9ZNU3]		2.53525	4.05362e-47	1.21442e-45
orange1.1t03439	AT5G51160	Ankyrin repeat family protein [Source:UniProtKB/TrEMBL;Acc:Q9LU58]		1.90874	3.60525e-16	3.59643e-15
Cs1g08190	AT4G25190	QWRF7 [Source:UniProtKB/TrEMBL;Acc:A0A178V0Y0]	QWRF7	-1.31868	2.15921e-22	2.96894e-21
Cs2g31110	AT2G01050	Zinc ion binding / nucleic acid binding protein [Source:UniProtKB/TrEMBL;Acc:Q9SJW1]		1.70842	2.08772e-12	1.60784e-11
Cs9g19000	AT3G26040	HXXXD-type acyl-transferase family protein [Source:UniProtKB/TrEMBL;Acc:F4JBC7]		2.71949	5.87782e-09	3.38727e-08
Cs8g20400	AT5G58600	Protein PMR5 [Source:UniProtKB/Swiss-Prot;Acc:Q9LUZ6]	PMR5	1.47244	1.9553e-19	2.32528e-18
Cs5g11570	AT5G07920	Diacylglycerol kinase 1 [Source:UniProtKB/Swiss-Prot;Acc:Q39017]	DGK1	1.79008	1.79672e-59	7.19294e-58
Cs1g09270	AT1G31130	F28K20.6 protein [Source:UniProtKB/TrEMBL;Acc:Q9SA06]		5.83494	4.75292e-18	5.234e-17
Cs2g29320	AT1G18485	Pentatricopeptide repeat-containing protein At1g18485 [Source:UniProtKB/Swiss-Prot;Acc:Q0WN60]	PCMP-H8	1.41374	1.2314e-06	5.58961e-06
Cs6g16770	AT3G57240	Probable glucan endo-1,3-beta-glucosidase BG3 [Source:UniProtKB/Swiss-Prot;Acc:F4J270]	BG3	-1.0011	0.000391649	0.00121236
Cs1g21000	AT4G37850	Transcription factor bHLH25 [Source:UniProtKB/Swiss-Prot;Acc:Q9T072]	BHLH25	1.97781	0.019183	0.0410502
Cs5g12410	AT1G78850	EP1-like glycoprotein 3 [Source:UniProtKB/Swiss-Prot;Acc:Q9ZVA4]		3.28839	2.43602e-91	1.61585e-89
Cs5g15150	AT1G17200	CASP-like protein [Source:UniProtKB/TrEMBL;Acc:A0A178W560]		-1.00683	1.86974e-09	1.12658e-08
Cs3g20890	AT5G42240	Serine carboxypeptidase-like 42 [Source:UniProtKB/Swiss-Prot;Acc:Q9FH05]	SCPL42	1.51037	3.48163e-09	2.0492e-08
Cs4g14360	AT3G53450	Cytokinin riboside 5'-monophosphate phosphoribohydrolase [Source:UniProtKB/TrEMBL;Acc:A0A178V9S8]	LOG4	4.22316	0.0163213	0.0356618
Cs2g09400	AT2G30360	CBL-interacting serine/threonine-protein kinase 11 [Source:UniProtKB/Swiss-Prot;Acc:O22932]	CIPK11	1.70384	8.03522e-91	5.26807e-89
Cs2g30300	AT5G12850	Zinc finger CCCH domain-containing protein 56 [Source:UniProtKB/Swiss-Prot;Acc:Q9LXV4]		1.31182	3.65643e-18	4.05813e-17
Cs6g03700	AT1G79740	HAT transposon superfamily [Source:UniProtKB/TrEMBL;Acc:F4HQA2]		1.43762	3.737e-14	3.27245e-13
orange1.1t04045	AT1G20970	FUNCTIONS IN: molecular_function unknown; INVOLVED IN: biological_process unknown; LOCATED IN: plasma membrane, vacuole; EXPRESSED IN: guard cell, cultured cell; BEST Arabidopsis thaliana protein match is: proton pump interactor 1 (TAIR:AT4G27500.1). [Source:TAIR;Acc:AT1G20970]		1.42303	5.11455e-24	7.5513e-23
Cs2g06960	AT1G18100	Protein MOTHER of FT and TFL1 [Source:UniProtKB/Swiss-Prot;Acc:Q9XFK7]	MFT	1.68103	8.37182e-60	3.39359e-58
Cs7g17290	AT5G45540	Transmembrane protein, putative (DUF594) [Source:UniProtKB/TrEMBL;Acc:Q9FHI2]		2.24417	0.00348804	0.00895224
Cs8g17930	AT5G59790	At5g59790 [Source:UniProtKB/TrEMBL;Acc:Q9FJF5]		1.20341	8.21775e-20	9.96661e-19
Cs6g05240	AT3G14470	Putative disease resistance RPP13-like protein 1 [Source:UniProtKB/Swiss-Prot;Acc:Q9LRR4]	RPPL1	1.74846	1.10561e-06	5.05004e-06
Cs2g16840	AT1G70830	MLP-like protein 28 [Source:UniProtKB/Swiss-Prot;Acc:Q9SSK9]	MLP28	-2.51291	1.75988e-36	3.95301e-35
Cs7g05090	AT2G18660	EG45-like domain containing protein 2 [Source:UniProtKB/Swiss-Prot;Acc:Q9ZV52]	EGC2	1.83274	0.00246137	0.00653141
Cs6g10910	AT2G41120	At2g41120 [Source:UniProtKB/TrEMBL;Acc:O80675]		-3.72556	1.4959e-06	6.69887e-06
Cs2g28690	AT4G22380	At4g22380 [Source:UniProtKB/TrEMBL;Acc:Q8LCC7]		1.51635	0.00882337	0.0206216
Cs2g23750	AT1G05680	Glycosyltransferase (Fragment) [Source:UniProtKB/TrEMBL;Acc:A0A0K1SBE8]	UGT74E2	2.3153	0.0165322	0.03606
Cs4g09040	AT3G26300	Cytochrome P450 71B34 [Source:UniProtKB/Swiss-Prot;Acc:Q9LIP6]	CYP71B34	-2.42325	2.67885e-09	1.5912e-08
Cs9g10130	AT3G25400	dCTP pyrophosphatase-like protein [Source:UniProtKB/TrEMBL;Acc:Q9LSW0]		1.15475	2.66299e-16	2.67827e-15
Cs8g18490	AT2G28900	Outer envelope pore protein 16-1, chloroplastic [Source:UniProtKB/Swiss-Prot;Acc:Q9ZV24]	OEP161	-1.98583	7.02111e-28	1.18251e-26
Cs5g31090	AT2G32100	Transcription repressor OFP16 [Source:UniProtKB/Swiss-Prot;Acc:Q9SKY9]	OFP16	-1.86451	1.36041e-07	6.83501e-07
Cs3g03860	AT1G72300	Leucine-rich repeat receptor-like protein kinase (Fragment) [Source:UniProtKB/TrEMBL;Acc:C0LGI8]	PSY1R	-2.48552	0.0080293	0.0189222
Cs2g31430	AT5G17540	At5g17540 [Source:UniProtKB/TrEMBL;Acc:Q9LF70]		5.01504	6.63136e-05	0.000234038
Cs9g13050	AT3G57400	Transmembrane protein [Source:UniProtKB/TrEMBL;Acc:Q9M2K7]		1.63526	6.67768e-52	2.2147e-50
Cs9g03230	AT4G04220	Receptor-like protein 46 [Source:UniProtKB/Swiss-Prot;Acc:F4JGB6]	AtRLP46	2.28203	2.07579e-07	1.0256e-06
Cs2g15440	AT4G22200	Potassium channel AKT2/3 [Source:UniProtKB/Swiss-Prot;Acc:Q38898]	AKT2	1.42143	0.00290307	0.00756679
orange1.1t02236	AT3G12110	Actin-11 [Source:UniProtKB/Swiss-Prot;Acc:P53496]	ACT11	1.37181	4.42334e-21	5.71722e-20
Cs4g09970	AT3G25290	Cytochrome b561 and DOMON domain-containing protein At3g25290 [Source:UniProtKB/Swiss-Prot;Acc:Q9LSE7]		1.76183	7.32388e-06	2.99077e-05
Cs4g12130	AT5G48150	Scarecrow-like transcription factor PAT1 [Source:UniProtKB/Swiss-Prot;Acc:Q9LDL7]	PAT1	6.45346	0	0
Cs4g01960	AT5G57880	Protein MULTIPOLAR SPINDLE 1 [Source:UniProtKB/Swiss-Prot;Acc:F4KDF5]	MPS1	2.57846	0.000169057	0.000558642
Cs5g30720	AT3G22830	Heat stress transcription factor A-6b [Source:UniProtKB/Swiss-Prot;Acc:Q9LUH8]	HSFA6B	-1.13062	1.627e-46	4.76081e-45
Cs7g28500	AT5G01130	Protein of unknown function (DUF674) [Source:TAIR;Acc:AT5G01130]		2.15985	7.43232e-44	2.03772e-42
Cs2g10770	AT1G31280	Protein argonaute 2 [Source:UniProtKB/Swiss-Prot;Acc:Q9SHF3]	AGO2	2.69689	2.33553e-108	1.91403e-106
Cs7g26000	AT5G50970	Transducin family protein / WD-40 repeat family protein [Source:UniProtKB/TrEMBL;Acc:Q683G3]		-5.0347	0.000943555	0.00272362
orange1.1t00549	AT2G46710	Rho GTPase-activating protein 3 [Source:UniProtKB/Swiss-Prot;Acc:Q8GYY5]	ROPGAP3	1.02296	0.000110405	0.000375811
Cs3g15690	AT5G59845	Gibberellin-regulated protein 10 [Source:UniProtKB/Swiss-Prot;Acc:Q8LFM2]	GASA10	1.13041	0.0219876	0.046307
orange1.1t01493	AT4G03480	Ankyrin repeat family protein [Source:UniProtKB/TrEMBL;Acc:F4JG86]		-1.00153	0.0103787	0.0238767
Cs3g26570	AT4G39330	Probable cinnamyl alcohol dehydrogenase 9 [Source:UniProtKB/Swiss-Prot;Acc:P42734]	CAD9	-1.05319	1.63096e-28	2.80111e-27
Cs4g18140	AT5G20230	SAG14 [Source:UniProtKB/TrEMBL;Acc:A0A178UM84]	BCB	-1.51496	2.12725e-60	8.73255e-59
Cs1g23640	AT2G23790	Calcium uniporter protein 2, mitochondrial [Source:UniProtKB/Swiss-Prot;Acc:O64823]		1.48279	4.98322e-129	4.87946e-127
Cs6g06660	AT2G39730	Ribulose bisphosphate carboxylase/oxygenase activase, chloroplastic [Source:UniProtKB/Swiss-Prot;Acc:P10896]	RCA	-1.53218	3.90067e-30	7.10381e-29
orange1.1t04288	AT5G38520	Alpha/beta-Hydrolases superfamily protein [Source:UniProtKB/TrEMBL;Acc:F4KBJ3]		-2.19137	7.12143e-06	2.91441e-05
Cs3g06840	AT4G24220	3-oxo-Delta(4,5)-steroid 5-beta-reductase [Source:UniProtKB/Swiss-Prot;Acc:Q9STX2]	VEP1	-1.17609	3.81275e-16	3.79747e-15
Cs4g20070	AT5G25580	Uncharacterized protein At5g25580 [Source:UniProtKB/TrEMBL;Acc:Q84JN0]		1.5001	0.00616923	0.0149932
Cs4g06650	AT4G33220	Probable pectinesterase/pectinesterase inhibitor 44 [Source:UniProtKB/Swiss-Prot;Acc:Q9SMY7]	PME44	1.88849	3.15288e-83	1.86689e-81
Cs9g18480	AT4G11070	Probable WRKY transcription factor 41 [Source:UniProtKB/Swiss-Prot;Acc:Q8H0Y8]	WRKY41	4.8568	2.17798e-33	4.43018e-32
Cs1g03960	AT1G49390	2-oxoglutarate (2OG) and Fe(II)-dependent oxygenase superfamily protein [Source:UniProtKB/TrEMBL;Acc:Q9XIA5]		6.50389	1.96145e-29	3.48516e-28
orange1.1t02555	AT5G53660	Growth-regulating factor 7 [Source:UniProtKB/Swiss-Prot;Acc:Q9FJB8]	GRF7	-1.88401	6.76396e-05	0.000238308
Cs9g19150	AT1G01490	Heavy metal transport/detoxification superfamily protein [Source:TAIR;Acc:AT1G01490]		1.57854	9.79296e-53	3.31102e-51
Cs7g31720	AT2G39720	Probable E3 ubiquitin-protein ligase RHC2A [Source:UniProtKB/Swiss-Prot;Acc:O22283]	RHC2A	1.20445	1.45053e-128	1.41421e-126
Cs9g14860	AT4G08850	MDIS1-interacting receptor like kinase 2 [Source:UniProtKB/Swiss-Prot;Acc:Q8VZG8]	MIK2	-1.38384	0.0233841	0.0487893
Cs9g02710	AT3G06750	F3E22.11 protein [Source:UniProtKB/TrEMBL;Acc:Q9M7Y1]		1.33255	1.71821e-43	4.67118e-42
Cs2g31360	AT5G17540	At5g17540 [Source:UniProtKB/TrEMBL;Acc:Q9LF70]		-1.63546	3.65055e-37	8.34059e-36
Cs2g05010	AT4G18550	alpha/beta-Hydrolases superfamily protein [Source:TAIR;Acc:AT4G18550]		2.6886	1.26564e-07	6.38011e-07
Cs1g22050	AT4G37450	arabinogalactan protein 18 [Source:TAIR;Acc:AT4G37450]	AGP18	1.86695	1.38602e-78	7.62785e-77
Cs3g26040	AT1G75720	Plant protein of unknown function (DUF827) [Source:TAIR;Acc:AT1G75720]		1.47742	8.35668e-06	3.37897e-05
Cs6g10520	AT4G20780	Calcium-binding protein CML42 [Source:UniProtKB/Swiss-Prot;Acc:Q9SVG9]	CML42	3.20666	1.44462e-280	4.66799e-278
Cs4g13860	AT1G20160	CO(2)-response secreted protease [Source:UniProtKB/Swiss-Prot;Acc:Q9LNU1]	CRSP	3.27621	0.00367826	0.00939777
Cs6g03640	AT3G53490	At3g53490 [Source:UniProtKB/TrEMBL;Acc:Q9LFG9]		1.64825	6.18909e-90	4.02273e-88
Cs7g18940	AT5G06900	Cytochrome P450, family 93, subfamily D, polypeptide 1 [Source:UniProtKB/TrEMBL;Acc:Q9FL56]	CYP93D1	-1.24381	5.1079e-23	7.24815e-22
Cs9g03290	AT5G56510	Pumilio homolog 12 [Source:UniProtKB/Swiss-Prot;Acc:Q9LVC3]	APUM12	1.03898	0.011108	0.0253611
orange1.1t02588	AT1G26310	Transcription factor CAULIFLOWER [Source:UniProtKB/Swiss-Prot;Acc:Q39081]	CAL	1.4822	1.69087e-23	2.43139e-22
Cs5g32560	AT3G62950	Glutaredoxin-C11 [Source:UniProtKB/Swiss-Prot;Acc:Q9LYC6]	GRXC11	1.20645	1.94591e-18	2.19524e-17
orange1.1t02101	AT5G47920	Emb [Source:UniProtKB/TrEMBL;Acc:Q9FII9]		3.92687	0.00204939	0.00553164
Cs2g02340	AT4G22310	Mitochondrial pyruvate carrier [Source:UniProtKB/TrEMBL;Acc:A0A178USR1]	MPC4	1.5324	0.00167956	0.00460876
Cs9g01630	AT1G48100	Polygalacturonase At1g48100 [Source:UniProtKB/Swiss-Prot;Acc:Q949Z1]		-1.54127	3.82203e-10	2.45598e-09
Cs4g10200	AT4G26930	Transcription factor MYB97 [Source:UniProtKB/Swiss-Prot;Acc:Q9S773]	MYB97	3.75445	7.12381e-05	0.000250285
Cs3g23360	AT5G67360	Subtilisin-like protease SBT1.7 [Source:UniProtKB/Swiss-Prot;Acc:O65351]	SBT1.7	2.67743	4.27849e-45	1.21424e-43
Cs2g20020	AT3G07880	Putative RHO GDP-dissociation inhibitor 1 [Source:UniProtKB/TrEMBL;Acc:Q541X0]	GDI1	1.2895	1.0136e-08	5.70458e-08
Cs1g16790	AT1G72430	Auxin-responsive protein SAUR78 [Source:UniProtKB/Swiss-Prot;Acc:Q9C9E1]	SAUR78	-1.41842	5.37357e-12	4.00477e-11
Cs7g03750	AT1G26810	GALT1 [Source:UniProtKB/TrEMBL;Acc:A0A178WHF1]	GALT1	1.3903	4.04138e-68	1.94081e-66
Cs6g18240	AT2G47485	At2g47485 [Source:UniProtKB/TrEMBL;Acc:Q6DBG0]		1.76701	1.6429e-20	2.06105e-19
Cs2g04020	AT1G29520	AWPM-19-like family protein [Source:UniProtKB/TrEMBL;Acc:Q9C7P9]		2.3422	1.16922e-24	1.77257e-23
Cs7g30970	AT3G11150	2-oxoglutarate (2OG) and Fe(II)-dependent oxygenase superfamily protein [Source:UniProtKB/TrEMBL;Acc:Q8GX26]		1.86554	1.75666e-16	1.78579e-15
Cs5g10320	AT5G62090	Probable transcriptional regulator SLK2 [Source:UniProtKB/Swiss-Prot;Acc:Q94BP0]	SLK2	1.55743	2.67638e-11	1.88069e-10
Cs1g01920	AT2G22125	Protein CELLULOSE SYNTHASE INTERACTIVE 1 [Source:UniProtKB/Swiss-Prot;Acc:F4IIM1]	CSI1	1.0664	1.44728e-08	8.01373e-08
Cs5g21050	AT5G16970	NADPH-dependent oxidoreductase 2-alkenal reductase [Source:UniProtKB/Swiss-Prot;Acc:Q39172]	AER	1.47044	5.44548e-05	0.000195138
orange1.1t03608	AT4G03500	Ankyrin repeat family protein [Source:UniProtKB/TrEMBL;Acc:Q9ZT78]		1.6547	2.3507e-07	1.15437e-06
Cs7g27700	AT5G06280	Uncharacterized protein MHF15.4 [Source:UniProtKB/TrEMBL;Acc:Q9FNI0]		-1.75563	0.00136062	0.0038056
Cs5g02110	AT2G46500	Phosphatidylinositol 4-kinase gamma 4 [Source:UniProtKB/Swiss-Prot;Acc:Q9ZPY9]	PI4KG4	1.53454	1.54847e-11	1.11154e-10
orange1.1t01865	AT3G23750	Receptor-like kinase TMK4 [Source:UniProtKB/Swiss-Prot;Acc:Q9LK43]	TMK4	2.47219	1.035e-99	7.57629e-98
Cs5g10020	AT1G62981	F16P17.15 [Source:UniProtKB/TrEMBL;Acc:Q9LQ06]		2.10707	0.00426831	0.0107392
orange1.1t05143	AT5G54160	Flavone 3'-O-methyltransferase 1 [Source:UniProtKB/Swiss-Prot;Acc:Q9FK25]	OMT1	-1.14613	0.00244128	0.00648343
Cs5g05040	AT1G60010	D-ribose-binding periplasmic protein [Source:UniProtKB/TrEMBL;Acc:Q9ZUJ2]		-1.52432	1.68656e-11	1.20837e-10
Cs9g13970	AT3G60150	NADH dehydrogenase ubiquinone 1 alpha subcomplex assembly factor-like protein (DUF498/DUF598) [Source:UniProtKB/TrEMBL;Acc:Q682I4]		3.74697	0.00264073	0.00695352
Cs8g11550	AT3G18670	Ankyrin repeat family protein [Source:UniProtKB/TrEMBL;Acc:Q9LSB0]		2.42517	8.127e-13	6.42519e-12
orange1.1t00518	AT2G46570	Laccase-6 [Source:UniProtKB/Swiss-Prot;Acc:Q9ZPY2]	LAC6	3.16152	0.00486356	0.0120743
orange1.1t03276	AT1G79480	Carbohydrate-binding X8 domain superfamily protein [Source:UniProtKB/TrEMBL;Acc:Q5Q0D0]		1.99244	1.06428e-07	5.40359e-07
orange1.1t04309	AT4G23160	cysteine-rich RLK (RECEPTOR-like protein kinase) 8 [Source:TAIR;Acc:AT4G23160]	CRK8	3.02203	0.00904122	0.0210807
Cs1g12410	AT3G15820	ROD1 [Source:UniProtKB/TrEMBL;Acc:A0A178VDV2]	ROD1	3.184	2.49506e-208	4.90746e-206
orange1.1t04991	AT4G31500	Cytochrome P450 83B1 [Source:UniProtKB/Swiss-Prot;Acc:O65782]	CYP83B1	6.01986	1.49866e-05	5.85156e-05
Cs7g31090	AT2G40116	Phosphoinositide phospholipase C 6 [Source:UniProtKB/Swiss-Prot;Acc:Q8GV43]	PLC6	1.11632	6.94089e-13	5.52413e-12
Cs5g15940	AT5G53420	CCT motif family protein [Source:UniProtKB/TrEMBL;Acc:Q8L602]		-1.51668	5.20524e-66	2.39304e-64
Cs1g21430	AT4G37640	ACA2 [Source:UniProtKB/TrEMBL;Acc:A0A384LFJ2]	ACA2	5.89813	0	0
Cs1g21680	AT2G22880	At2g22880 [Source:UniProtKB/TrEMBL;Acc:O81005]		2.74465	3.71676e-33	7.47948e-32
Cs7g07640	AT4G31290	Gamma-glutamylcyclotransferase 2-2 [Source:UniProtKB/Swiss-Prot;Acc:Q84MC1]	GGCT2;2	1.34192	2.29111e-38	5.36467e-37
Cs6g15570	AT3G10020	AT3g10020/T22K18_16 [Source:UniProtKB/TrEMBL;Acc:Q9SR67]		-1.21408	0.00572327	0.0140148
Cs5g19060	AT4G10120	Probable sucrose-phosphate synthase 4 [Source:UniProtKB/Swiss-Prot;Acc:F4JLK2]	SPS4	2.96862	5.8547e-84	3.51267e-82
Cs6g08950	AT2G38290	Ammonium transporter 2 [Source:UniProtKB/Swiss-Prot;Acc:Q9M6N7]	AMT2	1.4099	6.54696e-95	4.48745e-93
orange1.1t03770	AT3G45140	Lipoxygenase 2, chloroplastic [Source:UniProtKB/Swiss-Prot;Acc:P38418]	LOX2	2.98145	4.07383e-48	1.23355e-46
Cs1g14530	AT3G15990	Probable sulfate transporter 3.4 [Source:UniProtKB/Swiss-Prot;Acc:Q9LW86]	SULTR3;4	1.03237	3.82244e-09	2.24221e-08
Cs2g16570	AT1G23040	At1g23040 [Source:UniProtKB/TrEMBL;Acc:O23120]		1.21681	1.61008e-21	2.11489e-20
Cs3g23600	AT4G33330	plant glycogenin-like starch initiation protein 3 [Source:TAIR;Acc:AT4G33330]	PGSIP3	2.53432	2.12847e-05	8.11323e-05
Cs6g12390	AT1G08380	PSAO [Source:UniProtKB/TrEMBL;Acc:A0A178W5Y5]	PSAO	-1.15663	9.90228e-23	1.38089e-21
Cs9g07130	AT1G05440	C-8 sterol isomerase [Source:UniProtKB/TrEMBL;Acc:Q9ZVZ4]		1.85048	0.00918776	0.0214003
Cs5g06590	AT5G63160	BTB/POZ and TAZ domain-containing protein 1 [Source:UniProtKB/Swiss-Prot;Acc:Q9FMK7]	BT1	1.14845	1.83287e-41	4.72183e-40
Cs6g06640	AT2G37730	Glycosyltransferase (DUF604) [Source:UniProtKB/TrEMBL;Acc:O80941]		2.47562	7.82519e-18	8.52181e-17
orange1.1t04673	AT5G36930	Disease resistance protein (TIR-NBS-LRR class) family [Source:UniProtKB/TrEMBL;Acc:B3H776]		1.57231	2.77259e-21	3.61252e-20
Cs6g21150	AT5G15150	Homeobox-leucine zipper protein HAT7 [Source:UniProtKB/Swiss-Prot;Acc:Q00466]	HAT7	-1.2815	1.04294e-05	4.16201e-05
Cs6g13590	AT3G11820	SYR1 [Source:UniProtKB/TrEMBL;Acc:A0A178VIM4]	SYP121	3.72174	0	0
Cs7g07780	AT4G31130	At4g31130 [Source:UniProtKB/TrEMBL;Acc:Q9M089]		-1.0532	2.72907e-34	5.67882e-33
orange1.1t01767	AT4G01840	Two-pore potassium channel 5 [Source:UniProtKB/Swiss-Prot;Acc:Q9S6Z8]	TPK5	-1.0188	1.48276e-10	9.844e-10
Cs4g18740	AT1G01600	Cytochrome P450 86A4 [Source:UniProtKB/Swiss-Prot;Acc:Q9LMM1]	CYP86A4	1.43275	7.82723e-29	1.35458e-27
Cs6g13430	AT3G10660	Calcium-dependent protein kinase 2 [Source:UniProtKB/Swiss-Prot;Acc:Q38870]	CPK2	1.2511	1.90338e-05	7.31812e-05
Cs7g04110	AT1G69780	Homeobox-leucine zipper protein ATHB-13 [Source:UniProtKB/Swiss-Prot;Acc:Q8LC03]	ATHB-13	-1.26241	5.49537e-29	9.59103e-28
Cs9g16450	AT5G62180	Probable carboxylesterase 120 [Source:UniProtKB/Swiss-Prot;Acc:Q9LVB8]	CXE20	1.10615	1.26161e-13	1.0644e-12
Cs6g17340	AT5G16600	MYB transcription factor [Source:UniProtKB/TrEMBL;Acc:Q9SPG7]	MYB43	2.27922	2.43275e-08	1.32466e-07
Cs3g21170	AT5G04560	Transcriptional activator DEMETER [Source:UniProtKB/Swiss-Prot;Acc:Q8LK56]	DME	1.05199	4.18997e-14	3.65355e-13
Cs5g03200	AT4G25700	Beta-carotene 3-hydroxylase 1, chloroplastic [Source:UniProtKB/Swiss-Prot;Acc:Q9SZZ8]	BETA-OHASE 1	2.76433	2.91205e-34	6.0429e-33
Cs7g01060	AT1G05590	Beta-hexosaminidase 2 [Source:UniProtKB/Swiss-Prot;Acc:Q9SYK0]	HEXO2	2.3147	0.000839444	0.00244588
Cs5g09240	AT2G45190	Axial regulator YABBY 1 [Source:UniProtKB/Swiss-Prot;Acc:O22152]	YAB1	2.31297	0.0155371	0.0341529
Cs2g15700	AT5G45890	Senescence-specific cysteine protease SAG12 [Source:UniProtKB/Swiss-Prot;Acc:Q9FJ47]	SAG12	-2.16265	0.0168072	0.0365752
orange1.1t03176	AT4G12320	At4g12320 [Source:UniProtKB/TrEMBL;Acc:Q66GJ1]	CYP706A6	-1.04424	1.09953e-17	1.18713e-16
Cs1g26640	AT3G51470	Probable protein phosphatase 2C 47 [Source:UniProtKB/Swiss-Prot;Acc:Q9SD02]		4.12397	5.76245e-06	2.3907e-05
Cs3g25780	AT4G31500	Cytochrome P450 83B1 [Source:UniProtKB/Swiss-Prot;Acc:O65782]	CYP83B1	-1.31597	3.61627e-74	1.85901e-72
Cs6g06880	AT5G60020	Laccase-17 [Source:UniProtKB/Swiss-Prot;Acc:Q9FJD5]	LAC17	5.86341	1.65299e-06	7.36858e-06
Cs5g13200	AT1G17020	Protein SRG1 [Source:UniProtKB/Swiss-Prot;Acc:Q39224]	SRG1	-1.13627	0.00039976	0.00123611
Cs4g02520	AT2G23810	TET8 [Source:UniProtKB/TrEMBL;Acc:A0A178VYI5]	TET8	2.3064	8.70105e-124	8.09914e-122
Cs4g10040	AT5G55090	mitogen-activated protein kinase kinase kinase 15 [Source:TAIR;Acc:AT5G55090]	MAPKKK15	2.42581	9.12508e-07	4.20795e-06
Cs2g19360	AT4G14540	Nuclear transcription factor Y subunit B-3 [Source:UniProtKB/Swiss-Prot;Acc:O23310]	NFYB3	-1.04552	6.49888e-30	1.17505e-28
Cs7g31010	AT5G05600	Probable 2-oxoglutarate-dependent dioxygenase At5g05600 [Source:UniProtKB/Swiss-Prot;Acc:Q9FFF6]		4.66123	1.5106e-81	8.73868e-80
Cs2g29790	AT5G17540	At5g17540 [Source:UniProtKB/TrEMBL;Acc:Q9LF70]		5.59919	5.63013e-06	2.33967e-05
orange1.1t01789	AT3G62060	Pectin acetylesterase [Source:UniProtKB/TrEMBL;Acc:A0A1I9LQL7]		1.00313	3.51945e-13	2.86664e-12
Cs1g20260	AT4G24610	unknown protein; FUNCTIONS IN: molecular_function unknown; INVOLVED IN: biological_process unknown; LOCATED IN: plasma membrane; EXPRESSED IN: 20 plant structures; EXPRESSED DURING: 12 growth stages; BEST Arabidopsis thaliana protein match is: unkno /.../tein (TAIR:AT5G65440.1); Ha. [Source:TAIR;Acc:AT4G24610]		2.2281	8.80343e-66	4.01461e-64
Cs1g18940	AT4G12010	Disease resistance-like protein DSC1 [Source:UniProtKB/Swiss-Prot;Acc:Q9SZ66]	DSC1	-2.20824	0.00431985	0.0108519
Cs5g27050	AT2G03430	Ankyrin repeat family protein [Source:UniProtKB/TrEMBL;Acc:Q8GZ22]		1.89914	0.00860001	0.0201454
orange1.1t00245	AT4G00210	LOB domain-containing protein 31 [Source:UniProtKB/Swiss-Prot;Acc:O81322]	LBD31	2.02569	2.42948e-15	2.28778e-14
Cs9g12650	AT2G41810	Uncharacterized protein At2g41810 [Source:UniProtKB/TrEMBL;Acc:O22939]		2.13037	2.56966e-15	2.41878e-14
Cs5g14050	AT5G13490	ADP,ATP carrier protein 2, mitochondrial [Source:UniProtKB/Swiss-Prot;Acc:P40941]	AAC2	-1.09834	0.00398037	0.0100899
Cs3g27320	AT1G76360	At1g76360 [Source:UniProtKB/TrEMBL;Acc:A4FVS9]		1.33817	2.20615e-10	1.44641e-09
Cs5g10280	AT5G52060	BAG family molecular chaperone regulator 1 [Source:UniProtKB/Swiss-Prot;Acc:Q0WUQ1]	BAG1	2.89789	3.64411e-07	1.75711e-06
Cs3g13300	AT3G05200	E3 ubiquitin-protein ligase ATL6 [Source:UniProtKB/Swiss-Prot;Acc:Q8RXX9]	ATL6	2.8184	0	0
Cs1g17220	AT1G19180	TIFY10A [Source:UniProtKB/TrEMBL;Acc:A0A178W7G1]	TIFY10A	5.73522	0	0
Cs8g12370	AT5G10530	L-type lectin-domain containing receptor kinase IX.1 [Source:UniProtKB/Swiss-Prot;Acc:Q9LXA5]	LECRK91	3.03184	6.62561e-06	2.72432e-05
Cs8g04290	AT2G14820	BTB/POZ domain-containing protein NPY2 [Source:UniProtKB/Swiss-Prot;Acc:O80970]	NPY2	1.83665	8.26254e-36	1.82154e-34
Cs9g14150	AT3G61410	U-box kinase family protein [Source:UniProtKB/TrEMBL;Acc:A0A1I9LQ28]		6.02469	7.13378e-26	1.13076e-24
Cs6g15380	AT5G48730	Pentatricopeptide repeat-containing protein At5g48730, chloroplastic [Source:UniProtKB/Swiss-Prot;Acc:Q9FKC3]		6.02675	2.62459e-36	5.87197e-35
Cs3g17220	AT5G60930	P-loop containing nucleoside triphosphate hydrolases superfamily protein [Source:TAIR;Acc:AT5G60930]		1.24447	6.32115e-06	2.60624e-05
Cs8g17770	AT1G07710	Ankyrin repeat family protein [Source:UniProtKB/TrEMBL;Acc:Q9LQP7]		1.81553	1.25295e-114	1.0817e-112
orange1.1t02864	AT1G16070	TLP8 [Source:UniProtKB/TrEMBL;Acc:A0A178WHW0]	TULP8	1.93059	0.00118497	0.00335288
Cs6g16080	AT2G27040	Protein argonaute 4 [Source:UniProtKB/Swiss-Prot;Acc:Q9ZVD5]	AGO4	-1.69023	8.93377e-24	1.30286e-22
Cs7g30110	AT2G40480	WEB family protein At2g40480 [Source:UniProtKB/Swiss-Prot;Acc:Q5XVC7]		1.51789	1.15819e-63	5.05734e-62
orange1.1t03882	AT3G14470	Putative disease resistance RPP13-like protein 1 [Source:UniProtKB/Swiss-Prot;Acc:Q9LRR4]	RPPL1	1.03003	1.97435e-30	3.63366e-29
Cs2g10070	AT2G34790	Berberine bridge enzyme-like 15 [Source:UniProtKB/Swiss-Prot;Acc:O64743]	MEE23	2.05534	2.85357e-51	9.30042e-50
Cs9g06610	AT5G26330	At5g26330 [Source:UniProtKB/TrEMBL;Acc:O81500]		1.67363	0.00114371	0.00324506
orange1.1t04050	AT2G23380	Histone-lysine N-methyltransferase CLF [Source:UniProtKB/Swiss-Prot;Acc:P93831]	CLF	1.2055	3.26529e-15	3.05576e-14
Cs6g06565	AT5G07870	HXXXD-type acyl-transferase family protein [Source:UniProtKB/TrEMBL;Acc:Q9SD97]		5.1386	0.00180886	0.00493481
Cs1g16550	AT3G14310	Pectinesterase/pectinesterase inhibitor 3 [Source:UniProtKB/Swiss-Prot;Acc:O49006]	PME3	1.66271	4.3087e-173	6.16826e-171
Cs8g17530	AT1G07870	Protein kinase superfamily protein [Source:UniProtKB/TrEMBL;Acc:F4HSH9]		1.34138	6.26474e-75	3.27257e-73
Cs7g02820	AT5G13220	jasmonate-zim-domain protein 10 [Source:TAIR;Acc:AT5G13220]	JAZ10	6.03334	0	0
Cs2g30400	AT3G21055	Photosystem II subunit T [Source:UniProtKB/TrEMBL;Acc:A0A1I9LS90]	PSBTN	-1.2057	4.41197e-22	5.97928e-21
Cs3g01485	AT4G22720	Probable tRNA N6-adenosine threonylcarbamoyltransferase [Source:UniProtKB/TrEMBL;Acc:O49653]		-2.78166	0.0193137	0.0413142
orange1.1t02250	AT3G11980	Fatty acyl-CoA reductase [Source:UniProtKB/TrEMBL;Acc:A0A178VDD9]	FAR2	-2.50873	6.4143e-06	2.64164e-05
Cs6g16990	AT4G30270	Xyloglucan endotransglucosylase/hydrolase protein 24 [Source:UniProtKB/Swiss-Prot;Acc:P24806]	XTH24	3.64757	0.0172452	0.0374131
orange1.1t04709	AT5G07720	Probable xyloglucan 6-xylosyltransferase 3 [Source:UniProtKB/Swiss-Prot;Acc:Q9LF80]	XXT3	1.69223	1.28248e-53	4.40187e-52
Cs6g10000	AT3G08760	ATSIK [Source:UniProtKB/TrEMBL;Acc:A0A384KX76]	ATSIK	1.14242	9.71127e-47	2.86388e-45
Cs4g19170	AT3G04850	Protein tesmin/TSO1-like CXC 4 [Source:UniProtKB/Swiss-Prot;Acc:Q84JZ8]	TCX4	1.23598	1.10467e-10	7.39901e-10
Cs5g06580	AT4G25130	Peptide methionine sulfoxide reductase A4, chloroplastic [Source:UniProtKB/Swiss-Prot;Acc:P54150]	MSR4	-1.56859	3.12568e-33	6.31248e-32
Cs6g16980	AT3G55290	NAD(P)-binding Rossmann-fold superfamily protein [Source:UniProtKB/TrEMBL;Acc:Q94AL3]		1.39652	0.000620908	0.00185722
Cs5g07550	AT4G17090	Beta-amylase 3, chloroplastic [Source:UniProtKB/Swiss-Prot;Acc:O23553]	BAM3	3.0288	1.36892e-109	1.1342e-107
Cs1g20150	AT5G28740	Tetratricopeptide repeat (TPR)-like superfamily protein [Source:UniProtKB/TrEMBL;Acc:Q9LKU3]		3.97945	0	0
Cs3g07330	AT4G31500	Cytochrome P450 83B1 [Source:UniProtKB/Swiss-Prot;Acc:O65782]	CYP83B1	-1.0958	5.27043e-06	2.19867e-05
Cs6g13410	AT5G06390	Fasciclin-like arabinogalactan protein 17 [Source:UniProtKB/Swiss-Prot;Acc:Q66GR0]	FLA17	1.83415	1.7787e-52	5.97806e-51
Cs9g14110	AT1G34020	UDP-rhamnose/UDP-galactose transporter 6 [Source:UniProtKB/Swiss-Prot;Acc:Q9FDZ5]	URGT6	2.25897	9.83021e-05	0.000337969
Cs7g07900	AT1G70090	Probable galacturonosyltransferase-like 9 [Source:UniProtKB/Swiss-Prot;Acc:O04536]	GATL9	4.6869	8.09876e-239	1.92827e-236
Cs1g24170	AT4G36610	Alpha/beta-Hydrolases superfamily protein [Source:UniProtKB/TrEMBL;Acc:O23220]		-1.29349	3.76433e-10	2.42028e-09
orange1.1t00563	AT3G61930	Uncharacterized protein At3g61930 [Source:UniProtKB/TrEMBL;Acc:Q9M272]		2.76168	2.12616e-12	1.63577e-11
Cs2g06290	AT4G27450	AT4g27450/F27G19_50 [Source:UniProtKB/TrEMBL;Acc:Q93V62]		2.20339	7.10152e-126	6.74913e-124
Cs5g28050	AT3G07090	PPPDE putative thiol peptidase family protein [Source:UniProtKB/TrEMBL;Acc:Q9SFT9]		2.4652	2.90271e-171	4.10352e-169
Cs1g22070	AT4G37445	BEST Arabidopsis thaliana protein match is: Calcium-binding EF hand family protein (TAIR:AT1G64850.1); Ha. [Source:TAIR;Acc:AT4G37445]		1.46311	4.21818e-08	2.23812e-07
Cs7g21760				2.89766	0.0100181	0.0231294
Cs7g01070	AT2G44260	Plant protein of unknown function (DUF946) [Source:TAIR;Acc:AT2G44260]		1.61693	0.00756377	0.0179654
Cs4g16770	AT5G19600	Probable sulfate transporter 3.5 [Source:UniProtKB/Swiss-Prot;Acc:Q94LW6]	SULTR3;5	7.83799	3.24508e-14	2.84718e-13
Cs1g07150	AT1G09010	Mannosylglycoprotein endo-beta-mannosidase [Source:UniProtKB/Swiss-Prot;Acc:Q75W54]	EBM	2.88803	0.0165545	0.0360982
Cs5g05300	AT4G20970	Transcription factor bHLH162 [Source:UniProtKB/Swiss-Prot;Acc:F4JIJ7]	BHLH162	1.0982	2.414e-18	2.71248e-17
Cs9g04200	AT2G17036	F-box protein At2g17036 [Source:UniProtKB/Swiss-Prot;Acc:Q6DR20]		-1.81918	0.00438332	0.0110004
orange1.1t00816	AT4G03390	Protein STRUBBELIG-RECEPTOR FAMILY 3 [Source:UniProtKB/Swiss-Prot;Acc:Q6R2K3]	SRF3	1.40465	2.38255e-39	5.75142e-38
Cs1g20920	AT4G37870	Phosphoenolpyruvate carboxykinase (ATP)-like protein [Source:UniProtKB/TrEMBL;Acc:Q0WWL8]	PCKA	2.33611	0	0
Cs3g19200	AT1G75710	C2H2-like zinc finger protein [Source:UniProtKB/TrEMBL;Acc:Q9LR10]		1.92471	0.000242103	0.000776865
Cs4g09840	AT5G55135	Putative uncharacterized protein [Source:UniProtKB/TrEMBL;Acc:Q1PDJ2]		-1.19697	1.5855e-36	3.56839e-35
Cs2g14640	AT3G02130	LRR receptor-like serine/threonine-protein kinase RPK2 [Source:UniProtKB/Swiss-Prot;Acc:Q9S7I6]	RPK2	-1.0008	3.12349e-06	1.34674e-05
Cs4g13450	AT2G19710	Regulator of Vps4 activity in the MVB pathway protein [Source:UniProtKB/TrEMBL;Acc:F4ITF9]		1.23243	5.58463e-37	1.26826e-35
Cs1g26070	AT2G17705	Methionine-S-oxide reductase [Source:UniProtKB/TrEMBL;Acc:Q6RF46]		1.44679	1.57276e-37	3.62263e-36
Cs7g03100	AT1G13890	Putative SNAP25 homologous protein SNAP30 [Source:UniProtKB/Swiss-Prot;Acc:Q9LMG8]	SNAP30	2.17742	0.0102216	0.0235511
Cs5g09820	AT1G12480	SLAC1 [Source:UniProtKB/TrEMBL;Acc:A0A178WLC1]	SLAC1	1.51645	9.63609e-06	3.86109e-05
Cs8g20760	AT2G30150	UDP-Glycosyltransferase superfamily protein [Source:TAIR;Acc:AT2G30150]		1.45276	2.10174e-27	3.4904e-26
orange1.1t01154	AT4G25470	C-repeat binding factor 2 [Source:UniProtKB/TrEMBL;Acc:B2BIW9]	DREB1C	8.92198	2.84856e-13	2.33194e-12
Cs3g10680	AT3G63380	Calcium-transporting ATPase [Source:UniProtKB/TrEMBL;Acc:A0A178VEV7]	ACA12	1.72671	0.00314857	0.0081466
Cs2g20600	AT4G03965	RING/U-box superfamily protein [Source:UniProtKB/TrEMBL;Acc:Q5XV87]		1.17498	0.000378176	0.00117435
Cs5g24670	AT5G48485	Putative lipid-transfer protein DIR1 [Source:UniProtKB/Swiss-Prot;Acc:Q8W453]	DIR1	-1.16006	3.31542e-05	0.000123119
orange1.1t02146	AT5G16250	Transmembrane protein [Source:UniProtKB/TrEMBL;Acc:Q9LF03]		1.20777	1.00984e-08	5.68625e-08
Cs9g14100	AT2G41905	At2g41905 [Source:UniProtKB/TrEMBL;Acc:Q3EBI2]		2.83444	0.00552238	0.0135655
Cs4g05510	AT1G05990	Calmodulin-like protein 7 [Source:UniProtKB/Swiss-Prot;Acc:Q9LNE7]	CML7	1.20816	3.037e-36	6.77456e-35
Cs2g24786	AT1G67520	lectin protein kinase family protein [Source:TAIR;Acc:AT1G67520]		-1.20921	0.000361235	0.00112576
Cs1g18020	AT3G13898	unknown protein; LOCATED IN: endomembrane system; BEST Arabidopsis thaliana protein match is: unknown protein (TAIR:AT5G10310.1). [Source:TAIR;Acc:AT3G13898]		1.95065	2.73102e-07	1.33102e-06
Cs7g07240	AT5G57510	Cotton fiber protein [Source:UniProtKB/TrEMBL;Acc:Q9FKM0]		4.9036	0.000935414	0.00270184
Cs2g05170	AT2G29120	Glutamate receptor 2.7 [Source:UniProtKB/Swiss-Prot;Acc:Q8LGN0]	GLR2.7	6.15891	1.16095e-40	2.92748e-39
Cs7g20500	AT3G51420	SSL4 [Source:UniProtKB/TrEMBL;Acc:A0A178VDG6]	SSL4	3.57488	4.0446e-06	1.71384e-05
Cs7g11480	AT1G10380	At1g10380/F14N23_32 [Source:UniProtKB/TrEMBL;Acc:Q93ZB0]		1.58016	0.0199259	0.0424512
Cs3g02400	AT1G65810	p-loop containing nucleoside triphosphate hydrolases superfamily protein [Source:UniProtKB/TrEMBL;Acc:F4IBK8]		1.54792	1.15326e-11	8.37146e-11
Cs4g09440	AT1G50590	Pirin-like protein At1g50590 [Source:UniProtKB/Swiss-Prot;Acc:Q9LPS9]		3.75564	1.72099e-102	1.28898e-100
Cs7g16290	AT1G33110	Protein DETOXIFICATION [Source:UniProtKB/TrEMBL;Acc:A0A178WPH4]	DTX21	-1.29182	0.00123062	0.00346773
Cs1g22650	AT4G33985	Membrane insertase, putative (DUF1685) [Source:UniProtKB/TrEMBL;Acc:Q0WS40]		-1.57947	4.21073e-30	7.65615e-29
Cs4g16780	AT3G24460	AT3g24470/MXP5_4 [Source:UniProtKB/TrEMBL;Acc:Q8VZI4]		1.25272	7.18979e-15	6.60008e-14
Cs2g13680	AT5G40940	Putative fasciclin-like arabinogalactan protein 20 [Source:UniProtKB/Swiss-Prot;Acc:Q9FGW0]	FLA20	3.27665	0.019867	0.0423377
Cs9g16160	AT5G62220	Xyloglucan galactosyltransferase XLT2 [Source:UniProtKB/Swiss-Prot;Acc:F4K6F1]	XLT2	1.46431	1.04164e-56	3.89437e-55
Cs5g03240	AT4G23490	At4g23490/F16G20_190 [Source:UniProtKB/TrEMBL;Acc:Q8H0S2]		1.55716	3.29402e-48	1.00144e-46
orange1.1t02903	AT1G18010	UNC93-like protein 1 [Source:UniProtKB/Swiss-Prot;Acc:Q56WD3]		1.99254	0.00478026	0.0118949
orange1.1t05979	AT3G46950	Mitochondrial transcription termination factor family protein [Source:UniProtKB/TrEMBL;Acc:Q9STG7]		-1.52577	0.0123059	0.0277598
orange1.1t04543	AT1G53210	Sodium/calcium exchanger NCL [Source:UniProtKB/Swiss-Prot;Acc:Q8L636]	NCL	1.64178	6.40009e-90	4.14796e-88
orange1.1t03155	AT1G32920	At1g32920/F9L11_25 [Source:UniProtKB/TrEMBL;Acc:Q93WI1]		2.74631	4.91191e-71	2.43113e-69
Cs1g22040	AT5G43120	ARM-repeat/Tetratricopeptide repeat (TPR)-like protein [Source:TAIR;Acc:AT5G43120]		-1.12341	0.000181057	0.000594906
Cs9g03770	AT4G16070	Mono-/di-acylglycerol lipase, N-terminal;Lipase, class 3 [Source:TAIR;Acc:AT4G16070]		1.11655	1.60961e-23	2.31749e-22
Cs2g07730	AT4G21760	beta-glucosidase 47 [Source:TAIR;Acc:AT4G21760]	BGLU47	1.20144	1.66362e-06	7.41176e-06
orange1.1t05012	AT2G30395	Transcription repressor OFP17 [Source:UniProtKB/Swiss-Prot;Acc:Q84RF2]	OFP17	3.17767	0.00264389	0.0069594
Cs5g10560	AT4G11650	OSM34 [Source:UniProtKB/TrEMBL;Acc:A0A178V0T2]	OSM34	2.09003	1.15148e-19	1.38172e-18
Cs1g17420	AT5G07990	TT7 [Source:UniProtKB/TrEMBL;Acc:A0A178UNZ9]	CYP75B1	2.46759	1.05493e-70	5.19856e-69
Cs7g31930	AT3G55580	Regulator of chromosome condensation (RCC1) family protein [Source:UniProtKB/TrEMBL;Acc:Q9M2S1]		-1.80703	1.57696e-137	1.69853e-135
orange1.1t04883	AT2G34930	Disease resistance family protein / LRR family protein [Source:UniProtKB/TrEMBL;Acc:O64757]		1.36506	1.08516e-20	1.37431e-19
Cs2g13910	AT3G02040	Glycerophosphodiester phosphodiesterase GDPD1, chloroplastic [Source:UniProtKB/Swiss-Prot;Acc:Q9SGA2]	GDPD1	5.27321	3.53879e-85	2.15752e-83
orange1.1t04064	AT5G67210	IRX15-L [Source:UniProtKB/TrEMBL;Acc:A0A178UEM8]	IRX15-L	2.75895	3.31304e-06	1.42386e-05
Cs5g14090	AT4G23180	Cysteine-rich receptor-like protein kinase 10 [Source:UniProtKB/Swiss-Prot;Acc:Q8GYA4]	CRK10	1.33096	0.00105099	0.00300422
Cs2g05250	AT5G45950	GDSL esterase/lipase At5g45950 [Source:UniProtKB/Swiss-Prot;Acc:Q9FJ41]		2.64056	6.90727e-08	3.57355e-07
orange1.1t03686	AT5G54160	Flavone 3'-O-methyltransferase 1 [Source:UniProtKB/Swiss-Prot;Acc:Q9FK25]	OMT1	3.75348	0.0111479	0.0254445
Cs6g22130	AT5G39240	unknown protein; BEST Arabidopsis thaliana protein match is: unknown protein (TAIR:AT3G29370.1); Ha. [Source:TAIR;Acc:AT5G39240]		1.35813	0.00178521	0.004875
Cs8g07230	AT4G39210	Glucose-1-phosphate adenylyltransferase [Source:UniProtKB/TrEMBL;Acc:A0A178US50]	APL3	-2.04453	6.41829e-116	5.67091e-114
orange1.1t04957	AT4G36810	Heterodimeric geranylgeranyl pyrophosphate synthase large subunit 1, chloroplastic [Source:UniProtKB/Swiss-Prot;Acc:P34802]	GGPPS1	-2.19548	2.31337e-07	1.13728e-06
orange1.1t02794	AT1G50610	Pollen receptor-like kinase 5 [Source:UniProtKB/Swiss-Prot;Acc:Q9LPT1]	PRK5	1.0369	1.06846e-40	2.70029e-39
orange1.1t02443	AT4G13600	Carbohydrate-binding X8 domain superfamily protein [Source:UniProtKB/TrEMBL;Acc:F4JT39]		1.41269	0.00093097	0.00269072
orange1.1t00294	AT3G16857	Two-component response regulator ARR1 [Source:UniProtKB/Swiss-Prot;Acc:Q940D0]	ARR1	-1.14603	0.0191544	0.0409968
orange1.1t00521	AT3G61850	Dof-type zinc finger DNA-binding family protein [Source:UniProtKB/TrEMBL;Acc:B3H6D1]	DAG1	1.15917	1.42184e-30	2.62535e-29
Cs9g18910	AT5G24030	S-type anion channel SLAH3 [Source:UniProtKB/Swiss-Prot;Acc:Q9FLV9]	SLAH3	1.98462	1.54282e-19	1.84251e-18
Cs7g06130	AT5G11000	AT5g11000/T30N20_270 [Source:UniProtKB/TrEMBL;Acc:Q9LEU1]		3.55974	1.27159e-106	1.02722e-104
Cs3g09000	AT3G03050	Glycosyltransferase (Fragment) [Source:UniProtKB/TrEMBL;Acc:W8Q6V3]	CSLD3	4.72261	4.57473e-200	8.55171e-198
Cs4g10410	AT4G03500	Ankyrin repeat family protein [Source:UniProtKB/TrEMBL;Acc:Q9ZT78]		4.0152	0	0
Cs9g07810	AT4G14640	Calmodulin-like protein 8 [Source:UniProtKB/Swiss-Prot;Acc:O23320]	CML8	2.48849	1.14245e-24	1.7343e-23
orange1.1t04379	AT5G12970	Anthranilate phosphoribosyltransferase-like protein [Source:UniProtKB/TrEMBL;Acc:Q9LXU2]		1.40504	1.48572e-10	9.86074e-10
Cs4g15550	AT3G16490	At3g16490 [Source:UniProtKB/TrEMBL;Acc:Q9LK76]	IQD26	2.08874	2.77579e-24	4.14701e-23
Cs1g05840	AT3G26040	HXXXD-type acyl-transferase family protein [Source:UniProtKB/TrEMBL;Acc:F4JBC7]		1.14848	4.77283e-16	4.71015e-15
Cs2g02800	AT2G34780	Maternal effect embryo arrest 22 [Source:UniProtKB/TrEMBL;Acc:F4IIV5]	MEE22	-1.67099	0.000130613	0.0004397
Cs2g21840	AT5G03670	TRM28 [Source:UniProtKB/TrEMBL;Acc:A0A178UNJ0]		-1.66822	9.55332e-05	0.000328999
Cs3g07440	AT2G27690	Cytochrome P450 94C1 [Source:UniProtKB/Swiss-Prot;Acc:Q9ZUX1]	CYP94C1	6.98454	1.05073e-08	5.90618e-08
Cs2g05730	AT2G33810	Squamosa promoter-binding-like protein 3 [Source:UniProtKB/Swiss-Prot;Acc:P93015]	SPL3	1.47503	7.12836e-06	2.91567e-05
Cs7g32070	AT4G21480	STP12 [Source:UniProtKB/TrEMBL;Acc:A0A178V2V7]	STP12	1.13465	0.0037816	0.00962702
Cs4g20290	AT5G25380	Cyclin-A2-1 [Source:UniProtKB/Swiss-Prot;Acc:Q39071]	CYCA2-1	3.07543	2.46868e-17	2.62279e-16
Cs1g25720	AT3G51280	Protein POLLENLESS 3-LIKE 2 [Source:UniProtKB/Swiss-Prot;Acc:Q9SD20]		1.09594	0.000925718	0.00267657
Cs7g30860	AT2G40200	Transcription factor bHLH51 [Source:UniProtKB/Swiss-Prot;Acc:Q9XEF0]	BHLH51	-1.17509	7.02994e-20	8.56274e-19
orange1.1t00206	AT3G60670	At3g60670 [Source:UniProtKB/TrEMBL;Acc:Q9LZZ6]		1.47709	1.71283e-05	6.62944e-05
Cs3g10780	AT3G20750	GATA transcription factor 29 [Source:UniProtKB/Swiss-Prot;Acc:Q9LT45]	GATA29	-5.38266	0.00184914	0.00503258
Cs8g15400	AT2G27930	PLATZ transcription factor family protein [Source:TAIR;Acc:AT2G27930]		1.97126	1.54845e-09	9.42527e-09
Cs3g14620	AT5G47550	Cysteine proteinase inhibitor 5 [Source:UniProtKB/Swiss-Prot;Acc:Q41916]	CYS5	2.599	9.43048e-31	1.75274e-29
Cs9g04770	AT5G18600	Monothiol glutaredoxin-S2 [Source:UniProtKB/Swiss-Prot;Acc:Q8L8Z8]	GRXS2	2.53613	4.03518e-06	1.71081e-05
Cs5g25860	AT3G26040	HXXXD-type acyl-transferase family protein [Source:UniProtKB/TrEMBL;Acc:F4JBC7]		2.30522	8.64313e-22	1.15271e-20
Cs5g19590	AT1G71450	Ethylene-responsive transcription factor ERF021 [Source:UniProtKB/Swiss-Prot;Acc:Q9C9I2]	ERF021	4.75325	0.000333681	0.00104594
Cs4g02670	AT2G18660	EG45-like domain containing protein 2 [Source:UniProtKB/Swiss-Prot;Acc:Q9ZV52]	EGC2	-1.50982	3.18558e-13	2.60031e-12
Cs2g13285	AT2G35770	Serine carboxypeptidase-like 28 [Source:UniProtKB/Swiss-Prot;Acc:Q8S8K6]	SCPL28	-1.60563	4.37709e-08	2.31808e-07
Cs1g04700	AT4G24630	S-acyltransferase [Source:UniProtKB/TrEMBL;Acc:A0A178UXE5]	PAT08	2.47665	4.25821e-69	2.06688e-67
Cs7g05240	AT1G51940	LysM domain receptor-like kinase 3 [Source:UniProtKB/Swiss-Prot;Acc:F4IB81]	LYK3	1.18178	0.00243985	0.00648039
Cs7g07320	AT1G70250	Receptor serine/threonine kinase [Source:UniProtKB/TrEMBL;Acc:F4I5D4]		1.47484	1.53795e-29	2.73913e-28
Cs6g20950	AT5G54160	Flavone 3'-O-methyltransferase 1 [Source:UniProtKB/Swiss-Prot;Acc:Q9FK25]	OMT1	7.18396	4.29792e-08	2.27776e-07
Cs4g11090	AT5G54770	Thiamine thiazole synthase, chloroplastic [Source:UniProtKB/TrEMBL;Acc:A0A178UNL2]	THI1	-1.04468	3.85634e-118	3.48906e-116
orange1.1t01744	AT2G47140	Short-chain dehydrogenase reductase 3b [Source:UniProtKB/Swiss-Prot;Acc:Q94K41]	SDR3B	-1.14251	5.35789e-06	2.23227e-05
Cs7g02220	AT3G14470	Putative disease resistance RPP13-like protein 1 [Source:UniProtKB/Swiss-Prot;Acc:Q9LRR4]	RPPL1	1.51119	3.86133e-19	4.53947e-18
Cs2g31270	AT4G38730	Probable magnesium transporter NIPA7 [Source:UniProtKB/Swiss-Prot;Acc:Q8GYS1]		1.34641	4.38335e-36	9.74897e-35
Cs9g15530	AT5G54620	Ankyrin repeat family protein [Source:TAIR;Acc:AT5G54620]		1.93557	0.00629215	0.0152559
Cs3g24090	AT1G06870	Probable thylakoidal processing peptidase 2, chloroplastic [Source:UniProtKB/Swiss-Prot;Acc:Q9M9Z2]	TPP2	1.07537	3.03593e-77	1.63499e-75
Cs5g29080	AT1G04090	At1g04090 [Source:UniProtKB/TrEMBL;Acc:Q501D1]		1.20335	1.12386e-15	1.08449e-14
orange1.1t03120	AT4G19070	Cadmium-induced protein AS8 [Source:UniProtKB/Swiss-Prot;Acc:P42735]		-1.48809	1.36565e-19	1.63438e-18
Cs5g27880	AT3G07130	Purple acid phosphatase [Source:UniProtKB/TrEMBL;Acc:A0A1I9LLI7]	ATPAP15	1.00765	2.59289e-05	9.76989e-05
Cs5g08520	AT4G16760	Peroxisomal acyl-coenzyme A oxidase 1 [Source:UniProtKB/Swiss-Prot;Acc:O65202]	ACX1	2.1025	0	0
Cs7g23820	AT5G16010	3-oxo-5-alpha-steroid 4-dehydrogenase family protein [Source:UniProtKB/TrEMBL;Acc:Q9LFS3]		-2.00211	1.3667e-07	6.86353e-07
Cs4g11180	AT4G21200	Gibberellin 2-beta-dioxygenase 8 [Source:UniProtKB/Swiss-Prot;Acc:O49561]	GA2OX8	-1.2342	6.38863e-19	7.43336e-18
Cs3g25860	AT1G19850	Auxin response factor [Source:UniProtKB/TrEMBL;Acc:A0A178W993]	ARF5	1.06467	8.59653e-13	6.78691e-12
Cs3g09340	AT3G17380	TRAF-like family protein [Source:UniProtKB/TrEMBL;Acc:F4J556]		2.33274	1.45688e-16	1.48975e-15
Cs4g07350	AT2G05920	Subtilisin-like protease SBT1.8 [Source:UniProtKB/Swiss-Prot;Acc:Q9ZUF6]	SBT1.8	1.76783	9.31271e-56	3.40848e-54
Cs3g07920	AT3G25810	Beta-myrcene/(E)-beta-ocimene synthase 2, chloroplastic [Source:UniProtKB/Swiss-Prot;Acc:Q9LRZ6]	TPS24	1.35147	0.00096615	0.00278422
Cs9g04140	AT5G49120	FCS-Like Zinc finger 15 [Source:UniProtKB/Swiss-Prot;Acc:Q9FH22]	FLZ15	1.21784	5.09215e-08	2.6761e-07
Cs2g07720	AT1G61800	glucose-6-phosphate/phosphate translocator 2 [Source:TAIR;Acc:AT1G61800]	GPT2	4.78838	1.32732e-215	2.75437e-213
Cs1g25520	AT2G17870	Cold shock domain-containing protein 3 [Source:UniProtKB/Swiss-Prot;Acc:Q94C69]	CSP3	1.31095	3.25613e-86	2.01231e-84
Cs2g30010	AT5G06645	Gibberellin-regulated-like protein [Source:UniProtKB/TrEMBL;Acc:A0A1P8BCW1]		1.25114	9.67324e-08	4.93791e-07
Cs7g23050	AT3G51420	SSL4 [Source:UniProtKB/TrEMBL;Acc:A0A178VDG6]	SSL4	1.84159	0.000113233	0.000384972
Cs8g03710	AT1G17870	Probable zinc metallopeptidase EGY3, chloroplastic [Source:UniProtKB/Swiss-Prot;Acc:Q9LMU1]	EGY3	-1.12229	1.28989e-18	1.4713e-17
Cs9g08210	AT1G03670	Ankyrin repeat family protein [Source:UniProtKB/TrEMBL;Acc:F4I2G1]		2.30749	2.47255e-08	1.34536e-07
Cs7g26650	AT1G58280	Phosphoglycerate mutase-like protein 2 [Source:UniProtKB/Swiss-Prot;Acc:F4IBB2]		1.5525	9.36429e-23	1.30667e-21
Cs7g02180	AT5G13760	Plasma-membrane choline transporter family protein [Source:UniProtKB/TrEMBL;Acc:F4K425]		1.16276	6.54034e-60	2.66551e-58
Cs7g10060	AT1G67700	Protein HHL1, chloroplastic [Source:UniProtKB/Swiss-Prot;Acc:Q8LDL0]	HHL1	-1.36845	1.27884e-28	2.20138e-27
Cs5g32370	AT3G06350	Bifunctional 3-dehydroquinate dehydratase/shikimate dehydrogenase, chloroplastic [Source:UniProtKB/Swiss-Prot;Acc:Q9SQT8]	EMB3004	4.23703	0.0011882	0.00336032
Cs9g06360	AT5G19220	Glucose-1-phosphate adenylyltransferase large subunit 1, chloroplastic [Source:UniProtKB/Swiss-Prot;Acc:P55229]	ADG2	-1.29449	4.2206e-39	1.00915e-37
Cs1g20810	AT5G10550	Transcription factor GTE2 [Source:UniProtKB/Swiss-Prot;Acc:Q9LXA7]	GTE2	1.28251	0.00664577	0.0160274
orange1.1t00535	AT1G76390	U-box domain-containing protein 43 [Source:UniProtKB/Swiss-Prot;Acc:Q9SFX2]	PUB43	1.1624	9.44119e-35	2.00894e-33
Cs7g24340	AT2G35290	At2g35290 [Source:UniProtKB/TrEMBL;Acc:Q8GWV0]		2.01314	0.00257928	0.00680596
Cs9g13620	AT5G61600	Ethylene-responsive transcription factor ERF104 [Source:UniProtKB/Swiss-Prot;Acc:Q9FKG1]	ERF104	1.95434	7.62805e-99	5.51242e-97
orange1.1t01764	AT1G70730	Phosphoglucomutase/phosphomannomutase family protein [Source:UniProtKB/TrEMBL;Acc:F4I6W4]	PGM2	2.16684	2.36497e-08	1.289e-07
Cs2g25000	AT3G50120	Transmembrane protein, putative (DUF247) [Source:UniProtKB/TrEMBL;Acc:Q9SN06]		1.52272	2.32774e-07	1.14384e-06
Cs9g16220	AT2G45510	At2g45510 [Source:UniProtKB/TrEMBL;Acc:O64631]	CYP704A2	2.15425	0.00257268	0.00679173
Cs8g02380	AT1G31830	Probable polyamine transporter At1g31830 [Source:UniProtKB/Swiss-Prot;Acc:Q9C6S5]		2.82895	0.000899491	0.0026064
Cs7g08220	AT1G70230	TBL27 [Source:UniProtKB/TrEMBL;Acc:A0A178WG99]	AXY4	2.37062	4.88394e-37	1.11137e-35
Cs9g11840	AT4G20990	Alpha carbonic anhydrase 4 [Source:UniProtKB/Swiss-Prot;Acc:F4JIK2]	ACA4	2.57523	1.43571e-06	6.44588e-06
Cs1g06660	AT5G54390	PAP-specific phosphatase HAL2-like [Source:UniProtKB/Swiss-Prot;Acc:Q38945]	AHL	1.4352	3.70572e-13	3.00753e-12
Cs2g22100	AT4G16740	Tricyclene synthase, chloroplastic [Source:UniProtKB/Swiss-Prot;Acc:A4FVP2]	TPS03	4.89129	0.000188662	0.000618007
Cs3g01290	AT3G14460	Putative disease resistance protein At3g14460 [Source:UniProtKB/Swiss-Prot;Acc:Q9LRR5]		1.61627	6.31582e-46	1.82449e-44
Cs3g19220	AT1G38131	O-fucosyltransferase 11 [Source:UniProtKB/Swiss-Prot;Acc:Q8GUM0]	OFUT11	1.29884	1.92442e-10	1.2661e-09
Cs6g21350	AT1G26810	GALT1 [Source:UniProtKB/TrEMBL;Acc:A0A178WHF1]	GALT1	2.20402	4.09785e-29	7.19638e-28
Cs9g05010	AT3G05030	Sodium/hydrogen exchanger [Source:UniProtKB/TrEMBL;Acc:A0A178VK10]	NHX2	1.93896	7.20659e-47	2.14764e-45
Cs6g09440	AT5G03570	iron regulated 2 [Source:TAIR;Acc:AT5G03570]	IREG2	-1.15455	7.1599e-05	0.000251436
Cs5g19960	AT3G09510	Putative non-LTR reverse transcriptase [Source:UniProtKB/TrEMBL;Acc:Q9SF52]		1.66094	2.32263e-17	2.4711e-16
orange1.1t01168	AT1G66240	homolog of anti-oxidant 1 [Source:TAIR;Acc:AT1G66240]	ATX1	1.12558	2.58179e-06	1.12519e-05
orange1.1t00666	AT4G02540	Cysteine/Histidine-rich C1 domain family protein [Source:UniProtKB/TrEMBL;Acc:Q9ZQX3]		-1.49868	0.000681151	0.00202138
orange1.1t04224	AT4G08850	MDIS1-interacting receptor like kinase 2 [Source:UniProtKB/Swiss-Prot;Acc:Q8VZG8]	MIK2	4.02587	0.0144961	0.0321931
Cs5g11010	AT5G07710	Protein NEN1 [Source:UniProtKB/Swiss-Prot;Acc:Q9FLR0]	NEN1	1.14179	6.64631e-33	1.32686e-31
Cs5g02710	AT3G59140	ABC transporter C family member 10 [Source:UniProtKB/Swiss-Prot;Acc:Q9LYS2]	ABCC10	-1.26237	0.000576742	0.00173406
Cs1g12810	AT1G15380	GLYI4 [Source:UniProtKB/TrEMBL;Acc:A0A178W6B2]		1.37118	2.28351e-16	2.3079e-15
Cs1g20040	AT4G23160	cysteine-rich RLK (RECEPTOR-like protein kinase) 8 [Source:TAIR;Acc:AT4G23160]	CRK8	1.49666	0.00152859	0.00422731
Cs2g03160	AT1G50660	Actin cytoskeleton-regulatory complex pan-like protein [Source:UniProtKB/TrEMBL;Acc:Q9LPT5]		1.45672	2.76621e-13	2.26699e-12
Cs7g16990	AT1G78570	Trifunctional UDP-glucose 4,6-dehydratase/UDP-4-keto-6-deoxy-D-glucose 3,5-epimerase/UDP-4-keto-L-rhamnose-reductase RHM1 [Source:UniProtKB/Swiss-Prot;Acc:Q9SYM5]	RHM1	2.57568	0.00162172	0.00446304
Cs7g13010	AT1G68640	Transcription factor PERIANTHIA [Source:UniProtKB/Swiss-Prot;Acc:Q9SX27]	PAN	2.46029	8.8393e-08	4.52549e-07
Cs5g13300	AT1G78570	Trifunctional UDP-glucose 4,6-dehydratase/UDP-4-keto-6-deoxy-D-glucose 3,5-epimerase/UDP-4-keto-L-rhamnose-reductase RHM1 [Source:UniProtKB/Swiss-Prot;Acc:Q9SYM5]	RHM1	1.64121	1.70132e-89	1.09015e-87
orange1.1t02418	AT2G36770	Glycosyltransferase (Fragment) [Source:UniProtKB/TrEMBL;Acc:W8QNU5]	UGT73C4	-2.03748	0.000163498	0.000541934
Cs5g24700	AT1G05835	Uncharacterized protein At1g05835 [Source:UniProtKB/Swiss-Prot;Acc:A8MS78]		1.82342	0.00350544	0.00899075
Cs6g19040	AT5G15860	Isoprenylcysteine alpha-carbonyl methylesterase ICME [Source:UniProtKB/Swiss-Prot;Acc:Q94AS5]	ICME	1.63696	2.25606e-68	1.08574e-66
Cs5g03950	AT1G18810	Protein PHYTOCHROME KINASE SUBSTRATE 3 [Source:UniProtKB/Swiss-Prot;Acc:Q8GXS8]	PKS3	1.8555	0.00623468	0.0151279
Cs2g19770	AT5G35740	At5g35740 [Source:UniProtKB/TrEMBL;Acc:Q9FKH4]		1.02419	0.00418618	0.0105572
Cs7g29420	AT5G58300	Probable inactive receptor kinase At5g58300 [Source:UniProtKB/Swiss-Prot;Acc:Q9LVM0]		1.31774	2.3099e-17	2.45871e-16
Cs4g18190	AT2G25430	Putative clathrin assembly protein At2g25430 [Source:UniProtKB/Swiss-Prot;Acc:Q8LF20]		1.4465	6.37022e-103	4.80294e-101
Cs2g15930	AT3G58120	BZIP61 [Source:UniProtKB/TrEMBL;Acc:A0A178VLL5]	BZIP61	2.79799	0.00247161	0.00655473
Cs4g19480	AT5G11590	Dehydration-responsive element-binding protein 3 [Source:UniProtKB/Swiss-Prot;Acc:Q9LYD3]	DREB3	-1.68175	4.56573e-25	7.07828e-24
Cs3g24490	AT4G01070	UDP-glycosyltransferase 72B1 [Source:UniProtKB/Swiss-Prot;Acc:Q9M156]	UGT72B1	1.09761	1.5189e-06	6.79915e-06
Cs5g22260	AT2G31880	Leucine-rich repeat receptor-like serine/threonine/tyrosine-protein kinase SOBIR1 [Source:UniProtKB/Swiss-Prot;Acc:Q9SKB2]	SOBIR1	3.17332	6.98639e-39	1.65819e-37
orange1.1t05033	AT5G38520	Alpha/beta-Hydrolases superfamily protein [Source:UniProtKB/TrEMBL;Acc:F4KBJ3]		-1.52578	0.00685233	0.0164641
Cs7g28740	AT2G39510	WAT1-related protein At2g39510 [Source:UniProtKB/Swiss-Prot;Acc:O80638]		-2.72794	2.80388e-09	1.66197e-08
Cs6g19610	AT3G51550	Receptor-like protein kinase FERONIA [Source:UniProtKB/Swiss-Prot;Acc:Q9SCZ4]	FER	-1.98833	0.00720523	0.0172086
Cs4g15830	AT3G16060	Kinesin-like protein [Source:UniProtKB/TrEMBL;Acc:A0A178V575]	KIN13B	1.60164	4.98131e-65	2.24447e-63
Cs1g24130	AT4G39250	RSM2 [Source:UniProtKB/TrEMBL;Acc:A0A178UXD0]	RL1	1.9677	0.00420714	0.0106039
Cs5g32590	AT1G03020	Monothiol glutaredoxin-S1 [Source:UniProtKB/Swiss-Prot;Acc:Q9SA68]	GRXS1	3.16432	0.0176619	0.0381927
Cs2g22050	AT1G22130	Agamous-like MADS-box protein AGL104 [Source:UniProtKB/Swiss-Prot;Acc:Q9LM46]	AGL104	-1.14318	3.74112e-09	2.19622e-08
Cs3g13060	AT4G16143	Importin subunit alpha-2 [Source:UniProtKB/Swiss-Prot;Acc:F4JL11]	IMPA2	1.01209	2.52718e-05	9.53182e-05
Cs7g27790	AT2G28550	Related to AP2.7 [Source:UniProtKB/TrEMBL;Acc:F4IIR3]	RAP2.7	1.07619	1.23872e-71	6.15795e-70
orange1.1t01270	AT5G24318	O-Glycosyl hydrolases family 17 protein [Source:UniProtKB/TrEMBL;Acc:F4KH28]		1.8014	4.77726e-10	3.04643e-09
Cs3g26990	AT1G47670	Lysine histidine transporter-like 8 [Source:UniProtKB/Swiss-Prot;Acc:Q9SX98]	AATL1	5.67902	0.000395642	0.00122388
Cs9g13460	AT5G13630	Magnesium-chelatase subunit ChlH, chloroplastic [Source:UniProtKB/Swiss-Prot;Acc:Q9FNB0]	CHLH	-1.56742	6.71301e-32	1.30448e-30
Cs6g05250	AT3G14470	Putative disease resistance RPP13-like protein 1 [Source:UniProtKB/Swiss-Prot;Acc:Q9LRR4]	RPPL1	1.63613	3.05267e-14	2.68253e-13
orange1.1t00578	AT5G54160	Flavone 3'-O-methyltransferase 1 [Source:UniProtKB/Swiss-Prot;Acc:Q9FK25]	OMT1	-1.29741	8.51416e-31	1.58504e-29
Cs5g19310	AT4G12010	Disease resistance-like protein DSC1 [Source:UniProtKB/Swiss-Prot;Acc:Q9SZ66]	DSC1	1.30085	1.91231e-10	1.25923e-09
Cs5g26710	AT3G03880	Sterol O-acyltransferase, putative (DUF1639) [Source:UniProtKB/TrEMBL;Acc:Q84JV8]		-1.0043	4.42532e-14	3.85282e-13
Cs7g06310	AT5G10930	CBL-interacting serine/threonine-protein kinase 5 [Source:UniProtKB/Swiss-Prot;Acc:Q9LEU7]	CIPK5	1.41226	2.03871e-37	4.68634e-36
Cs5g22400	AT5G41550	Disease resistance protein (TIR-NBS-LRR class) family [Source:UniProtKB/TrEMBL;Acc:Q9FFS5]		1.23681	1.92467e-15	1.82456e-14
Cs8g01960	AT1G76160	Sks5 [Source:UniProtKB/TrEMBL;Acc:A0A178WJJ9]	sks5	4.22536	5.81805e-91	3.83669e-89
Cs2g26340	AT1G10310	NADPH-dependent pterin aldehyde reductase [Source:UniProtKB/Swiss-Prot;Acc:Q9SY73]		-1.07933	1.09192e-38	2.58348e-37
Cs5g09220	AT1G12240	Acid beta-fructofuranosidase 4, vacuolar [Source:UniProtKB/Swiss-Prot;Acc:Q39041]	BFRUCT4	2.15254	1.092e-24	1.66105e-23
orange1.1t04018	AT2G36950	Heavy metal-associated isoprenylated plant protein 5 [Source:UniProtKB/Swiss-Prot;Acc:Q9SJL2]	HIPP05	1.29902	2.06969e-59	8.27107e-58
Cs6g07360	AT3G54020	Phosphatidylinositol:ceramide inositolphosphotransferase 1 [Source:UniProtKB/Swiss-Prot;Acc:Q9M325]	IPCS1	1.96352	3.98705e-261	1.09979e-258
Cs7g25380	AT1G20925	Protein PIN-LIKES 1 [Source:UniProtKB/Swiss-Prot;Acc:F4HWB6]	PILS1	-1.09037	0.000367868	0.00114501
Cs7g10750	AT5G52580	RabGAP/TBC domain-containing protein [Source:UniProtKB/TrEMBL;Acc:F4KG91]		2.98602	5.20036e-11	3.57637e-10
Cs8g18530	AT5G24318	O-Glycosyl hydrolases family 17 protein [Source:UniProtKB/TrEMBL;Acc:F4KH28]		2.94732	2.78517e-281	9.54512e-279
Cs5g33460	AT4G02290	Endoglucanase 17 [Source:UniProtKB/Swiss-Prot;Acc:O81416]	AtGH9B13	1.42481	0.0133877	0.0299641
Cs3g26790	AT4G35750	At4g35750 [Source:UniProtKB/TrEMBL;Acc:O81806]		-1.57345	2.02321e-48	6.16751e-47
Cs7g05460	AT2G25460	CONTAINS InterPro DOMAIN/s: C2 calcium-dependent membrane targeting (InterPro:IPR000008); BEST Arabidopsis thaliana protein match is: unknown protein (TAIR:AT5G04860.1); Ha. [Source:TAIR;Acc:AT2G25460]		8.1346	4.93768e-127	4.73243e-125
Cs4g17220				1.48674	0.0040518	0.0102537
Cs5g26930	AT1G54400	HSP20-like chaperones superfamily protein [Source:UniProtKB/TrEMBL;Acc:F4HWW7]		1.75937	0.0157693	0.0345861
Cs9g17830	AT3G49070	UPF0496 protein At3g49070 [Source:UniProtKB/Swiss-Prot;Acc:Q9SMU4]		2.05184	2.09859e-45	6.00101e-44
Cs9g17930	AT1G68470	Probable xyloglucan galactosyltransferase GT17 [Source:UniProtKB/Swiss-Prot;Acc:Q9CA34]	GT17	1.34352	0.000127858	0.000431257
Cs1g18110	AT1G72970	HTH [Source:UniProtKB/TrEMBL;Acc:A0A178WG21]	HTH	1.71501	1.05022e-14	9.52103e-14
Cs5g08940	AT4G25200	HSP23.6-MITO [Source:UniProtKB/TrEMBL;Acc:A0A178USN5]	HSP23.6	2.25032	0.0123266	0.0278008
Cs4g07550	AT1G55610	Serine/threonine-protein kinase BRI1-like 1 [Source:UniProtKB/Swiss-Prot;Acc:Q9ZWC8]	BRL1	1.2665	3.53436e-15	3.30073e-14
Cs7g29030	AT2G16050	Cysteine/Histidine-rich C1 domain family protein [Source:UniProtKB/TrEMBL;Acc:F4IJF7]		4.34981	1.38804e-06	6.24424e-06
Cs2g15970	AT5G45970	ROP7 [Source:UniProtKB/TrEMBL;Acc:A0A178UDV3]	ARAC2	1.69402	9.32189e-09	5.27525e-08
Cs9g09180	AT4G21865	At4g21865 [Source:UniProtKB/TrEMBL;Acc:A0JPV5]		2.25904	2.03047e-134	2.0876e-132
Cs3g25820	AT5G39600	39S ribosomal protein [Source:UniProtKB/TrEMBL;Acc:Q940G3]		-1.05213	1.89006e-11	1.34692e-10
Cs2g18935	AT1G55790	Domain of unknown function (DUF2431) [Source:TAIR;Acc:AT1G55790]		1.24145	1.39261e-14	1.25246e-13
Cs1g22350	AT5G17680	Disease resistance protein (TIR-NBS-LRR class) [Source:UniProtKB/TrEMBL;Acc:Q9FN83]		1.39965	5.20746e-14	4.50603e-13
orange1.1t00347	AT1G34260	Putative 1-phosphatidylinositol-3-phosphate 5-kinase FAB1D [Source:UniProtKB/Swiss-Prot;Acc:Q9XID0]	FAB1D	3.46916	0.00746605	0.0177576
Cs1g19800	AT5G10310	unknown protein; FUNCTIONS IN: molecular_function unknown; INVOLVED IN: biological_process unknown; LOCATED IN: endomembrane system; EXPRESSED IN: 17 plant structures; EXPRESSED DURING: 10 growth stages; BEST Arabidopsis thaliana protein match is: u /.../ protein (TAIR:AT3G13898.1); Ha. [Source:TAIR;Acc:AT5G10310]		3.42853	0.0147848	0.0327316
Cs3g14280	AT4G15800	Protein RALF-like 33 [Source:UniProtKB/Swiss-Prot;Acc:Q8L9P8]	RALFL33	1.24172	3.21379e-10	2.08289e-09
orange1.1t02874	AT2G29350	SAG13 [Source:UniProtKB/TrEMBL;Acc:A0A178VTS8]	SAG13	2.91094	2.73086e-38	6.38114e-37
Cs8g19950	AT1G07300	josephin protein-related [Source:TAIR;Acc:AT1G07300]		-1.81586	2.92855e-22	4.00974e-21
Cs4g13030	AT4G29230	NAC domain-containing protein 75 [Source:UniProtKB/Swiss-Prot;Acc:Q9M0F8]	anac075	1.52883	4.44003e-21	5.73553e-20
Cs1g12320	AT1G15320	Seed dormancy control protein [Source:UniProtKB/TrEMBL;Acc:Q1PFW1]		2.03347	0.000232833	0.000749139
Cs2g28500	AT5G14895	NHL domain protein [Source:UniProtKB/TrEMBL;Acc:A0A1P8BDM5]		1.14605	2.92486e-06	1.26593e-05
[truncated: 1,242 more rows]

## Sheet: Table S3
Table S3 DEGs of Clas-infected leaves and healthy leaves.
Cirtus ID	TAIR ID	Gene description	Gene Name	Log2FoldChange	P value	P adj
Cs2g18300	AT2G43820	UDP-glycosyltransferase 74F2 [Source:UniProtKB/Swiss-Prot;Acc:O22822]	UGT74F2	-3.61955	0.000554796	0.00185975
Cs8g04470	AT3G19550	Glutamate racemase [Source:UniProtKB/TrEMBL;Acc:Q8LEN7]		1.09434	3.94988e-09	2.52509e-08
Cs9g16830	AT5G52030	TraB family protein [Source:UniProtKB/TrEMBL;Acc:Q9FJ89]		1.03316	2.42902e-31	4.44477e-30
Cs5g13290	AT3G14770	Bidirectional sugar transporter SWEET [Source:UniProtKB/TrEMBL;Acc:A0A178VM79]	SWEET2	1.68178	3.79943e-112	2.92184e-110
Cs6g02470	AT3G56640	Exocyst complex component [Source:UniProtKB/TrEMBL;Acc:A0A178V8H8]	SEC15A	-3.9922	0.0179037	0.0423981
Cs9g01710	AT1G56600	Galactinol synthase 2 [Source:UniProtKB/Swiss-Prot;Acc:Q9FXB2]	GOLS2	-5.07208	3.90743e-22	5.17734e-21
Cs6g07360	AT3G54020	Phosphatidylinositol:ceramide inositolphosphotransferase 1 [Source:UniProtKB/Swiss-Prot;Acc:Q9M325]	IPCS1	1.9282	2.71514e-250	6.7971e-248
Cs2g04220	AT1G29670	GDSL-like Lipase/Acylhydrolase superfamily protein [Source:TAIR;Acc:AT1G29670]		2.48176	8.36219e-78	4.09104e-76
Cs1g15090	AT2G25737	Sulfite exporter TauE/SafE family protein 3 [Source:UniProtKB/Swiss-Prot;Acc:Q8L7A0]		-2.22419	0.00427054	0.0118284
Cs7g31060	AT3G55950	Putative serine/threonine-protein kinase-like protein CCR3 [Source:UniProtKB/Swiss-Prot;Acc:Q9LY50]	CCR3	2.00424	2.58e-66	1.00186e-64
Cs5g30790	AT1G19670	Chlorophyllase-1 [Source:UniProtKB/Swiss-Prot;Acc:O22527]	CLH1	3.11537	5.48084e-63	1.99652e-61
Cs6g20280	AT3G28345	ABC transporter B family member 15 [Source:UniProtKB/Swiss-Prot;Acc:Q9LHD1]	ABCB15	-1.24993	3.10884e-18	3.46881e-17
orange1.1t00416	AT3G61510	1-aminocyclopropane-1-carboxylate synthase-like protein 1 [Source:UniProtKB/Swiss-Prot;Acc:Q06429]	ACS1	6.37302	9.05473e-23	1.23237e-21
Cs4g20020	AT2G25735	Expressed protein [Source:UniProtKB/TrEMBL;Acc:Q8RUI1]		1.8761	9.00411e-24	1.27641e-22
Cs2g24330	AT3G01710	TPX2 (Targeting protein for Xklp2) protein family [Source:UniProtKB/TrEMBL;Acc:A0A1I9LPX1]		-1.01031	0.000572794	0.0019149
orange1.1t05572	AT4G05120	Equilibrative nucleotide transporter 3 [Source:UniProtKB/Swiss-Prot;Acc:Q9M0Y3]	ENT3	4.01341	0.0163044	0.0390468
Cs7g02950	AT5G43300	Glycerophosphodiester phosphodiesterase GDPD3 [Source:UniProtKB/Swiss-Prot;Acc:Q680A6]	GDPD3	2.03097	2.51741e-62	9.0167e-61
Cs5g08030	AT4G16820	Phospholipase A1-Ibeta2, chloroplastic [Source:UniProtKB/Swiss-Prot;Acc:O23522]	PLA-I{beta]2	3.4484	7.46459e-206	1.29159e-203
Cs2g13920	AT5G14000	NAC domain containing protein 84 [Source:TAIR;Acc:AT5G14000]	anac084	2.25288	4.96726e-153	5.70193e-151
Cs2g26310	AT1G45616	Receptor-like protein 6 [Source:UniProtKB/Swiss-Prot;Acc:Q9C637]	AtRLP6	-4.52948	2.0078e-13	1.75576e-12
Cs7g06440	AT4G31840	Early nodulin-like protein 15 [Source:UniProtKB/TrEMBL;Acc:Q9SZ51]	ENODL15	-1.08598	4.60428e-18	5.08676e-17
Cs1g05480	AT2G38820	Protein of unknown function (DUF506) [Source:TAIR;Acc:AT2G38820]		-3.72695	4.81666e-08	2.79797e-07
orange1.1t03024	AT1G20030	Pathogenesis-related thaumatin superfamily protein [Source:UniProtKB/TrEMBL;Acc:Q9LNT0]		1.85889	9.9348e-24	1.40496e-22
Cs1g23720	AT3G50740	UDP-glycosyltransferase 72E1 [Source:UniProtKB/Swiss-Prot;Acc:Q94A84]	UGT72E1	-4.36837	2.73861e-113	2.13394e-111
Cs5g03060	AT4G11280	1-aminocyclopropane-1-carboxylate synthase 6 [Source:UniProtKB/Swiss-Prot;Acc:Q9SAR0]	ACS6	2.32404	3.23773e-84	1.72376e-82
Cs6g08120	AT3G47570	Probable LRR receptor-like serine/threonine-protein kinase At3g47570 [Source:UniProtKB/Swiss-Prot;Acc:C0LGP4]		2.49723	8.07889e-10	5.48191e-09
Cs5g24670	AT5G48485	Putative lipid-transfer protein DIR1 [Source:UniProtKB/Swiss-Prot;Acc:Q8W453]	DIR1	-1.17206	5.15472e-05	0.000205664
Cs9g03310	AT1G69310	At1g69310 [Source:UniProtKB/TrEMBL;Acc:Q147N6]	WRKY57	1.36717	4.12224e-19	4.78562e-18
Cs3g16430	AT1G10070	Branched-chain-amino-acid aminotransferase 2, chloroplastic [Source:UniProtKB/Swiss-Prot;Acc:Q9M439]	BCAT2	2.70942	0.0205353	0.0477176
orange1.1t04366	AT3G25820	1,8-cineole synthase 2, chloroplastic [Source:UniProtKB/Swiss-Prot;Acc:P0DI77]	TPS27	-1.25553	0.0200873	0.0468037
Cs5g18450	AT5G17680	Disease resistance protein (TIR-NBS-LRR class) [Source:UniProtKB/TrEMBL;Acc:Q9FN83]		-2.21528	9.02662e-09	5.58544e-08
Cs6g21070	AT5G39850	40S ribosomal protein S9-2 [Source:UniProtKB/Swiss-Prot;Acc:Q9FLF0]	RPS9C	2.295	0.00515167	0.0139987
orange1.1t04155	AT1G20050	Probable 3-beta-hydroxysteroid-Delta(8),Delta(7)-isomerase [Source:UniProtKB/Swiss-Prot;Acc:O48962]	HYD1	2.1834	3.89898e-14	3.5384e-13
Cs2g29320	AT1G18485	Pentatricopeptide repeat-containing protein At1g18485 [Source:UniProtKB/Swiss-Prot;Acc:Q0WN60]	PCMP-H8	1.6026	1.83798e-11	1.41669e-10
Cs8g17220	AT3G45600	Tetraspanin-3 [Source:UniProtKB/Swiss-Prot;Acc:Q9M1E7]	TET3	-2.46425	1.86956e-250	4.73058e-248
orange1.1t06038	AT5G15170	Tyrosyl-DNA phosphodiesterase 1 [Source:UniProtKB/Swiss-Prot;Acc:Q8H1D9]	TDP1	-1.20512	3.78672e-05	0.000154676
Cs6g09930	AT2G40610	Expansin-A8 [Source:UniProtKB/Swiss-Prot;Acc:O22874]	EXPA8	1.77579	4.96918e-17	5.23902e-16
Cs2g06640	AT1G61950	Calcium-dependent protein kinase 19 [Source:UniProtKB/Swiss-Prot;Acc:Q1PFH8]	CPK19	2.49788	1.11583e-09	7.48723e-09
Cs5g10820	AT1G69530	Expansin [Source:UniProtKB/TrEMBL;Acc:C0Z241]	ATEXPA1	2.3101	6.20929e-53	1.90009e-51
orange1.1t00446	AT5G41620	Uncharacterized protein At5g41620 [Source:UniProtKB/Swiss-Prot;Acc:Q66GQ2]		1.06852	9.6546e-24	1.36698e-22
Cs7g07990	AT1G24140	Metalloendoproteinase 3-MMP [Source:UniProtKB/Swiss-Prot;Acc:Q5XF51]	3MMP	2.21902	9.2062e-98	5.79252e-96
orange1.1t00026	ATMG00750	Uncharacterized mitochondrial protein AtMg00750 [Source:UniProtKB/Swiss-Prot;Acc:P92516]	ORF119	-1.05365	0.00739179	0.0193744
orange1.1t03313	AT4G08850	MDIS1-interacting receptor like kinase 2 [Source:UniProtKB/Swiss-Prot;Acc:Q8VZG8]	MIK2	-6.13806	6.58737e-65	2.46838e-63
Cs5g22460	AT5G17680	Disease resistance protein (TIR-NBS-LRR class) [Source:UniProtKB/TrEMBL;Acc:Q9FN83]		1.99885	1.17865e-34	2.38898e-33
Cs8g20030	AT2G29680	Cell division control protein 6 homolog [Source:UniProtKB/Swiss-Prot;Acc:O82387]	CDC6	-1.62814	4.58688e-20	5.61303e-19
Cs9g10925	AT2G02360	F-box protein PP2-B10 [Source:UniProtKB/Swiss-Prot;Acc:Q9ZVQ6]	PP2B10	-1.33654	7.27619e-07	3.73605e-06
orange1.1t05128	AT4G19510	Disease resistance protein (TIR-NBS-LRR class) [Source:TAIR;Acc:AT4G19510]		-1.74335	1.9482e-05	8.30526e-05
orange1.1t01021	AT1G32640	ZBF1 [Source:UniProtKB/TrEMBL;Acc:A0A178W7C3]	MYC2	1.58277	5.51285e-139	5.52036e-137
Cs7g29040	AT5G02500	Probable mediator of RNA polymerase II transcription subunit 37e [Source:UniProtKB/Swiss-Prot;Acc:P22953]	MED37E	2.64195	8.99589e-148	9.75536e-146
Cs1g18720	AT1G51760	JR3 [Source:UniProtKB/TrEMBL;Acc:A0A178W8I8]	ILL4	1.38212	5.47682e-86	2.99027e-84
orange1.1t03802	AT3G48090	Protein EDS1 [Source:UniProtKB/Swiss-Prot;Acc:Q9SU72]	EDS1	-2.25882	1.8632e-20	2.31127e-19
Cs7g14900	AT1G68660	ATP-dependent Clp protease adapter protein CLPS1, chloroplastic [Source:UniProtKB/Swiss-Prot;Acc:Q9SX29]	CPLS1	-1.25355	1.09828e-14	1.02559e-13
Cs8g06540	AT2G43250	Transmembrane protein [Source:UniProtKB/TrEMBL;Acc:Q9ZW70]		3.76453	0.00952179	0.0243155
Cs4g15770	AT3G18830	PMT5 [Source:UniProtKB/TrEMBL;Acc:A0A178V5Y2]	PLT5	1.93143	1.20731e-12	1.00037e-11
Cs5g29870	AT3G23240	Ethylene-responsive transcription factor 1B [Source:UniProtKB/Swiss-Prot;Acc:Q8LDC8]	ERF1B	2.81442	1.11446e-118	9.29985e-117
Cs7g15500	AT1G64940	Cytochrome P450, family 87, subfamily A, polypeptide 6 [Source:UniProtKB/TrEMBL;Acc:Q9XIQ2]	CYP89A6	-3.30795	3.17646e-54	9.90045e-53
orange1.1t02291				3.5154	0.00365777	0.0103059
Cs1g15720	AT1G79750	Malic enzyme [Source:UniProtKB/TrEMBL;Acc:A0A178W4H6]	NADP-ME4	1.08516	3.79119e-122	3.22073e-120
orange1.1t03479	AT4G13510	Ammonium transporter [Source:UniProtKB/TrEMBL;Acc:A0A178V540]	AMT1-1	1.51418	4.7772e-69	1.95508e-67
orange1.1t05099	AT3G49340	Cysteine protease-like protein [Source:UniProtKB/TrEMBL;Acc:Q9SG15]		-1.46197	0.000157276	0.000582563
orange1.1t02044	AT3G32980	Peroxidase 32 [Source:UniProtKB/Swiss-Prot;Acc:Q9LHB9]	PER32	1.01797	2.86533e-33	5.54954e-32
Cs3g03960	AT2G18950	Homogentisate phytyltransferase 1, chloroplastic [Source:UniProtKB/Swiss-Prot;Acc:Q8VWJ1]	HPT1	4.09575	6.73472e-123	5.78399e-121
orange1.1t04923	AT5G49290	receptor like protein 56 [Source:TAIR;Acc:AT5G49290]	ATRLP56	-2.6955	2.68154e-24	3.8713e-23
Cs8g01240	AT4G35310	CPK5 [Source:UniProtKB/TrEMBL;Acc:A0A178V3J8]	CPK5	1.19005	1.74242e-42	4.33891e-41
Cs7g21580	AT2G19380	UBP1-associated proteins 1C [Source:UniProtKB/Swiss-Prot;Acc:O64571]	UBA1C	1.54614	2.14891e-35	4.4203e-34
Cs9g18390	AT5G53130	Cyclic nucleotide-gated ion channel 1 [Source:UniProtKB/Swiss-Prot;Acc:O65717]	CNGC1	5.61652	1.1646e-13	1.03416e-12
Cs7g07570	AT4G31330	Uncharacterized protein At4g31330 [Source:UniProtKB/TrEMBL;Acc:Q9C5C1]		-3.0234	2.95824e-19	3.46679e-18
Cs9g14590	AT1G12240	Glycosyl hydrolases family 32 protein	ATBETAFRUCT4)	1.32886	0.000173555	0.000637648
Cs4g06700	AT2G26450	Probable pectinesterase/pectinesterase inhibitor 13 [Source:UniProtKB/Swiss-Prot;Acc:Q7Y201]	PME13	1.62296	0.00536514	0.0145416
Cs7g13200	AT1G68570	Protein NRT1/ PTR FAMILY 3.1 [Source:UniProtKB/Swiss-Prot;Acc:Q9SX20]	NPF3.1	1.10119	1.95319e-65	7.4373e-64
Cs1g24850	AT4G36250	Aldehyde dehydrogenase [Source:UniProtKB/TrEMBL;Acc:A4FVT2]	ALDH3F1	-1.48518	2.97145e-24	4.27409e-23
Cs4g17260	AT2G26640	3-ketoacyl-CoA synthase 11 [Source:UniProtKB/Swiss-Prot;Acc:O48780]	KCS11	1.13618	2.77953e-37	6.02837e-36
Cs2g13720	AT2G01300	Mediator of RNA polymerase II transcription subunit [Source:UniProtKB/TrEMBL;Acc:Q9ZU37]		5.21109	2.16614e-17	2.32438e-16
Cs5g26860	AT5G20950	Glycosyl hydrolase family protein [Source:TAIR;Acc:AT5G20950]		1.5863	1.49725e-06	7.35714e-06
Cs6g20470	AT5G40010	AAA-ATPase ASD, mitochondrial [Source:UniProtKB/Swiss-Prot;Acc:Q9FLD5]	AATP1	1.61566	1.52136e-85	8.24902e-84
Cs2g25450	AT5G14130	Peroxidase superfamily protein [Source:TAIR;Acc:AT5G14130]		2.73145	1.06708e-06	5.34609e-06
Cs9g12370	AT5G12840	Nuclear transcription factor Y subunit A-1 [Source:UniProtKB/Swiss-Prot;Acc:Q9LXV5]	NFYA1	-1.80508	2.47666e-08	1.47248e-07
Cs4g03070	AT4G30270	Xyloglucan endotransglucosylase/hydrolase protein 24 [Source:UniProtKB/Swiss-Prot;Acc:P24806]	XTH24	5.06514	5.36351e-21	6.81869e-20
Cs6g07030	AT1G34300	G-type lectin S-receptor-like serine/threonine-protein kinase At1g34300 [Source:UniProtKB/Swiss-Prot;Acc:Q9XID3]		1.56064	5.50111e-19	6.33948e-18
Cs6g16800	AT2G40950	bZIP transcription factor 17 [Source:UniProtKB/Swiss-Prot;Acc:O22208]	BZIP17	1.09217	8.31942e-48	2.29511e-46
Cs3g12020	AT1G08830	Superoxide dismutase [Cu-Zn] 1 [Source:UniProtKB/Swiss-Prot;Acc:P24704]	CSD1	-7.44952	2.07155e-06	1.00057e-05
orange1.1t02570	AT5G24490	30S ribosomal protein [Source:UniProtKB/TrEMBL;Acc:Q94K97]		1.35165	2.31593e-100	1.51806e-98
Cs5g14480	AT1G78440	Gibberellin 2-beta-dioxygenase 1 [Source:UniProtKB/Swiss-Prot;Acc:Q8LEA2]	GA2OX1	3.14231	1.13209e-176	1.63437e-174
Cs4g12920	AT4G08850	MDIS1-interacting receptor like kinase 2 [Source:UniProtKB/Swiss-Prot;Acc:Q8VZG8]	MIK2	-2.2022	5.43373e-32	1.01805e-30
Cs7g14760	AT3G08510	Phosphoinositide phospholipase C [Source:UniProtKB/TrEMBL;Acc:C0Z2P3]	PLC2	-1.27208	1.24387e-17	1.3544e-16
Cs1g06210				1.12865	5.77504e-09	3.64143e-08
Cs6g18930	AT1G68840	TEM2 [Source:UniProtKB/TrEMBL;Acc:A0A178WNP0]	RAV2	4.04175	6.32727e-52	1.89432e-50
Cs9g10760	AT2G02360	F-box protein PP2-B10 [Source:UniProtKB/Swiss-Prot;Acc:Q9ZVQ6]	PP2B10	1.71538	2.70127e-09	1.75066e-08
Cs1g02380	AT5G45540	Transmembrane protein, putative (DUF594) [Source:UniProtKB/TrEMBL;Acc:Q9FHI2]		-2.32348	6.05582e-17	6.35618e-16
Cs9g14350	AT5G62360	Plant invertase/pectin methylesterase inhibitor superfamily protein [Source:UniProtKB/TrEMBL;Acc:Q9LVA3]		1.50718	8.60194e-48	2.37027e-46
Cs9g15530	AT5G54620	Ankyrin repeat family protein [Source:TAIR;Acc:AT5G54620]		1.90334	0.0028293	0.00818529
Cs2g17380	AT1G67920	At1g67920 [Source:UniProtKB/TrEMBL;Acc:Q9C9V8]		-1.6613	2.44169e-14	2.24884e-13
Cs7g27320	AT3G20060	UBC19 [Source:UniProtKB/TrEMBL;Acc:A0A178V7W3]	UBC19	-1.03462	2.30298e-13	2.00198e-12
Cs2g09400	AT2G30360	CBL-interacting serine/threonine-protein kinase 11 [Source:UniProtKB/Swiss-Prot;Acc:O22932]	CIPK11	2.09646	6.33548e-137	6.21194e-135
Cs1g09270	AT1G31130	F28K20.6 protein [Source:UniProtKB/TrEMBL;Acc:Q9SA06]		4.56154	2.43065e-30	4.30385e-29
Cs7g14330	AT3G47570	Probable LRR receptor-like serine/threonine-protein kinase At3g47570 [Source:UniProtKB/Swiss-Prot;Acc:C0LGP4]		-1.88936	6.93002e-13	5.82325e-12
Cs1g16160	AT1G17260	Plasma membrane ATPase [Source:UniProtKB/TrEMBL;Acc:A0A178W776]	AHA10	-1.49751	1.53893e-23	2.15047e-22
Cs1g15880	AT5G56550	Emb [Source:UniProtKB/TrEMBL;Acc:Q9LVB9]	OXS3	2.62111	3.61647e-144	3.86831e-142
Cs4g13600	AT4G26180	Mitochondrial carrier protein CoAc2 [Source:UniProtKB/Swiss-Prot;Acc:F4JU70]	COAC2	1.52049	1.95848e-45	5.14938e-44
Cs2g15720	AT2G42560	Late embryogenesis abundant domain-containing protein / LEA domain-containing protein [Source:UniProtKB/TrEMBL;Acc:Q9SIN3]		1.59226	3.60963e-18	4.00858e-17
Cs7g18430	AT1G08230	GABA transporter 1 [Source:UniProtKB/Swiss-Prot;Acc:F4HW02]	GAT1	-1.54105	2.77244e-25	4.15283e-24
orange1.1t00580	AT1G01060	LHY1 [Source:UniProtKB/TrEMBL;Acc:A0A178W761]	LHY	-1.6761	1.09929e-60	3.82106e-59
Cs2g05055	AT4G29200	Beta-galactosidase related protein [Source:UniProtKB/TrEMBL;Acc:Q9M0G1]		1.6896	5.79095e-08	3.3343e-07
Cs5g01970	AT4G23990	Cellulose synthase-like protein G3 [Source:UniProtKB/Swiss-Prot;Acc:Q0WVN5]	CSLG3	-4.12771	1.85177e-103	1.26306e-101
orange1.1t01391	AT1G58190		AtRLP9	-2.87506	2.26576e-08	1.35118e-07
Cs5g16850	AT1G17860	Kunitz trypsin inhibitor 2 [Source:UniProtKB/Swiss-Prot;Acc:Q9LMU2]	KTI2	1.4355	0.000349573	0.00121545
Cs1g05140	AT5G47010	Regulator of nonsense transcripts 1 homolog [Source:UniProtKB/Swiss-Prot;Acc:Q9FJR0]	UPF1	-4.11468	0.0161794	0.0388104
Cs7g18350	AT1G08200	UDP-D-apiose/UDP-D-xylose synthase 2 [Source:UniProtKB/Swiss-Prot;Acc:Q9SGE0]	AXS2	1.33659	1.59084e-72	7.02356e-71
orange1.1t03614	AT3G53960	Protein NRT1/ PTR FAMILY 5.7 [Source:UniProtKB/Swiss-Prot;Acc:Q9M331]	NPF5.7	1.58125	1.03192e-21	1.34682e-20
Cs6g06910	AT2G37678	Protein FAR-RED ELONGATED HYPOCOTYL 1 [Source:UniProtKB/Swiss-Prot;Acc:Q8S4Q6]	FHY1	1.24091	2.47446e-46	6.66236e-45
Cs2g27910	AT5G14650	Pectin lyase-like superfamily protein [Source:UniProtKB/TrEMBL;Acc:Q9LYJ5]		-2.68693	0.00171886	0.00521375
Cs2g20630	AT1G05020	Clathrin coat assembly protein AP180 [Source:UniProtKB/Swiss-Prot;Acc:Q9ZVN6]	AP180	1.2632	0.00917379	0.0234982
Cs5g09470	AT4G12290	Amine oxidase [Source:UniProtKB/TrEMBL;Acc:Q8L742]		-2.77541	1.1429e-159	1.423e-157
Cs5g34430	AT2G29420	Glutathione S-transferase U7 [Source:UniProtKB/Swiss-Prot;Acc:Q9ZW24]	GSTU7	1.13746	1.58981e-17	1.72164e-16
Cs6g07920	AT2G38110	Glycerol-3-phosphate 2-O-acyltransferase 6 [Source:UniProtKB/Swiss-Prot;Acc:O80437]	GPAT6	1.06068	3.82816e-31	6.97247e-30
Cs6g03380	AT1G16360	LEM3 (ligand-effect modulator 3) family protein / CDC50 family protein [Source:TAIR;Acc:AT1G16360]		1.16561	0.0132477	0.0324904
Cs8g16190	AT3G45160	At3g45160 [Source:UniProtKB/TrEMBL;Acc:Q9M1U3]		-2.87839	7.7226e-12	6.09826e-11
Cs5g12930	AT5G38260	LEAF RUST 10 DISEASE-RESISTANCE LOCUS RECEPTOR-LIKE PROTEIN KINASE-like 2.1 [Source:UniProtKB/Swiss-Prot;Acc:Q9FF31]	LRK10L-2.1	6.89747	1.03304e-07	5.79766e-07
Cs8g19420	AT5G59050	unknown protein; BEST Arabidopsis thaliana protein match is: unknown protein (TAIR:AT3G54000.1); Ha. [Source:TAIR;Acc:AT5G59050]		-2.56483	2.68805e-51	7.9267e-50
Cs9g17370	AT1G20960	DExH-box ATP-dependent RNA helicase DExH12 [Source:UniProtKB/Swiss-Prot;Acc:Q9SYP1]	BRR2A	1.85102	1.03356e-24	1.51442e-23
Cs2g30600	AT3G04060	NAC domain-containing protein 46 [Source:UniProtKB/Swiss-Prot;Acc:Q9SQQ6]	anac046	1.43662	0.000692229	0.00227285
Cs7g04070	AT1G26940	Peptidyl-prolyl cis-trans isomerase CYP23 [Source:UniProtKB/Swiss-Prot;Acc:Q8LDR3]	CYP23	2.8324	0.00558217	0.0150625
Cs3g26960	AT2G38010			4.35015	0.00106148	0.00336688
orange1.1t04661	AT5G17680	Disease resistance protein (TIR-NBS-LRR class) [Source:UniProtKB/TrEMBL;Acc:Q9FN83]		-1.18189	1.49441e-09	9.91164e-09
orange1.1t01257	AT4G27740	Protein yippee-like [Source:UniProtKB/TrEMBL;Acc:A0A178UUJ4]		1.08507	1.15716e-08	7.08015e-08
Cs7g15060	AT5G18400	Anamorsin homolog [Source:UniProtKB/Swiss-Prot;Acc:Q8L7Z3]		1.09594	1.51694e-12	1.24979e-11
Cs2g28040	AT3G27880	At3g27880 [Source:UniProtKB/TrEMBL;Acc:Q9LK89]		-1.63935	3.06669e-36	6.45486e-35
Cs5g30350	AT2G30550	Phospholipase A1-Igamma2, chloroplastic [Source:UniProtKB/Swiss-Prot;Acc:Q3EBR6]		1.19335	2.17914e-05	9.22959e-05
orange1.1t02003	AT5G64260	Protein EXORDIUM-like 2 [Source:UniProtKB/Swiss-Prot;Acc:Q9FE06]	EXL2	2.49356	0	0
Cs2g10750	AT3G05850	MUG7 [Source:UniProtKB/TrEMBL;Acc:A0A384KT86]		-5.46859	0.000137211	0.000512924
Cs5g01960	AT4G23990	Cellulose synthase-like protein G3 [Source:UniProtKB/Swiss-Prot;Acc:Q0WVN5]	CSLG3	-2.67844	1.43793e-23	2.01173e-22
orange1.1t02599	AT5G35910	Protein RRP6-like 2 [Source:UniProtKB/Swiss-Prot;Acc:A9LLI7]	RRP6L2	-1.79295	8.85753e-12	6.97108e-11
Cs6g06690	AT2G38870	Putative protease inhibitor [Source:UniProtKB/TrEMBL;Acc:Q9ZV18]		-1.5866	5.56312e-14	5.01768e-13
Cs7g17090	AT1G06520	Glycerol-3-phosphate acyltransferase 1 [Source:UniProtKB/Swiss-Prot;Acc:Q9SHJ5]	GPAT1	-1.64449	1.21014e-11	9.4232e-11
Cs3g08250	AT4G27190	Disease resistance protein At4g27190 [Source:UniProtKB/Swiss-Prot;Acc:Q9T048]		-2.07097	0.000639251	0.00211484
Cs9g16570	AT5G62170	unknown protein; BEST Arabidopsis thaliana protein match is: unknown protein (TAIR:AT5G51850.1); Ha. [Source:TAIR;Acc:AT5G62170]		-1.15745	5.30283e-06	2.42491e-05
Cs5g14750	AT1G53590	C2 domain-containing protein At1g53590 [Source:UniProtKB/Swiss-Prot;Acc:Q93XX4]	NTMC2T6.1	1.46505	4.35095e-104	3.00254e-102
orange1.1t00589	AT3G10480	NAC domain containing protein 50 [Source:UniProtKB/TrEMBL;Acc:F4J3S6]	ANAC050	1.46417	2.30224e-46	6.20577e-45
Cs5g24240	AT4G12010	Disease resistance-like protein DSC1 [Source:UniProtKB/Swiss-Prot;Acc:Q9SZ66]	DSC1	2.3251	1.08846e-15	1.07801e-14
orange1.1t00291	AT4G23010	UDP-galactose transporter 2 [Source:TAIR;Acc:AT4G23010]	UTR2	-2.03559	3.76579e-76	1.77945e-74
Cs2g21940	AT4G15248	B-box domain protein 30 [Source:UniProtKB/Swiss-Prot;Acc:Q1G3I2]	MIP1A	-4.11707	0.00641968	0.0170956
Cs3g16370	AT3G30390	Amino acid transporter AVT6A [Source:UniProtKB/Swiss-Prot;Acc:Q9LI61]	AVT6A	2.31178	1.06889e-57	3.50809e-56
orange1.1t00278	AT2G45660	SOC1 [Source:UniProtKB/TrEMBL;Acc:A0A178VZL4]	SOC1	1.25209	9.14714e-51	2.68058e-49
Cs6g15060	AT2G36320	Zinc finger A20 and AN1 domain-containing stress-associated protein 4 [Source:UniProtKB/Swiss-Prot;Acc:Q9SJM6]	SAP4	1.06499	5.61126e-19	6.46325e-18
orange1.1t02875	AT2G24100	ATP-dependent DNA helicase [Source:UniProtKB/TrEMBL;Acc:Q9ZUI1]		1.0548	2.91326e-107	2.12244e-105
orange1.1t00497	AT3G61760	DL1B [Source:UniProtKB/TrEMBL;Acc:A0A178VE87]	DRP1B	1.20676	1.85391e-06	9.00994e-06
Cs6g18720	AT5G38450	Cytokinin hydroxylase [Source:UniProtKB/Swiss-Prot;Acc:Q9FF18]	CYP735A1	-2.79652	6.91403e-06	3.11347e-05
Cs9g10990	AT2G33100	Cellulose synthase-like protein D1 [Source:UniProtKB/Swiss-Prot;Acc:O49323]	CSLD1	-7.32662	2.58192e-06	1.23391e-05
Cs9g13630	AT4G17500	Ethylene-responsive transcription factor 1A [Source:UniProtKB/Swiss-Prot;Acc:O80337]	ERF1A	-2.02001	1.97806e-24	2.868e-23
Cs1g05970	AT4G27290	Serine/threonine-protein kinase [Source:UniProtKB/TrEMBL;Acc:A0A178V0J5]		1.91745	3.05241e-60	1.04708e-58
Cs8g01630	AT5G22860	Prolylcarboxypeptidase-like protein [Source:UniProtKB/TrEMBL;Acc:Q9FFC2]		-5.95098	4.91264e-05	0.000196773
Cs9g15580	AT2G17220	Probable serine/threonine-protein kinase PIX13 [Source:UniProtKB/Swiss-Prot;Acc:Q9SII6]	PIX13	1.03529	6.56802e-11	4.85728e-10
Cs9g18480	AT4G11070	Probable WRKY transcription factor 41 [Source:UniProtKB/Swiss-Prot;Acc:Q8H0Y8]	WRKY41	1.72304	7.51747e-05	0.000292931
Cs1g12130	AT5G63020	Probable disease resistance protein At5g63020 [Source:UniProtKB/Swiss-Prot;Acc:Q8RXS5]		-2.63596	0.00295799	0.0085178
Cs2g27470	AT5G40450	unknown protein; FUNCTIONS IN: molecular_function unknown; INVOLVED IN: biological_process unknown; LOCATED IN: chloroplast, plasma membrane; EXPRESSED IN: 24 plant structures; EXPRESSED DURING: 13 growth stages; Ha. [Source:TAIR;Acc:AT5G40450]		-1.91182	3.47231e-08	2.03868e-07
Cs5g25070	AT4G31500	Cytochrome P450 83B1 [Source:UniProtKB/Swiss-Prot;Acc:O65782]	CYP83B1	-4.76329	2.62294e-73	1.17122e-71
orange1.1t00892	AT2G39210	At2g39210/T16B24.15 [Source:UniProtKB/TrEMBL;Acc:O80960]		3.94444	5.59586e-06	2.55197e-05
Cs6g14840	AT4G31980	PPPDE thiol peptidase family protein [Source:UniProtKB/TrEMBL;Acc:O49393]		1.19237	1.07594e-20	1.34963e-19
Cs9g07230	AT2G32030	Acyl-CoA N-acyltransferases (NAT) superfamily protein [Source:UniProtKB/TrEMBL;Acc:Q9SKZ6]		3.17308	1.74671e-108	1.28851e-106
Cs3g20360	AT5G42905	Polynucleotidyl transferase, ribonuclease H-like superfamily protein [Source:UniProtKB/TrEMBL;Acc:F4K355]		2.38977	3.02899e-06	1.43677e-05
Cs3g05115				-1.1376	2.67593e-06	1.27625e-05
Cs6g04060	AT3G09600	Protein REVEILLE 8 [Source:UniProtKB/Swiss-Prot;Acc:Q8RWU3]	RVE8	-1.68214	3.04703e-58	1.01132e-56
Cs3g15670	AT1G78160	pumilio 7 [Source:TAIR;Acc:AT1G78160]	APUM7	2.11369	0.00607823	0.0162685
orange1.1t01945	AT2G40600	Appr-1-p processing enzyme family protein [Source:UniProtKB/TrEMBL;Acc:Q8H114]		1.24339	4.99334e-29	8.49627e-28
Cs7g18290	AT4G19770	Glycosyl hydrolase family protein with chitinase insertion domain-containing protein [Source:UniProtKB/TrEMBL;Acc:F4JTY9]		-4.61601	0.0193356	0.0453508
Cs3g04755	AT3G12030	Calcium load-activated calcium channel [Source:UniProtKB/TrEMBL;Acc:Q9LHL8]		-2.97525	0.01263	0.0311802
Cs5g23420	AT4G17500	Ethylene-responsive transcription factor 1A [Source:UniProtKB/Swiss-Prot;Acc:O80337]	ERF1A	2.00989	0.0033845	0.00961305
Cs6g07900	AT2G38100	proton-dependent oligopeptide transport (POT) family protein [Source:TAIR;Acc:AT2G38100]		3.29334	0.000364204	0.00126277
Cs2g07280	AT4G16740	Tricyclene synthase, chloroplastic [Source:UniProtKB/Swiss-Prot;Acc:A4FVP2]	TPS03	1.15061	4.68605e-16	4.73677e-15
orange1.1t04648	AT1G53050	F8L10.9 protein [Source:UniProtKB/TrEMBL;Acc:Q9LNN0]		1.22864	2.31986e-35	4.76776e-34
Cs7g09330	AT3G26510	Octicosapeptide/Phox/Bem1p family protein [Source:UniProtKB/TrEMBL;Acc:Q27GK5]		-1.57273	4.22136e-71	1.81272e-69
Cs7g07240	AT5G57510	Cotton fiber protein [Source:UniProtKB/TrEMBL;Acc:Q9FKM0]		5.44251	0.000168162	0.000619986
Cs8g16170	AT4G29120	Probable 3-hydroxyisobutyrate dehydrogenase-like 1, mitochondrial [Source:UniProtKB/Swiss-Prot;Acc:Q9SZE1]		1.98855	5.15671e-09	3.26555e-08
Cs2g10110	AT5G44440	FAD-binding Berberine family protein [Source:TAIR;Acc:AT5G44440]		2.71118	0.0206615	0.0479871
Cs6g16910	AT5G05140	Probable mediator of RNA polymerase II transcription subunit 26b [Source:UniProtKB/Swiss-Prot;Acc:Q9FHK9]	MED26B	1.02688	3.87665e-74	1.75771e-72
Cs1g20530	AT4G15560	DXS1 [Source:UniProtKB/TrEMBL;Acc:A0A178V5I0]	DXS	2.12159	5.82804e-215	1.14288e-212
Cs5g19430	AT5G17680	Disease resistance protein (TIR-NBS-LRR class) [Source:UniProtKB/TrEMBL;Acc:Q9FN83]		1.12799	1.81315e-09	1.19115e-08
Cs6g03020	AT4G35160	Acetylserotonin O-methyltransferase [Source:UniProtKB/Swiss-Prot;Acc:Q9T003]	ASMT	1.21719	0.000733854	0.00239648
Cs8g19460	AT5G59030	Copper transporter 1 [Source:UniProtKB/Swiss-Prot;Acc:Q39065]	COPT1	-1.97702	5.57143e-10	3.83915e-09
orange1.1t02746	AT5G53030	Uncharacterized protein At5g53030 [Source:UniProtKB/TrEMBL;Acc:Q9LVU9]		-1.03886	0.00158851	0.00485403
Cs2g01970	AT4G16447	At4g16447 [Source:UniProtKB/TrEMBL;Acc:Q29Q07]		-1.18555	0.00431705	0.0119418
Cs2g31250	AT2G13360	Serine--glyoxylate aminotransferase [Source:UniProtKB/Swiss-Prot;Acc:Q56YA5]	AGT1	-1.31029	1.56619e-46	4.23627e-45
Cs7g31620	AT2G38080	Laccase-4 [Source:UniProtKB/Swiss-Prot;Acc:O80434]	IRX12	1.4747	7.43309e-07	3.80913e-06
Cs3g21420	AT1G48700	2-oxoglutarate (2OG) and Fe(II)-dependent oxygenase superfamily protein [Source:TAIR;Acc:AT1G48700]		2.93728	0.00888562	0.0228396
Cs4g07290	AT3G51420	SSL4 [Source:UniProtKB/TrEMBL;Acc:A0A178VDG6]	SSL4	1.07751	0.000718891	0.00235284
Cs4g09040	AT3G26300	Cytochrome P450 71B34 [Source:UniProtKB/Swiss-Prot;Acc:Q9LIP6]	CYP71B34	-4.05855	4.92407e-65	1.84806e-63
Cs9g04030	AT3G16720	RING-H2 finger protein ATL2 [Source:UniProtKB/Swiss-Prot;Acc:Q8L9T5]	ATL2	2.40379	4.84647e-100	3.16798e-98
Cs4g01350	AT2G07690	DNA replication licensing factor MCM5 [Source:UniProtKB/Swiss-Prot;Acc:O80786]	MCM5	-1.05742	4.5051e-23	6.19241e-22
Cs6g17410	AT2G01670	Nudix hydrolase 17, mitochondrial [Source:UniProtKB/Swiss-Prot;Acc:Q9ZU95]	NUDT17	1.19655	2.25104e-55	7.1583e-54
Cs1g18460	AT3G21250	Multidrug resistance-associated protein 6 [Source:UniProtKB/TrEMBL;Acc:A0A1I9LPV5]	MRP6	-2.27354	2.13344e-38	4.76319e-37
Cs1g14830	AT1G67520	lectin protein kinase family protein [Source:TAIR;Acc:AT1G67520]		1.39611	1.90359e-60	6.55861e-59
orange1.1t00556	AT1G01120	3-ketoacyl-CoA synthase [Source:UniProtKB/TrEMBL;Acc:A0A178W124]	KCS1	2.07521	4.87532e-26	7.46915e-25
Cs9g04980	AT5G18670	Inactive beta-amylase 9 [Source:UniProtKB/Swiss-Prot;Acc:Q8VYW2]	BAM9	1.60987	1.4381e-182	2.14187e-180
Cs7g21340	AT4G08850	MDIS1-interacting receptor like kinase 2 [Source:UniProtKB/Swiss-Prot;Acc:Q8VZG8]	MIK2	2.15992	8.67478e-08	4.90355e-07
Cs1g06740	AT1G52870	At1g52870/F14G24_14 [Source:UniProtKB/TrEMBL;Acc:Q9C933]		-1.16762	1.09976e-63	4.07552e-62
Cs2g30930	AT1G50460	Hexokinase-3 [Source:UniProtKB/Swiss-Prot;Acc:Q9LPS1]	HKL1	2.25166	2.33227e-110	1.77042e-108
Cs7g02670	AT2G38750	Annexin D4 [Source:UniProtKB/Swiss-Prot;Acc:Q9ZVJ6]	ANN4	-1.35223	1.02868e-26	1.62354e-25
Cs7g10060	AT1G67700	Protein HHL1, chloroplastic [Source:UniProtKB/Swiss-Prot;Acc:Q8LDL0]	HHL1	-1.13949	1.57194e-22	2.11497e-21
Cs6g10110	AT5G43180	At5g43180 [Source:UniProtKB/TrEMBL;Acc:Q9LUH6]		-2.70427	6.07871e-09	3.82573e-08
Cs7g28170	AT5G04530	3-ketoacyl-CoA synthase 19 [Source:UniProtKB/Swiss-Prot;Acc:Q9LZ72]	KCS19	-1.54853	9.63798e-60	3.27747e-58
Cs7g31800	AT2G39730	Ribulose bisphosphate carboxylase/oxygenase activase, chloroplastic [Source:UniProtKB/Swiss-Prot;Acc:P10896]	RCA	-1.74917	1.81273e-49	5.17055e-48
Cs3g14220	AT1G09080	Probable mediator of RNA polymerase II transcription subunit 37b [Source:UniProtKB/Swiss-Prot;Acc:Q8H1B3]	MED37B	-2.11136	1.70635e-15	1.67727e-14
Cs5g32300	AT3G62990	At3g62990 [Source:UniProtKB/TrEMBL;Acc:A0JPZ2]		3.14807	1.05442e-34	2.14271e-33
orange1.1t05749	AT5G11290	Transmembrane protein, putative (DUF247) [Source:UniProtKB/TrEMBL;Acc:Q9LFM8]		-2.62405	0.0174513	0.0414268
Cs8g20410	AT3G47340	DIN6 [Source:UniProtKB/TrEMBL;Acc:A0A178VBT4]	ASN1	1.46316	3.76963e-111	2.87078e-109
Cs4g10710	AT4G27030	FADA [Source:UniProtKB/TrEMBL;Acc:A0A178UUY9]	FAD4	-1.00066	0.0127402	0.0314127
orange1.1t01747	AT5G17820	Peroxidase superfamily protein [Source:TAIR;Acc:AT5G17820]		-7.07488	1.03062e-06	5.17114e-06
Cs6g05010	AT3G47570	Probable LRR receptor-like serine/threonine-protein kinase At3g47570 [Source:UniProtKB/Swiss-Prot;Acc:C0LGP4]		2.07466	2.42802e-66	9.44401e-65
Cs8g06590	AT3G44690	unknown protein; Ha. [Source:TAIR;Acc:AT3G44690]		5.57974	6.17427e-06	2.79948e-05
Cs2g27230	AT3G27560	AT3g27560/MMJ24_11 [Source:UniProtKB/TrEMBL;Acc:Q9LT56]	ATN1	1.19661	9.75449e-28	1.58633e-26
Cs6g06240	AT2G37610	Cyclin-dependent protein kinase inhibitor SMR12 [Source:UniProtKB/Swiss-Prot;Acc:O80930]	SMR12	1.65166	1.98415e-11	1.52535e-10
orange1.1t01802	AT5G17680	Disease resistance protein (TIR-NBS-LRR class) [Source:UniProtKB/TrEMBL;Acc:Q9FN83]		-1.67031	9.27006e-09	5.72404e-08
Cs4g06410	AT1G19210	Ethylene-responsive transcription factor ERF017 [Source:UniProtKB/Swiss-Prot;Acc:Q84QC2]	ERF017	2.69136	2.64236e-11	2.0084e-10
Cs8g05250	AT5G67210	IRX15-L [Source:UniProtKB/TrEMBL;Acc:A0A178UEM8]	IRX15-L	1.94151	5.22591e-60	1.79005e-58
Cs7g09050	AT1G70540	EDA24 [Source:UniProtKB/TrEMBL;Acc:A0A178W686]	EDA24	1.93459	0.0117273	0.0292059
Cs4g11560	AT4G27290	Serine/threonine-protein kinase [Source:UniProtKB/TrEMBL;Acc:A0A178V0J5]		-1.23303	3.1392e-19	3.67156e-18
Cs3g09320	AT3G03000	Probable calcium-binding protein CML18 [Source:UniProtKB/Swiss-Prot;Acc:Q9M8U1]	CML18	-2.81135	1.62118e-13	1.42402e-12
Cs2g10980	AT5G45030	AT5G45030 protein [Source:UniProtKB/TrEMBL;Acc:Q9FL94]		-1.68182	2.29176e-209	4.11678e-207
Cs5g26570	AT1G54385	Protein SINE1 [Source:UniProtKB/Swiss-Prot;Acc:Q5XVI1]	SINE1	-1.16055	7.25693e-07	3.72779e-06
Cs2g04260	AT4G18950	AT4g18950/F13C5_120 [Source:UniProtKB/TrEMBL;Acc:Q93Z30]		1.47534	1.04939e-184	1.59318e-182
orange1.1t02914	AT2G41540	Glycerol-3-phosphate dehydrogenase [NAD(+)] GPDHC1, cytosolic [Source:UniProtKB/Swiss-Prot;Acc:O22216]	GPDHC1	1.43252	4.21297e-29	7.19968e-28
Cs5g07550	AT4G17090	Beta-amylase 3, chloroplastic [Source:UniProtKB/Swiss-Prot;Acc:O23553]	BAM3	1.80695	2.02353e-48	5.64191e-47
Cs5g20180	AT1G59960	NAD(P)-linked oxidoreductase superfamily protein [Source:UniProtKB/TrEMBL;Acc:Q9SXC0]		1.96671	9.76914e-08	5.4997e-07
Cs5g18590	AT5G44380	FAD-binding Berberine family protein [Source:TAIR;Acc:AT5G44380]		-7.23215	7.25967e-07	3.72839e-06
Cs1g22540	AT5G67080	Mitogen-activated protein kinase kinase kinase 19 [Source:UniProtKB/TrEMBL;Acc:Q9FHA5]	MAPKKK19	2.57759	8.22252e-84	4.34814e-82
Cs4g01430	AT4G21380	Receptor-like serine/threonine-protein kinase SD1-8 [Source:UniProtKB/Swiss-Prot;Acc:O81905]	SD18	1.78463	1.10268e-25	1.67192e-24
Cs5g02550	AT1G64320	myosin heavy chain-related [Source:TAIR;Acc:AT1G64320]		-4.77944	0.0112931	0.0282803
orange1.1t00718	AT2G41450	N-acetyltransferase [Source:UniProtKB/TrEMBL;Acc:B3H6L5]		-1.00416	2.47589e-05	0.000104245
Cs9g01850	AT1G47980	unknown protein; FUNCTIONS IN: molecular_function unknown; INVOLVED IN: biological_process unknown; LOCATED IN: endomembrane system; EXPRESSED IN: 6 plant structures; EXPRESSED DURING: 4 anthesis, F mature embryo stage, petal differentiation and exp /.../ stage, E expanded cotyledon stage; BEST Arabidopsis thaliana protein match is: unknown protein (TAIR:AT3G62730.1); Ha. [Source:TAIR;Acc:AT1G479…		2.30236	0.00697215	0.0183892
orange1.1t01135	AT2G35030	Pentatricopeptide repeat-containing protein At2g35030, mitochondrial [Source:UniProtKB/Swiss-Prot;Acc:O64766]	PCMP-E15	1.13244	4.21076e-12	3.37033e-11
Cs7g06920	AT4G31710	glutamate receptor 2.4 [Source:TAIR;Acc:AT4G31710]	ATGLR2.4	-7.74439	7.71893e-07	3.94427e-06
Cs7g06320	AT1G80840	Probable WRKY transcription factor 40 [Source:UniProtKB/Swiss-Prot;Acc:Q9SAH7]	WRKY40	2.66174	1.46525e-164	1.88417e-162
Cs2g29820	AT5G17540	At5g17540 [Source:UniProtKB/TrEMBL;Acc:Q9LF70]		4.26632	0.00254184	0.00742855
Cs6g19340	AT3G06390	CASP-like protein 1D2 [Source:UniProtKB/Swiss-Prot;Acc:Q9SQU2]		1.22986	1.13526e-05	4.98601e-05
Cs8g09360	AT4G34880	Amidase family protein [Source:TAIR;Acc:AT4G34880]		1.36585	7.31582e-169	9.78158e-167
Cs5g30640	AT3G63380	Calcium-transporting ATPase [Source:UniProtKB/TrEMBL;Acc:A0A178VEV7]	ACA12	1.40749	1.82524e-88	1.03001e-86
Cs6g17320	AT1G66250	Glucan endo-1,3-beta-glucosidase 2 [Source:UniProtKB/Swiss-Prot;Acc:Q9C7U5]		-1.03767	2.94883e-06	1.39988e-05
orange1.1t04360	AT5G23960	Alpha-humulene/(-)-(E)-beta-caryophyllene synthase [Source:UniProtKB/Swiss-Prot;Acc:Q84UU4]	TPS21	-2.70619	1.12555e-07	6.29283e-07
Cs2g25150	AT5G40890	Chloride channel protein CLC-a [Source:UniProtKB/Swiss-Prot;Acc:P92941]	CLC-A	1.38952	7.74752e-47	2.11012e-45
Cs3g10460	AT5G48930	Shikimate O-hydroxycinnamoyltransferase [Source:UniProtKB/Swiss-Prot;Acc:Q9FI78]	HST	1.0309	6.88381e-29	1.16372e-27
Cs9g11960	AT1G31440	SH3 domain-containing protein 1 [Source:UniProtKB/Swiss-Prot;Acc:Q9C865]	SH3P1	-1.36635	0.000178825	0.000654957
Cs7g06310	AT5G10930	CBL-interacting serine/threonine-protein kinase 5 [Source:UniProtKB/Swiss-Prot;Acc:Q9LEU7]	CIPK5	-2.79983	7.46296e-33	1.42779e-31
Cs7g08070	AT1G24110	Peroxidase 6 [Source:UniProtKB/Swiss-Prot;Acc:O48677]	PER6	3.26461	7.0011e-12	5.549e-11
orange1.1t02068	AT5G11290	Transmembrane protein, putative (DUF247) [Source:UniProtKB/TrEMBL;Acc:Q9LFM8]		1.68703	1.79279e-24	2.60259e-23
Cs3g19030	AT4G08500	Mitogen-activated protein kinase kinase kinase 1 [Source:UniProtKB/Swiss-Prot;Acc:Q39008]	MEKK1	1.09809	9.38797e-71	3.9805e-69
Cs3g13770	AT3G05290	Peroxisomal adenine nucleotide carrier 1 [Source:UniProtKB/Swiss-Prot;Acc:Q9MA90]	PNC1	1.06029	4.79332e-19	5.54009e-18
Cs6g17750	AT1G49000	At1g49000 [Source:UniProtKB/TrEMBL;Acc:Q9M9A2]		-1.18609	1.54244e-16	1.59056e-15
Cs5g22160	AT4G31980	PPPDE thiol peptidase family protein [Source:UniProtKB/TrEMBL;Acc:O49393]		-4.69914	2.56828e-20	3.17087e-19
Cs2g10220	AT1G30700	Berberine bridge enzyme-like 8 [Source:UniProtKB/Swiss-Prot;Acc:Q9SA85]		2.28466	0.000964062	0.00308028
Cs4g15790	AT5G19650	Transcription repressor OFP8 [Source:UniProtKB/Swiss-Prot;Acc:Q3E9B4]	OFP8	-2.23913	4.60751e-05	0.000185594
Cs6g15760	AT3G10050	Threonine dehydratase [Source:UniProtKB/TrEMBL;Acc:A0A178VHF4]	OMR1	2.09249	1.54893e-234	3.4065e-232
Cs5g17420	ATMG00860	Uncharacterized mitochondrial protein AtMg00860 [Source:UniProtKB/Swiss-Prot;Acc:P92523]	ORF158	2.26059	0.02075	0.0481682
Cs1g14790	AT3G47570	Probable LRR receptor-like serine/threonine-protein kinase At3g47570 [Source:UniProtKB/Swiss-Prot;Acc:C0LGP4]		-2.17722	3.07597e-05	0.000127593
Cs9g05370	AT4G15530	Pyruvate, phosphate dikinase 1, chloroplastic [Source:UniProtKB/Swiss-Prot;Acc:O23404]	PPDK	-1.19763	4.79332e-69	1.95827e-67
orange1.1t05518	AT1G22360	UDP-glycosyltransferase 85A2 [Source:UniProtKB/Swiss-Prot;Acc:Q9ZWJ3]	UGT85A2	2.69096	2.03954e-26	3.17634e-25
Cs2g14240	AT5G13200	GEM-like protein 5 [Source:UniProtKB/Swiss-Prot;Acc:Q9LYV6]		2.58289	1.42228e-213	2.67752e-211
Cs3g10050	AT1G58190		AtRLP9	-2.47034	3.38353e-63	1.24021e-61
orange1.1t04724	AT1G78380	GSTU19 [Source:UniProtKB/TrEMBL;Acc:A0A178W4K6]	GSTU19	-4.79407	4.68564e-06	2.15989e-05
Cs1g21390	AT5G65870	Phytosulfokines 5 [Source:UniProtKB/Swiss-Prot;Acc:Q9FEB4]	PSK5	-1.38998	2.48782e-26	3.85916e-25
Cs3g26990	AT1G47670	Lysine histidine transporter-like 8 [Source:UniProtKB/Swiss-Prot;Acc:Q9SX98]	AATL1	4.79463	0.00362105	0.0102147
Cs8g01550	AT5G42340	U-box domain-containing protein 15 [Source:UniProtKB/Swiss-Prot;Acc:Q681N2]	PUB15	1.43346	1.34067e-50	3.92395e-49
Cs3g15780	AT1G27700	At1g27700/T22C5_14 [Source:UniProtKB/TrEMBL;Acc:Q940U5]		2.38894	2.57295e-235	5.71196e-233
Cs8g10950	AT1G12880	NUDT12 [Source:UniProtKB/TrEMBL;Acc:A0A178WEE5]	NUDT12	1.058	9.86966e-06	4.36074e-05
orange1.1t01071	AT1G06740	At1g06740 [Source:UniProtKB/TrEMBL;Acc:Q9M9Y2]		-4.44042	0.00494673	0.0134995
Cs5g29980	AT2G31270	CDT1-like protein a, chloroplastic [Source:UniProtKB/Swiss-Prot;Acc:Q9SJW9]	CDT1A	-1.51249	4.89576e-16	4.94026e-15
Cs9g02830	AT3G13620	PUT4 [Source:UniProtKB/TrEMBL;Acc:A0A178VLM5]		-1.53357	5.74019e-17	6.03296e-16
Cs6g08600	AT5G05580	Temperature-sensitive sn-2 acyl-lipid omega-3 desaturase (ferredoxin), chloroplastic [Source:UniProtKB/Swiss-Prot;Acc:P48622]	FAD8	2.39985	3.91584e-169	5.29584e-167
Cs5g27560	AT4G13830	Chaperone protein dnaJ 20, chloroplastic [Source:UniProtKB/Swiss-Prot;Acc:Q9SDN0]	ATJ20	2.68924	2.25262e-99	1.44832e-97
Cs2g17810	AT5G37490	U-box domain-containing protein 21 [Source:UniProtKB/Swiss-Prot;Acc:Q5PNY6]	PUB21	3.86022	4.76461e-34	9.55033e-33
Cs4g07040	AT1G19210	Ethylene-responsive transcription factor ERF017 [Source:UniProtKB/Swiss-Prot;Acc:Q84QC2]	ERF017	1.96329	7.34491e-25	1.0816e-23
orange1.1t06034	AT5G17880	Disease resistance-like protein CSA1 [Source:UniProtKB/Swiss-Prot;Acc:F4KIF3]	CSA1	1.74298	0.000202717	0.000735483
orange1.1t05321	AT1G10000	Ribonuclease H-like superfamily protein [Source:UniProtKB/TrEMBL;Acc:F4I2P2]		-1.01544	0.0140282	0.0341908
Cs9g11940	AT3G53240	Receptor like protein 45 [Source:UniProtKB/TrEMBL;Acc:A0A1I9LLM1]	AtRLP45	-3.22158	5.30023e-06	2.4242e-05
Cs7g17040	AT2G42860	Expressed protein [Source:UniProtKB/TrEMBL;Acc:Q9SJH1]		-1.81927	0.0180947	0.042816
Cs8g14090	AT5G06570	alpha/beta-Hydrolases superfamily protein [Source:TAIR;Acc:AT5G06570]		-1.29619	1.06185e-11	8.29873e-11
Cs8g02650	AT2G16750	At2g16750 [Source:UniProtKB/TrEMBL;Acc:B5X4Z9]		2.59142	2.38879e-20	2.95703e-19
Cs9g16110	AT4G22860	At4g22860 [Source:UniProtKB/TrEMBL;Acc:Q4V3C5]		-1.75091	3.15538e-20	3.8835e-19
Cs9g17180	AT4G25560	Transcription factor LAF1 [Source:UniProtKB/Swiss-Prot;Acc:Q9M0K4]	LAF1	1.21185	0.0100054	0.0254015
Cs8g02120	AT5G48930	Shikimate O-hydroxycinnamoyltransferase [Source:UniProtKB/Swiss-Prot;Acc:Q9FI78]	HST	-1.23446	0.00578954	0.0155738
orange1.1t03955	AT2G41290	Protein STRICTOSIDINE SYNTHASE-LIKE 2 [Source:UniProtKB/Swiss-Prot;Acc:Q9SLG8]	SSL2	-3.38917	1.15332e-10	8.39467e-10
orange1.1t03212	AT2G02360	F-box protein PP2-B10 [Source:UniProtKB/Swiss-Prot;Acc:Q9ZVQ6]	PP2B10	3.13219	2.16618e-06	1.04413e-05
Cs1g08130	AT3G15115	Serine/arginine repetitive matrix protein [Source:UniProtKB/TrEMBL;Acc:Q9LIM3]		1.37424	1.56452e-06	7.6621e-06
Cs3g17520	AT1G02070	At1g02070 [Source:UniProtKB/TrEMBL;Acc:Q0IGM8]		-1.386	1.14945e-40	2.71575e-39
Cs7g04600	AT1G10370	Glutathione S-transferase U17 [Source:UniProtKB/Swiss-Prot;Acc:Q9FUS8]	GSTU17	1.21702	8.62167e-38	1.89259e-36
orange1.1t05502	AT5G40210	WAT1-related protein At5g40210 [Source:UniProtKB/Swiss-Prot;Acc:Q945L4]		-1.46951	0.000382242	0.00132026
Cs8g12460	ATMG00310	Uncharacterized mitochondrial protein AtMg00310 [Source:UniProtKB/Swiss-Prot;Acc:P93295]	ORF154	-1.80118	1.68771e-09	1.11278e-08
Cs4g10410	AT4G03500	Ankyrin repeat family protein [Source:UniProtKB/TrEMBL;Acc:Q9ZT78]		2.61238	3.59137e-146	3.8767e-144
orange1.1t04294	AT5G17680	Disease resistance protein (TIR-NBS-LRR class) [Source:UniProtKB/TrEMBL;Acc:Q9FN83]		-2.67739	1.14139e-07	6.3738e-07
Cs6g08050				-3.09952	0.00422247	0.0117053
Cs8g20240	AT5G58700	Phosphoinositide phospholipase C 4 [Source:UniProtKB/Swiss-Prot;Acc:Q944C1]	PLC4	2.44258	1.00328e-183	1.50377e-181
Cs2g06950	AT4G21440	Transcription factor MYB102 [Source:UniProtKB/Swiss-Prot;Acc:Q9LDR8]	ATMYB102	1.09452	2.2786e-11	1.74148e-10
Cs9g07180	AT2G32030	Acyl-CoA N-acyltransferases (NAT) superfamily protein [Source:UniProtKB/TrEMBL;Acc:Q9SKZ6]		2.51864	6.00779e-33	1.15503e-31
orange1.1t00066	AT1G18200	RABA6b [Source:UniProtKB/TrEMBL;Acc:A0A178WEX4]	RABA6B	-1.76265	4.72954e-11	3.53544e-10
Cs6g03030	AT1G10320	Zinc finger CCCH domain-containing protein 5 [Source:UniProtKB/Swiss-Prot;Acc:Q9SY74]		-2.39612	0.00172705	0.00523387
Cs6g19350	AT3G30530	Basic leucine-zipper 42 [Source:UniProtKB/TrEMBL;Acc:Q9LW45]	ATBZIP42	-1.40415	0.000174036	0.000639011
orange1.1t03110	AT3G47570	Probable LRR receptor-like serine/threonine-protein kinase At3g47570 [Source:UniProtKB/Swiss-Prot;Acc:C0LGP4]		-3.60075	1.97906e-34	3.99753e-33
Cs2g14200	AT4G25990	CCT motif family protein (Fragment) [Source:UniProtKB/TrEMBL;Acc:C0SVJ8]	CIL	-1.49225	0.00555618	0.0149975
Cs2g13610	AT3G03280	At3g03280 [Source:UniProtKB/TrEMBL;Acc:Q9M9P6]		2.54018	4.38246e-76	2.06256e-74
Cs6g14680	AT3G52740	Protein BIC1 [Source:UniProtKB/Swiss-Prot;Acc:Q9LXJ1]	BIC1	-1.0836	9.07019e-05	0.000348815
orange1.1t04601	AT2G27230	LHW [Source:UniProtKB/TrEMBL;Acc:A0A178VXD3]	LHW	-1.11247	3.95747e-24	5.67157e-23
Cs1g26810	AT4G35460	Thioredoxin reductase 1, mitochondrial [Source:UniProtKB/Swiss-Prot;Acc:Q39243]	NTR1	2.24461	2.01288e-214	3.88254e-212
Cs7g32260	AT5G59720	18.1 kDa class I heat shock protein [Source:UniProtKB/Swiss-Prot;Acc:P19037]	HSP18.1	-1.57495	0.00657453	0.0174697
Cs6g21460	AT3G29030	Expansin [Source:UniProtKB/TrEMBL;Acc:Q1ECM3]	EXPA5	-1.09241	3.08138e-29	5.28892e-28
Cs9g12340	AT1G21240	Wall-associated receptor kinase 3 [Source:UniProtKB/Swiss-Prot;Acc:Q9LMN8]	WAK3	2.38487	5.19049e-11	3.86772e-10
orange1.1t03332	AT5G43470	Disease resistance protein RPP8 [Source:UniProtKB/Swiss-Prot;Acc:Q8W4J9]	RPP8	-1.11261	0.0203455	0.0473375
Cs6g01070	AT3G14470	Putative disease resistance RPP13-like protein 1 [Source:UniProtKB/Swiss-Prot;Acc:Q9LRR4]	RPPL1	1.24284	1.2345e-18	1.39934e-17
Cs6g01840	AT3G05890	At3g05890 [Source:UniProtKB/TrEMBL;Acc:Q67Z65]	RCI2B	2.25193	1.01369e-67	4.01587e-66
Cs4g17600	AT1G80160	F18B13.24 protein [Source:UniProtKB/TrEMBL;Acc:Q9SSC3]		1.74753	1.52133e-07	8.39585e-07
Cs1g03800	AT5G54160	Flavone 3'-O-methyltransferase 1 [Source:UniProtKB/Swiss-Prot;Acc:Q9FK25]	OMT1	-1.28064	5.7305e-45	1.49501e-43
Cs3g11700	AT5G09330	NAC domain-containing protein 82 [Source:UniProtKB/Swiss-Prot;Acc:Q9FY82]	NAC082	-1.51517	5.19823e-74	2.34339e-72
Cs1g14420	AT1G30260	At1g30260/F12P21_9 [Source:UniProtKB/TrEMBL;Acc:Q9C754]		-1.71059	4.24255e-26	6.5167e-25
Cs7g16240	AT3G03620	Protein DETOXIFICATION 24 [Source:UniProtKB/Swiss-Prot;Acc:F4J158]	DTX24	-2.0067	1.35469e-69	5.6223e-68
Cs4g17230				-4.34623	7.65587e-07	3.91477e-06
Cs6g01720	AT1G59740	Protein NRT1/ PTR FAMILY 4.3 [Source:UniProtKB/Swiss-Prot;Acc:Q93VV5]	NPF4.3	-5.32211	1.96617e-17	2.11753e-16
Cs3g27270	AT5G42340	U-box domain-containing protein 15 [Source:UniProtKB/Swiss-Prot;Acc:Q681N2]	PUB15	-1.22486	7.17546e-08	4.08746e-07
Cs1g18360	AT3G13730	CYP90D1 [Source:UniProtKB/TrEMBL;Acc:A0A178VDZ8]	CYP90D1	1.08616	8.21025e-21	1.03373e-19
Cs6g05280	AT2G37360	ABCG2 [Source:UniProtKB/TrEMBL;Acc:A0A178VW33]	ABCG2	-1.62189	5.78346e-52	1.73371e-50
Cs3g11200	AT2G01050	Zinc ion binding / nucleic acid binding protein [Source:UniProtKB/TrEMBL;Acc:Q9SJW1]		2.05605	0.00528062	0.0143309
Cs2g06960	AT1G18100	Protein MOTHER of FT and TFL1 [Source:UniProtKB/Swiss-Prot;Acc:Q9XFK7]	MFT	1.72774	1.82827e-23	2.54724e-22
Cs9g08660	AT5G43580	Serine protease inhibitor, potato inhibitor I-type family protein [Source:UniProtKB/TrEMBL;Acc:F4K627]		4.38804	0.000612251	0.00203524
Cs3g22180	AT4G09350	NAD(P)H-quinone oxidoreductase subunit T, chloroplastic [Source:UniProtKB/Swiss-Prot;Acc:Q9SMS0]	ndhT	-2.56745	1.47221e-69	6.07788e-68
Cs6g07080	AT5G49610	F-box protein At5g49610 [Source:UniProtKB/Swiss-Prot;Acc:Q9FGY4]		1.71074	4.95009e-44	1.26891e-42
Cs4g16020	AT3G16120	Dynein light chain [Source:UniProtKB/TrEMBL;Acc:Q9LW74]		1.86365	2.81541e-09	1.82112e-08
Cs5g26190	AT4G27190	Disease resistance protein At4g27190 [Source:UniProtKB/Swiss-Prot;Acc:Q9T048]		1.51305	4.77846e-23	6.55666e-22
Cs9g08270	AT4G03500	Ankyrin repeat family protein [Source:UniProtKB/TrEMBL;Acc:Q9ZT78]		1.21922	0.00944166	0.0241187
Cs2g05620	AT5G44210	Ethylene-responsive transcription factor 9 [Source:UniProtKB/Swiss-Prot;Acc:Q9FE67]	ERF9	2.03119	4.8484e-97	3.01036e-95
Cs2g06120	AT4G36990	Heat stress transcription factor B-1 [Source:UniProtKB/Swiss-Prot;Acc:Q96320]	HSFB1	4.57134	0.000480296	0.00163022
Cs2g05250	AT5G45950	GDSL esterase/lipase At5g45950 [Source:UniProtKB/Swiss-Prot;Acc:Q9FJ41]		1.01613	5.62089e-40	1.29932e-38
Cs4g19600	AT4G32780	phosphoinositide binding [Source:TAIR;Acc:AT4G32780]		-1.27755	0.00227283	0.00671412
Cs9g12220	AT1G74170	Receptor-like protein 13 [Source:UniProtKB/Swiss-Prot;Acc:Q9C6A6]	AtRLP13	-3.49729	5.10824e-46	1.36135e-44
Cs2g25030	AT3G01860	Uncharacterized protein At3g01860 [Source:UniProtKB/TrEMBL;Acc:Q0WMJ7]		-1.05463	2.56874e-33	4.98742e-32
Cs1g05500	AT3G18660	UDP-glucuronate:xylan alpha-glucuronosyltransferase 1 [Source:UniProtKB/Swiss-Prot;Acc:Q9LSB1]	GUX1	1.03548	2.80095e-05	0.00011699
Cs5g13310	AT1G78580	TPS1 [Source:UniProtKB/TrEMBL;Acc:A0A384L3B9]	TPS1	-1.12587	1.82538e-22	2.45036e-21
orange1.1t00260	AT2G45510	At2g45510 [Source:UniProtKB/TrEMBL;Acc:O64631]	CYP704A2	-5.56522	1.63769e-44	4.23031e-43
orange1.1t03375	AT3G25270	Reverse transcriptase-like protein [Source:UniProtKB/TrEMBL;Acc:Q9LSE9]		2.32789	0.00154802	0.00474201
Cs3g01240	AT2G02390	glutathione S-transferase zeta 1 [Source:TAIR;Acc:AT2G02390]	ATGSTZ1	-2.94627	3.10601e-28	5.1148e-27
Cs9g08460	AT5G43650	Transcription factor bHLH92 [Source:UniProtKB/Swiss-Prot;Acc:Q9FIX5]	BHLH92	8.38214	1.4062e-56	4.55169e-55
Cs4g12700	AT3G12870	At3g12870 [Source:UniProtKB/TrEMBL;Acc:Q9LDH9]		-1.01881	0.000334951	0.00116927
orange1.1t05059	AT3G11080	Receptor-like protein 35 [Source:UniProtKB/Swiss-Prot;Acc:Q9SRL7]	AtRLP35	-4.85478	0.0146188	0.0354575
Cs4g19660	AT1G52190	Protein NRT1/ PTR FAMILY 1.2 [Source:UniProtKB/Swiss-Prot;Acc:Q9M817]	NPF1.2	-1.35304	6.61327e-25	9.75695e-24
Cs8g13820	AT1G21270	Wall-associated receptor kinase 2 [Source:UniProtKB/Swiss-Prot;Acc:Q9LMP1]	WAK2	-4.92565	0.00101176	0.00322263
Cs2g29120	AT2G27080	NDR1/HIN1-like protein 13 [Source:UniProtKB/Swiss-Prot;Acc:Q9ZVD2]	NHL13	2.62886	2.90769e-158	3.56373e-156
Cs1g23760	AT4G36740	homeobox protein 40 [Source:TAIR;Acc:AT4G36740]	HB-5	5.72721	5.99097e-16	6.02219e-15
Cs9g15500	AT5G51160	Ankyrin repeat family protein [Source:UniProtKB/TrEMBL;Acc:Q9LU58]		1.94845	4.20634e-07	2.21143e-06
Cs6g04860	AT1G35710	Probable leucine-rich repeat receptor-like protein kinase At1g35710 [Source:UniProtKB/Swiss-Prot;Acc:Q9LP24]		3.10457	5.0847e-15	4.86e-14
Cs9g15390	AT4G39850	Peroxisomal ABC transporter 1 [Source:UniProtKB/TrEMBL;Acc:F4JJ27]	PXA1	1.31364	1.54203e-68	6.23489e-67
Cs3g26380	AT1G27940	PGP13 [Source:UniProtKB/TrEMBL;Acc:A0A178W4F4]	ABCB13	1.06226	1.43091e-35	2.95628e-34
Cs3g24360	AT1G19270	DA1 [Source:UniProtKB/TrEMBL;Acc:A0A178WC71]	DA1	2.13554	5.74824e-169	7.72958e-167
Cs2g20410	AT1G62422	F2401.15 [Source:UniProtKB/TrEMBL;Acc:Q9MAV1]		-1.51192	6.17327e-09	3.88317e-08
Cs7g31360	AT2G40000	Nematode resistance protein-like HSPRO2 [Source:UniProtKB/Swiss-Prot;Acc:O04203]	HSPRO2	2.65738	0	0
Cs3g16050	AT5G43190	F-box/kelch-repeat protein At5g43190 [Source:UniProtKB/Swiss-Prot;Acc:Q9FHS6]		1.10717	4.80599e-12	3.83632e-11
orange1.1t03686	AT5G54160	Flavone 3'-O-methyltransferase 1 [Source:UniProtKB/Swiss-Prot;Acc:Q9FK25]	OMT1	8.75285	5.91138e-11	4.38407e-10
Cs4g06090	AT1G22640	MYB3 [Source:UniProtKB/TrEMBL;Acc:A0A178WFN1]	MYB3	-1.91292	2.69155e-05	0.00011276
Cs2g16290	AT1G22380	Glycosyltransferase (Fragment) [Source:UniProtKB/TrEMBL;Acc:W8PW16]	UGT85A3	2.59491	2.94485e-28	4.85622e-27
Cs1g12350	AT4G33870	Putative Peroxidase 48 [Source:UniProtKB/Swiss-Prot;Acc:O81755]	PER48	-1.89238	0.00130218	0.00405277
Cs7g16730	AT3G07370	CHIP [Source:UniProtKB/TrEMBL;Acc:A0A178VGJ7]	CHIP	1.22823	4.08363e-64	1.51811e-62
Cs9g13270	AT1G68000	CDP-diacylglycerol--inositol 3-phosphatidyltransferase 1 [Source:UniProtKB/Swiss-Prot;Acc:Q8LBA6]	PIS1	-5.2208	0.000443052	0.00151429
Cs4g02520	AT2G23810	TET8 [Source:UniProtKB/TrEMBL;Acc:A0A178VYI5]	TET8	1.94639	2.02257e-88	1.13864e-86
Cs1g14580	AT1G52360	Coatomer subunit beta' [Source:UniProtKB/TrEMBL;Acc:F4ICX0]		3.31967	4.05843e-37	8.76978e-36
Cs1g12410	AT3G15820	ROD1 [Source:UniProtKB/TrEMBL;Acc:A0A178VDV2]	ROD1	3.52313	4.89389e-283	1.62201e-280
Cs6g11080	AT5G16370	Probable acyl-activating enzyme 5, peroxisomal [Source:UniProtKB/Swiss-Prot;Acc:Q9FFE6]	AAE5	-1.25047	3.10825e-56	9.99226e-55
Cs7g30380	AT2G40390	Neuronal PAS domain protein [Source:UniProtKB/TrEMBL;Acc:Q6DR18]		1.53028	0.000578299	0.00193221
Cs4g02450	AT4G30440	GAE1 [Source:UniProtKB/TrEMBL;Acc:A0A384LBP5]	GAE1	1.75494	9.07025e-71	3.85273e-69
Cs4g07690	AT5G56170	LLG1 [Source:UniProtKB/TrEMBL;Acc:A0A178USL6]	LLG1	1.30391	2.67799e-09	1.73605e-08
Cs4g19640	AT1G52190	Protein NRT1/ PTR FAMILY 1.2 [Source:UniProtKB/Swiss-Prot;Acc:Q9M817]	NPF1.2	-4.94688	1.3927e-11	1.07983e-10
orange1.1t03357	AT3G26330	Cytochrome P450 71B37 [Source:UniProtKB/Swiss-Prot;Acc:Q9LIP3]	CYP71B37	-2.58923	2.78911e-13	2.4121e-12
Cs8g16560	AT3G18670	Ankyrin repeat family protein [Source:UniProtKB/TrEMBL;Acc:Q9LSB0]		2.65212	0.00304747	0.0087486
Cs6g11670	AT2G37170	plasma membrane intrinsic protein 2 [Source:TAIR;Acc:AT2G37170]	PIP2B	2.70648	8.88752e-21	1.1184e-19
Cs7g07970	AT1G59960	NAD(P)-linked oxidoreductase superfamily protein [Source:UniProtKB/TrEMBL;Acc:Q9SXC0]		1.5418	2.91959e-61	1.02238e-59
Cs2g13790	AT1G22990	HIPP22 [Source:UniProtKB/TrEMBL;Acc:A0A178WF89]	HIPP22	-1.03984	1.06444e-15	1.05467e-14
Cs3g27290	AT4G35090	catalase 2 [Source:TAIR;Acc:AT4G35090]	CAT2	-1.1289	2.49589e-128	2.23321e-126
Cs6g18910	AT1G13280	Allene oxide cyclase 4, chloroplastic [Source:UniProtKB/Swiss-Prot;Acc:Q93ZC5]	AOC4	1.30496	2.57774e-44	6.62945e-43
Cs6g10250	AT3G51550	Receptor-like protein kinase FERONIA [Source:UniProtKB/Swiss-Prot;Acc:Q9SCZ4]	FER	1.26155	2.23409e-23	3.10163e-22
Cs3g21660	AT5G50080	Ethylene response factor 110 [Source:UniProtKB/TrEMBL;Acc:G8IQH2]	ERF110	4.22158	3.50116e-54	1.0898e-52
Cs8g01950	AT5G37690	GDSL esterase/lipase At5g37690 [Source:UniProtKB/Swiss-Prot;Acc:Q9FHQ1]		3.17481	8.14261e-09	5.05973e-08
Cs4g11490	AT1G11340	G-type lectin S-receptor-like serine/threonine-protein kinase RKS1 [Source:UniProtKB/Swiss-Prot;Acc:Q9ZT07]	RKS1	-4.92441	0.00264944	0.00771139
Cs8g11656				1.21963	1.73684e-10	1.24381e-09
Cs4g13030	AT4G29230	NAC domain-containing protein 75 [Source:UniProtKB/Swiss-Prot;Acc:Q9M0F8]	anac075	1.28042	1.36875e-15	1.35107e-14
Cs6g16160	AT4G24380	INVOLVED IN: 10-formyltetrahydrofolate biosynthetic process, folic acid and derivative biosynthetic process; EXPRESSED IN: 24 plant structures; EXPRESSED DURING: 15 growth stages; CONTAINS InterPro DOMAIN/s: Serine hydrolase (InterPro:IPR005645); BE /.../bidopsis thaliana protein match is: alpha/beta-Hydrolases superfamily protein (TAIR:AT5G65400.1); Ha. [Source:TAIR;Acc:AT4G24380]		-1.02761	3.37091e-21	4.30643e-20
Cs1g16023	AT3G21352	Putative uncharacterized protein [Source:UniProtKB/TrEMBL;Acc:Q1G3B1]		-3.07385	0.000137347	0.00051327
Cs1g09635				2.50174	5.60041e-14	5.04745e-13
Cs8g15900	AT5G60800	Heavy metal transport/detoxification superfamily protein [Source:UniProtKB/TrEMBL;Acc:F4K0H3]		1.65304	1.05594e-158	1.30097e-156
orange1.1t05417	AT4G20820	Berberine bridge enzyme-like 18 [Source:UniProtKB/Swiss-Prot;Acc:Q9SVG5]		3.97932	7.04583e-20	8.53333e-19
Cs3g15890	AT4G37540	LOB domain-containing protein 39 [Source:UniProtKB/Swiss-Prot;Acc:Q9SZE8]	LBD39	-2.19379	7.33688e-07	3.76393e-06
Cs4g18740	AT1G01600	Cytochrome P450 86A4 [Source:UniProtKB/Swiss-Prot;Acc:Q9LMM1]	CYP86A4	2.30419	7.8301e-72	3.40588e-70
Cs3g27660	AT1G76430	Putative phosphate transporter [Source:UniProtKB/TrEMBL;Acc:Q0WRM8]	PHT1-9	-2.38896	2.95773e-42	7.32646e-41
Cs6g21500	AT5G15290	Casparian strip membrane protein 5 [Source:UniProtKB/Swiss-Prot;Acc:Q9LXF3]	CASP5	7.5382	4.85064e-08	2.81631e-07
Cs3g18760	AT5G09950	Putative pentatricopeptide repeat-containing protein At5g09950 [Source:UniProtKB/Swiss-Prot;Acc:Q9FIB2]	PCMP-H35	2.00777	8.93238e-21	1.12345e-19
Cs1g01320	AT4G39780	Ethylene-responsive transcription factor ERF060 [Source:UniProtKB/Swiss-Prot;Acc:O65665]	ERF060	-1.59141	9.53328e-161	1.20611e-158
Cs9g07420	AT3G22740	Homocysteine S-methyltransferase 3 [Source:UniProtKB/Swiss-Prot;Acc:Q8LAX0]	HMT3	-1.34016	5.48009e-37	1.17985e-35
Cs3g23890	AT3G63470	Serine carboxypeptidase-like 40 [Source:UniProtKB/Swiss-Prot;Acc:Q0WRX3]	SCPL40	-1.72377	9.83215e-46	2.59675e-44
Cs1g04640	AT2G21790	Ribonucleoside-diphosphate reductase large subunit [Source:UniProtKB/Swiss-Prot;Acc:Q9SJ20]	RNR1	-1.07648	1.64897e-25	2.48423e-24
Cs4g02810	AT2G29110	Glutamate receptor [Source:UniProtKB/TrEMBL;Acc:A0A178VW76]	ATGLR2.8	1.31603	2.16076e-13	1.88462e-12
Cs8g04660	AT1G66140	Zinc finger protein 4 [Source:UniProtKB/Swiss-Prot;Acc:Q39263]	ZFP4	-1.47946	2.51093e-22	3.35342e-21
Cs1g25960	AT4G35880	AT4G35880 protein [Source:UniProtKB/TrEMBL;Acc:B3LF45]		1.24532	0.0101018	0.025616
Cs2g13810	AT5G14070	Glutaredoxin-C8 [Source:UniProtKB/Swiss-Prot;Acc:Q8LF89]	GRXC8	-1.12051	4.37992e-19	5.07226e-18
Cs4g14630	AT4G33050	calmodulin-binding family protein [Source:TAIR;Acc:AT4G33050]	EDA39	1.46759	0.0195476	0.0457836
Cs1g16020	AT3G21351	Transmembrane protein [Source:UniProtKB/TrEMBL;Acc:F4IXJ9]		-4.69843	0.00282787	0.00818315
Cs3g06690	AT1G20160	CO(2)-response secreted protease [Source:UniProtKB/Swiss-Prot;Acc:Q9LNU1]	CRSP	1.43061	3.23395e-10	2.26965e-09
Cs9g02190				-1.08856	3.06459e-09	1.97632e-08
Cs5g08010	AT1G02130	Ras-related protein RABD2a [Source:UniProtKB/Swiss-Prot;Acc:P28188]	RABD2A	1.37902	1.38981e-41	3.3821e-40
Cs5g05790	AT1G17100	HBP1 [Source:UniProtKB/TrEMBL;Acc:A0A178W6J0]		-1.06361	2.25662e-17	2.41706e-16
Cs9g06090	AT3G06145	Putative RING zinc finger protein [Source:UniProtKB/TrEMBL;Acc:Q56XV3]		-1.12274	0.00311141	0.00891268
Cs3g11620	AT1G05460	Probable RNA helicase SDE3 [Source:UniProtKB/Swiss-Prot;Acc:Q8GYD9]	SDE3	4.6143	3.20102e-206	5.57973e-204
Cs2g19970	AT3G07870	F-box protein At3g07870 [Source:UniProtKB/Swiss-Prot;Acc:Q9SFC7]		2.49478	1.4731e-16	1.51973e-15
Cs8g18740	AT2G29070	At2g29070 [Source:UniProtKB/TrEMBL;Acc:Q6NLS0]		-1.2395	0.000721926	0.00236048
Cs9g07370	AT3G63230	Senescence-associated-like protein (DUF581) [Source:UniProtKB/TrEMBL;Acc:F4J0X4]		-1.54949	0.00824032	0.0213277
Cs3g20740	AT1G77090	PsbP domain-containing protein 4, chloroplastic [Source:UniProtKB/Swiss-Prot;Acc:O49292]	PPD4	-1.42772	3.24501e-17	3.44592e-16
Cs5g09880	AT2G45550	Cytochrome P450 76C4 [Source:UniProtKB/Swiss-Prot;Acc:O64635]	CYP76C4	-1.91264	4.05876e-227	8.60457e-225
orange1.1t01600	AT2G30900	Protein trichome birefringence-like 43 [Source:UniProtKB/Swiss-Prot;Acc:Q6DR10]	TBL43	1.34457	3.4456e-06	1.62034e-05
Cs7g05600	AT5G11160	Adenine phosphoribosyltransferase 5 [Source:UniProtKB/Swiss-Prot;Acc:Q9LFP0]	APT5	-1.38774	1.23022e-24	1.79923e-23
Cs2g14430	AT3G26760	Alcohol dehydrogenase-like protein [Source:UniProtKB/TrEMBL;Acc:Q9LW35]		1.11274	0.00249674	0.00731075
Cs1g25650	AT2G17820	Histidine kinase 1 [Source:UniProtKB/Swiss-Prot;Acc:Q9SXL4]	AHK1	-1.25332	9.56449e-13	7.97561e-12
Cs7g22350	AT2G34320	Polynucleotidyl transferase, ribonuclease H-like superfamily protein [Source:UniProtKB/TrEMBL;Acc:O80781]		1.04196	0.000671826	0.00221265
orange1.1t00372	AT1G01650	Signal peptide peptidase-like 4 [Source:UniProtKB/Swiss-Prot;Acc:Q0WMJ8]	SPPL4	1.06997	2.0525e-84	1.09772e-82
Cs1g04000	AT2G34930	Disease resistance family protein / LRR family protein [Source:UniProtKB/TrEMBL;Acc:O64757]		-3.94877	0.00738061	0.0193494
Cs7g11130	AT1G69040	ACT domain repeat 4 [Source:UniProtKB/TrEMBL;Acc:F4I0I7]	ACR4	1.62476	8.92227e-50	2.55736e-48
Cs1g22680	AT4G37000	Red chlorophyll catabolite reductase, chloroplastic [Source:UniProtKB/Swiss-Prot;Acc:Q8LDU4]	RCCR	-7.41376	4.18114e-07	2.19966e-06
Cs3g23040	AT4G24210	SLY1 [Source:UniProtKB/TrEMBL;Acc:A0A178V5B2]	GID2	-1.14027	3.49657e-37	7.56576e-36
Cs7g18130	AT1G11330	G-type lectin S-receptor-like serine/threonine-protein kinase At1g11330 [Source:UniProtKB/Swiss-Prot;Acc:Q9SXB8]		-4.97317	0.000855823	0.00275767
Cs1g12460	AT3G15810	Protein LURP-one-related 12 [Source:UniProtKB/Swiss-Prot;Acc:Q9LVZ8]		1.93372	1.56098e-98	9.92783e-97
Cs1g14820	AT1G67520	lectin protein kinase family protein [Source:TAIR;Acc:AT1G67520]		2.20217	4.42458e-06	2.04838e-05
Cs1g01540	AT5G65020	Annexin D2 [Source:UniProtKB/Swiss-Prot;Acc:Q9XEE2]	ANN2	1.45657	5.28928e-52	1.58759e-50
Cs1g05560	AT1G43790	At1g43790 [Source:UniProtKB/TrEMBL;Acc:Q8LBX7]	TED6	1.1709	0.00376848	0.0105848
Cs8g15700	AT2G28120	At2g28120/F24D13.9 [Source:UniProtKB/TrEMBL;Acc:Q9ZUV4]		1.28566	8.95633e-59	2.99375e-57
Cs3g10110	AT1G74170	Receptor-like protein 13 [Source:UniProtKB/Swiss-Prot;Acc:Q9C6A6]	AtRLP13	-2.17827	2.97014e-12	2.39854e-11
orange1.1t02578	AT3G01930	F1C9.29 protein [Source:UniProtKB/TrEMBL;Acc:Q9S7R2]		1.76276	2.57979e-65	9.79154e-64
Cs9g02540	AT3G16910	Acetate/butyrate--CoA ligase AAE7, peroxisomal [Source:UniProtKB/Swiss-Prot;Acc:Q8VZF1]	AAE7	-3.20123	4.04404e-207	7.10181e-205
Cs9g18490	AT5G53210	SPCH [Source:UniProtKB/TrEMBL;Acc:A0A178UF96]	SPCH	-2.28656	0.00110093	0.00347745
Cs7g07000	AT2G29110	Glutamate receptor [Source:UniProtKB/TrEMBL;Acc:A0A178VW76]	ATGLR2.8	-4.43465	4.19701e-05	0.000170283
Cs3g20410	AT3G15470	AT3g15470/MJK13_13 [Source:UniProtKB/TrEMBL;Acc:Q9LDG7]		1.92068	5.97076e-40	1.37749e-38
Cs2g19240	AT3G07720	AT3g07720/F17A17_6 [Source:UniProtKB/TrEMBL;Acc:Q9S7W4]		-2.68677	5.79114e-110	4.3819e-108
Cs5g03330	AT4G35785	At4g35785 [Source:UniProtKB/TrEMBL;Acc:Q494N5]		1.38024	8.93703e-99	5.71484e-97
Cs2g06700	AT2G28470	Beta-galactosidase 8 [Source:UniProtKB/Swiss-Prot;Acc:Q9SCV4]	BGAL8	1.13022	0.00350543	0.0099218
Cs2g01770	AT4G16380	Heavy metal transport/detoxification superfamily protein [Source:TAIR;Acc:AT4G16380]		-5.53793	0.000176909	0.000648546
orange1.1t05110	AT4G20860	Berberine bridge enzyme-like 22 [Source:UniProtKB/Swiss-Prot;Acc:Q9SUC6]	FAD-OXR	4.55976	4.92892e-17	5.20123e-16
Cs1g17380	AT1G17420	Lipoxygenase 3, chloroplastic [Source:UniProtKB/Swiss-Prot;Acc:Q9LNR3]	LOX3	3.55921	1.63061e-243	3.8759e-241
Cs6g06050	AT3G53710	Probable ADP-ribosylation factor GTPase-activating protein AGD6 [Source:UniProtKB/Swiss-Prot;Acc:Q9M354]	AGD6	1.08672	2.48961e-108	1.83079e-106
Cs5g02630	AT4G23750	Ethylene-responsive transcription factor CRF2 [Source:UniProtKB/Swiss-Prot;Acc:Q9SUQ2]	CRF2	-1.03496	0.0152674	0.0368485
orange1.1t02123	AT4G08850	MDIS1-interacting receptor like kinase 2 [Source:UniProtKB/Swiss-Prot;Acc:Q8VZG8]	MIK2	2.22565	3.53136e-30	6.22471e-29
Cs4g11090	AT5G54770	Thiamine thiazole synthase, chloroplastic [Source:UniProtKB/TrEMBL;Acc:A0A178UNL2]	THI1	-1.44195	7.44251e-211	1.34721e-208
Cs6g22150	AT3G02100	UDP-glycosyltransferase 83A1 [Source:UniProtKB/Swiss-Prot;Acc:Q9SGA8]	UGT83A1	-1.26427	1.73551e-28	2.8944e-27
Cs3g01290	AT3G14460	Putative disease resistance protein At3g14460 [Source:UniProtKB/Swiss-Prot;Acc:Q9LRR5]		1.70148	2.14731e-50	6.26152e-49
Cs7g30980	AT5G05570	Transducin family protein / WD-40 repeat family protein [Source:UniProtKB/TrEMBL;Acc:Q9FFF8]		1.29296	3.33443e-09	2.14387e-08
Cs2g18240	AT2G43820	UDP-glycosyltransferase 74F2 [Source:UniProtKB/Swiss-Prot;Acc:O22822]	UGT74F2	-1.17308	1.51704e-26	2.37519e-25
orange1.1t03079	AT3G47090	Leucine-rich repeat protein kinase family protein [Source:UniProtKB/TrEMBL;Acc:Q9SD64]		-3.31796	4.4783e-45	1.17093e-43
Cs5g10770	AT3G47500	Cyclic dof factor 3 [Source:UniProtKB/Swiss-Prot;Acc:Q8LFV3]	CDF3	-1.09396	4.08336e-21	5.20247e-20
orange1.1t02387	AT1G74740	Calcium-dependent protein kinase 30 [Source:UniProtKB/Swiss-Prot;Acc:Q9SSF8]	CPK30	-1.6432	0.00229691	0.00677838
Cs2g12490	AT1G25440	Zinc finger protein CONSTANS-LIKE 16 [Source:UniProtKB/Swiss-Prot;Acc:Q8RWD0]	COL16	-1.42226	7.40628e-53	2.25174e-51
Cs2g29720	AT5G12340	DUF4228 domain protein [Source:UniProtKB/TrEMBL;Acc:Q1PDX4]		-2.61406	0.000760634	0.00247603
Cs8g05700	AT3G48700	Probable carboxylesterase 13 [Source:UniProtKB/Swiss-Prot;Acc:Q9SMM9]	CXE13	3.56383	4.61558e-05	0.000185855
Cs5g08920	AT5G47510	Sec14p-like phosphatidylinositol transfer family protein [Source:TAIR;Acc:AT5G47510]		1.8572	0.0016758	0.00509628
Cs3g02650	AT3G02820	Zinc knuckle (CCHC-type) family protein [Source:UniProtKB/TrEMBL;Acc:A0A1I9LR82]		-1.48899	1.2656e-09	8.43208e-09
Cs9g12160	AT1G74190	Receptor-like protein 15 [Source:UniProtKB/Swiss-Prot;Acc:Q9C6A8]	AtRLP15	-5.29331	0.00115552	0.00363573
orange1.1t04096	AT3G63280	NIMA-related kinase 4 [Source:UniProtKB/TrEMBL;Acc:A0A1I9LPR2]	ATNEK4	1.06897	0.0045987	0.0126421
Cs9g15150	AT1G65680	Putative expansin-B2 [Source:UniProtKB/Swiss-Prot;Acc:Q9SHY6]	EXPB2	-1.19268	0.0141523	0.0344432
Cs4g18280	AT4G33050	calmodulin-binding family protein [Source:TAIR;Acc:AT4G33050]	EDA39	1.78907	1.01043e-114	8.00588e-113
Cs9g02240	AT1G22900	Dirigent protein 11 [Source:UniProtKB/Swiss-Prot;Acc:Q67YM6]	DIR11	1.17121	0.0181589	0.0429461
Cs4g13170	AT5G65790	At5g65790 [Source:UniProtKB/TrEMBL;Acc:O49538]	ATMYB68	-2.09479	0.0201161	0.0468592
orange1.1t06041	AT1G02010	secretory 1A [Source:TAIR;Acc:AT1G02010]	SEC1A	-3.10885	0.00806927	0.020931
Cs5g07160	AT1G76650	CML38 [Source:UniProtKB/TrEMBL;Acc:A0A178WMC5]	CML38	4.24585	5.66451e-94	3.36609e-92
Cs3g23070	AT5G67300	MYBR1 [Source:UniProtKB/TrEMBL;Acc:A0A178UQ74]	MYB44	1.18656	1.14065e-79	5.78488e-78
Cs3g23170	AT1G60060	Serine/threonine-protein kinase WNK (With No Lysine)-like protein [Source:UniProtKB/TrEMBL;Acc:Q9ZUI7]		1.41073	7.23843e-59	2.42297e-57
Cs1g23370	AT5G66985	At5g66985 [Source:UniProtKB/TrEMBL;Acc:Q8L9T9]		-2.27377	0.00278244	0.00806261
Cs7g12380	AT1G26190	Inorganic pyrophosphatase TTM2 [Source:UniProtKB/Swiss-Prot;Acc:Q9C664]	TTM2	1.36335	1.07951e-13	9.60055e-13
Cs1g18410	AT1G55180	Phospholipase D alpha 4 [Source:UniProtKB/Swiss-Prot;Acc:Q9C888]	PLDALPHA4	1.44353	0.000985688	0.00314511
Cs8g16980	AT1G70320	E3 ubiquitin-protein ligase UPL2 [Source:UniProtKB/Swiss-Prot;Acc:Q8H0T4]	UPL2	1.99744	7.09738e-08	4.04494e-07
Cs9g05320	AT3G21570	At3g21570 [Source:UniProtKB/TrEMBL;Acc:Q9LVE9]		1.45339	9.4938e-99	6.05442e-97
Cs5g19400	AT5G17680	Disease resistance protein (TIR-NBS-LRR class) [Source:UniProtKB/TrEMBL;Acc:Q9FN83]		3.33069	9.33798e-18	1.02336e-16
orange1.1t01148	AT5G44080	Basic leucine zipper transcription factor [Source:UniProtKB/TrEMBL;Acc:Q9FNB9]		1.62343	2.77332e-49	7.90094e-48
Cs2g09980	AT4G20880	Ethylene-regulated transcript 2 (ERT2) [Source:UniProtKB/TrEMBL;Acc:Q9SUC4]		1.51928	4.52282e-38	9.99352e-37
Cs5g09870	AT2G45550	Cytochrome P450 76C4 [Source:UniProtKB/Swiss-Prot;Acc:O64635]	CYP76C4	-3.10469	8.6759e-206	1.49023e-203
Cs6g13830				-1.55802	1.05157e-23	1.48176e-22
orange1.1t04801	AT3G47570	Probable LRR receptor-like serine/threonine-protein kinase At3g47570 [Source:UniProtKB/Swiss-Prot;Acc:C0LGP4]		-4.07286	0.000230416	0.000827053
Cs6g20870	AT5G62540	UBC3 [Source:UniProtKB/TrEMBL;Acc:A0A178ULQ4]	UBC3	-1.03459	1.21398e-09	8.10191e-09
Cs4g12170	AT4G27250	NAD(P)-binding Rossmann-fold superfamily protein [Source:UniProtKB/TrEMBL;Acc:Q8H1R1]		-1.3478	8.57551e-05	0.000330926
Cs5g19570	AT4G12010	Disease resistance-like protein DSC1 [Source:UniProtKB/Swiss-Prot;Acc:Q9SZ66]	DSC1	-2.41713	0.000117128	0.000442418
Cs5g22080	AT5G17400	ADP,ATP carrier protein ER-ANT1 [Source:UniProtKB/Swiss-Prot;Acc:Q8LB08]	ER-ANT1	2.09399	0.00241464	0.00709468
Cs9g06160	AT1G03220	Eukaryotic aspartyl protease family protein [Source:UniProtKB/TrEMBL;Acc:Q9ZVS4]		5.12654	0.00132937	0.00412802
Cs4g14320	AT5G56970	Cytokinin dehydrogenase 3 [Source:UniProtKB/Swiss-Prot;Acc:Q9LTS3]	CKX3	1.30838	3.56249e-06	1.67097e-05
Cs9g13930	AT2G42280	basic helix-loop-helix (bHLH) DNA-binding superfamily protein [Source:TAIR;Acc:AT2G42280]		-2.05234	2.10229e-111	1.6062e-109
Cs5g29830	AT2G31180	Transcription factor MYB14 [Source:UniProtKB/Swiss-Prot;Acc:Q9SJX8]	MYB14	2.68089	2.86664e-85	1.55075e-83
Cs7g26660	AT1G68550	Ethylene-responsive transcription factor ERF118 [Source:UniProtKB/Swiss-Prot;Acc:Q9CA27]	ERF118	-1.11403	3.75078e-20	4.60665e-19
Cs9g10630	AT4G36150	Disease resistance protein (TIR-NBS-LRR class) family [Source:UniProtKB/TrEMBL;Acc:O65507]		2.52688	2.21061e-105	1.57637e-103
Cs4g06260	AT5G21940	At5g21940 [Source:UniProtKB/TrEMBL;Acc:Q9C593]		1.65131	1.6564e-68	6.65159e-67
orange1.1t01652	AT1G09970	Receptor-like protein kinase 7 [Source:UniProtKB/Swiss-Prot;Acc:F4I2N7]	LRR XI-23	1.84351	8.89544e-17	9.25409e-16
Cs5g09000	AT4G16515	Encodes a root meristem growth factor (RGF). Belongs to a family of functionally redundant homologous peptides that are secreted, tyrosine-sulfated, and expressed mainly in the stem cell area and the innermost layer of central columella cells. RGFs /.../equired for maintenance of the root stem cell niche and transit amplifying cell proliferation. Members of this family include: At5g60810 (RGF1), …	RGF6	-1.76425	4.17714e-10	2.90818e-09
Cs2g19040	AT2G04240	Probable E3 ubiquitin-protein ligase XERICO [Source:UniProtKB/Swiss-Prot;Acc:Q9SI09]	XERICO	1.03546	1.36396e-32	2.58427e-31
Cs2g30960	AT4G12010	Disease resistance-like protein DSC1 [Source:UniProtKB/Swiss-Prot;Acc:Q9SZ66]	DSC1	-1.04883	0.0115801	0.0288852
Cs3g08570	AT3G63380	Calcium-transporting ATPase [Source:UniProtKB/TrEMBL;Acc:A0A178VEV7]	ACA12	1.83876	0.0101956	0.025837
Cs4g07130	AT1G74950	TIFY10B [Source:UniProtKB/TrEMBL;Acc:A0A178WA69]	TIFY10B	3.01693	0	0
Cs9g03820	AT3G16770	Ethylene-responsive transcription factor RAP2-3 [Source:UniProtKB/Swiss-Prot;Acc:P42736]	RAP2-3	-1.0509	5.36736e-21	6.81991e-20
Cs3g18070	AT4G08950	Protein EXORDIUM [Source:UniProtKB/Swiss-Prot;Acc:Q9ZPE7]	EXO	1.72217	1.54536e-78	7.67205e-77
Cs1g02065	AT1G67880	Beta-1,4-N-acetylglucosaminyltransferase family protein [Source:UniProtKB/TrEMBL;Acc:Q9C9V4]		1.28899	2.25428e-08	1.34468e-07
Cs9g03590	AT3G56600	Phosphatidylinositol 4-kinase gamma-like protein [Source:UniProtKB/TrEMBL;Acc:A0A1I9LRU9]		-1.63986	1.10463e-39	2.52861e-38
Cs1g03430	AT3G60410	AT3G60410 protein [Source:UniProtKB/TrEMBL;Acc:Q9C5E4]		-1.3244	4.02654e-42	9.92174e-41
Cs7g08680	AT1G23710	At1g23710 [Source:UniProtKB/TrEMBL;Acc:Q9ZUC4]		1.12587	8.58147e-15	8.07111e-14
Cs4g09200	AT2G05160	Zinc finger CCCH domain-containing protein 18 [Source:UniProtKB/Swiss-Prot;Acc:Q9SJ41]		-2.09618	6.60867e-226	1.37624e-223
Cs7g06030	AT2G18950	Homogentisate phytyltransferase 1, chloroplastic [Source:UniProtKB/Swiss-Prot;Acc:Q8VWJ1]	HPT1	-1.3287	2.68479e-36	5.65608e-35
Cs8g10300				1.82967	0.000762479	0.00248083
Cs1g04570	AT5G64740	Cellulose synthase A catalytic subunit 6 [UDP-forming] [Source:UniProtKB/Swiss-Prot;Acc:Q94JQ6]	CESA6	1.15778	1.16407e-37	2.54818e-36
Cs9g08000	AT4G14580	CBL-interacting serine/threonine-protein kinase 4 [Source:UniProtKB/Swiss-Prot;Acc:Q9SUL7]	CIPK4	1.34426	3.9364e-113	3.04708e-111
orange1.1t00231	AT2G45360	Ankyrin repeat/KH domain protein (DUF1442) [Source:UniProtKB/TrEMBL;Acc:O22136]		-3.57288	2.69914e-22	3.59458e-21
Cs5g03250	AT5G41410	Homeobox protein BEL1 homolog [Source:UniProtKB/Swiss-Prot;Acc:Q38897]	BEL1	-1.66458	1.48809e-170	2.05986e-168
Cs6g15610	AT3G52970	Cytochrome P450, family 76, subfamily G, polypeptide 1 [Source:UniProtKB/TrEMBL;Acc:F4J865]	CYP76G1	-2.56087	1.21322e-235	2.719e-233
Cs2g31200	AT1G50420	Scarecrow-like protein 3 [Source:UniProtKB/Swiss-Prot;Acc:Q9LPR8]	SCL3	1.13901	1.92329e-36	4.08104e-35
Cs2g04800	AT1G29195	At1g29190/F28N24_12 [Source:UniProtKB/TrEMBL;Acc:Q9LP48]		-1.21973	1.59788e-09	1.05681e-08
Cs2g26640	AT2G20570	GBF's pro-rich region-interacting factor 1 [Source:UniProtKB/TrEMBL;Acc:F4IVF9]	GPRI1	-2.64268	5.63456e-94	3.35677e-92
orange1.1t02145	AT3G06880	Transducin/WD40 repeat-like superfamily protein [Source:UniProtKB/TrEMBL;Acc:A0A1I9LN87]		-2.95425	0.00552347	0.014916
Cs7g15720	AT5G12080	Mechanosensitive ion channel protein 10 [Source:UniProtKB/Swiss-Prot;Acc:Q9LYG9]	MSL10	2.379	0.000235821	0.000845422
Cs5g34000	AT1G47480	Probable carboxylesterase 2 [Source:UniProtKB/Swiss-Prot;Acc:Q9SX78]	CXE2	1.53442	0.000763557	0.00248349
Cs5g28520	AT1G49470	At1g49470 [Source:UniProtKB/TrEMBL;Acc:Q9XIB3]		-2.93707	2.24857e-72	9.89036e-71
Cs8g19470	AT5G59030	Copper transporter 1 [Source:UniProtKB/Swiss-Prot;Acc:Q39065]	COPT1	-3.90026	0.00979431	0.0249302
Cs2g17160	AT5G35525	Protein PLANT CADMIUM RESISTANCE 3 [Source:UniProtKB/Swiss-Prot;Acc:P0CW97]	PCR3	1.97919	2.26343e-17	2.42325e-16
Cs1g14800	AT3G47570	Probable LRR receptor-like serine/threonine-protein kinase At3g47570 [Source:UniProtKB/Swiss-Prot;Acc:C0LGP4]		-2.73321	1.40167e-25	2.11572e-24
Cs6g18350	AT5G38200	Class I glutamine amidotransferase-like superfamily protein [Source:UniProtKB/TrEMBL;Acc:F4KA45]		4.25217	6.83585e-20	8.28328e-19
Cs7g16430	AT5G17780	alpha/beta-Hydrolases superfamily protein [Source:TAIR;Acc:AT5G17780]		-1.2399	0.0186111	0.0438746
Cs2g04300	AT1G29690	MACPF domain-containing protein CAD1 [Source:UniProtKB/Swiss-Prot;Acc:Q9C7N2]	CAD1	1.63947	1.98469e-43	5.02732e-42
Cs2g24300	AT5G40690	At5g40690 [Source:UniProtKB/TrEMBL;Acc:Q9FM29]		-1.3976	3.17425e-41	7.60657e-40
Cs2g05980	AT4G32480	AT4g32480/F8B4_180 [Source:UniProtKB/TrEMBL;Acc:Q9SUU4]		4.18389	3.70902e-280	1.19563e-277
Cs1g25980	AT5G16110	Uncharacterized protein T21H19_30 [Source:UniProtKB/TrEMBL;Acc:Q9LF17]		-1.0427	0.0202973	0.047244
orange1.1t05143	AT5G54160	Flavone 3'-O-methyltransferase 1 [Source:UniProtKB/Swiss-Prot;Acc:Q9FK25]	OMT1	-1.00276	0.00624989	0.0166768
orange1.1t04590	AT4G38810	Calcium-binding EF-hand family protein [Source:UniProtKB/TrEMBL;Acc:Q9T0I9]		1.08608	3.07291e-09	1.98114e-08
Cs2g29940	AT3G57670	WIP2 [Source:UniProtKB/TrEMBL;Acc:A0A178VLW5]	WIP2	-1.35	0.000110308	0.000418672
Cs6g07510	AT2G37980	O-fucosyltransferase 19 [Source:UniProtKB/Swiss-Prot;Acc:Q9SH89]	OFUT19	3.28201	3.79127e-53	1.16775e-51
Cs7g31090	AT2G40116	Phosphoinositide phospholipase C 6 [Source:UniProtKB/Swiss-Prot;Acc:Q8GV43]	PLC6	1.19669	3.77698e-30	6.65269e-29
Cs4g14120	AT3G60310	Acyl-CoA synthetase family protein [Source:UniProtKB/TrEMBL;Acc:Q9LY34]		-1.53363	0.000910706	0.00292012
Cs2g12290	AT5G08380	Alpha-galactosidase 1 [Source:UniProtKB/Swiss-Prot;Acc:Q9FT97]	AGAL1	1.07743	2.61752e-09	1.69825e-08
Cs7g16680	AT3G07350	F21O3.6 protein [Source:UniProtKB/TrEMBL;Acc:Q9SRT1]		1.43123	9.03081e-22	1.18194e-20
Cs9g15790	AT4G21200	Gibberellin 2-beta-dioxygenase 8 [Source:UniProtKB/Swiss-Prot;Acc:O49561]	GA2OX8	-7.20172	2.91958e-06	1.38683e-05
Cs6g08390	AT3G11210	GDSL esterase/lipase CPRD49 [Source:UniProtKB/Swiss-Prot;Acc:Q9SRM5]	CPRD49	-2.6408	1.07044e-25	1.62408e-24
Cs7g13180	AT4G39670	ACD11 homolog protein [Source:UniProtKB/Swiss-Prot;Acc:Q8L7U7]		1.40549	1.86806e-06	9.07121e-06
Cs5g27940	AT4G13150	unknown protein; Ha. [Source:TAIR;Acc:AT4G13150]		-1.12919	1.57273e-14	1.45879e-13
Cs1g04290	AT3G26040	HXXXD-type acyl-transferase family protein [Source:UniProtKB/TrEMBL;Acc:F4JBC7]		-3.70206	0.0152379	0.036781
orange1.1t01415	AT2G25470	receptor like protein 21 [Source:TAIR;Acc:AT2G25470]	AtRLP21	-5.79028	0.000118043	0.000445588
Cs6g17060	AT2G32560	F-box protein At2g32560 [Source:UniProtKB/Swiss-Prot;Acc:Q8RY82]		1.42702	1.77635e-99	1.14523e-97
Cs9g02040	AT5G49520	Probable WRKY transcription factor 48 [Source:UniProtKB/Swiss-Prot;Acc:Q9FGZ4]	WRKY48	1.06275	7.36091e-19	8.40858e-18
Cs3g20070	AT1G77380	ATAAP3 [Source:UniProtKB/TrEMBL;Acc:A0A178W3U1]	AAP3	1.55343	1.14384e-57	3.74887e-56
Cs6g06650	AT5G51670	Similarity to unknown protein [Source:UniProtKB/TrEMBL;Acc:Q9LTD7]		2.3854	0.0018015	0.00543658
Cs7g13110	AT1G13330	Homologous-pairing protein 2 homolog [Source:UniProtKB/Swiss-Prot;Acc:Q9FX64]	HOP2	-1.16858	0.00580096	0.0155974
Cs2g22610	AT3G23250	Transcription factor MYB15 [Source:UniProtKB/Swiss-Prot;Acc:Q9LTC4]	MYB15	2.32375	8.22879e-12	6.48492e-11
orange1.1t04075	AT5G67250	F-box protein SKIP2 [Source:UniProtKB/Swiss-Prot;Acc:Q9FE83]	SKIP2	1.19293	1.52075e-41	3.69312e-40
orange1.1t03067				4.67326	6.24176e-24	8.88573e-23
Cs8g14700	AT5G22380	NAC-domain protein-like [Source:UniProtKB/TrEMBL;Acc:Q680R1]	NAC090	3.38067	2.33329e-13	2.02684e-12
orange1.1t02784	AT5G07990	TT7 [Source:UniProtKB/TrEMBL;Acc:A0A178UNZ9]	CYP75B1	1.91909	2.79917e-212	5.1461e-210
Cs3g26610	AT1G20190	Expansin-A11 [Source:UniProtKB/Swiss-Prot;Acc:Q9LNU3]	EXPA11	1.54932	1.40489e-27	2.27684e-26
Cs5g07420	AT5G47060	Putative uncharacterized protein [Source:UniProtKB/TrEMBL;Acc:Q9FGQ9]		-1.46533	1.68086e-54	5.27386e-53
Cs8g05000	AT4G37260	MYB73 [Source:UniProtKB/TrEMBL;Acc:A0A178V4E7]	MYB73	1.24867	2.21994e-18	2.49592e-17
orange1.1t03603	AT4G19420	Pectinacetylesterase family protein [Source:TAIR;Acc:AT4G19420]		1.28362	5.22738e-05	0.000208352
orange1.1t01694	AT5G20790	unknown protein; FUNCTIONS IN: molecular_function unknown; INVOLVED IN: biological_process unknown; LOCATED IN: endomembrane system; EXPRESSED IN: 11 plant structures; EXPRESSED DURING: LP.04 four leaves visible, 4 anthesis, petal differentiation an /.../nsion stage; BEST Arabidopsis thaliana protein match is: unknown protein (TAIR:AT3G43110.1); Ha. [Source:TAIR;Acc:AT5G20790]		-3.13185	9.63907e-06	4.26206e-05
Cs3g11270	AT1G16240	SYP51 [Source:UniProtKB/TrEMBL;Acc:A0A384LE08]	SYP51	-1.70232	1.37948e-23	1.93341e-22
Cs8g18700	AT1G07530	AT1G07530 protein [Source:UniProtKB/TrEMBL;Acc:B9DFJ3]	SCL14	1.51976	3.23918e-81	1.66429e-79
Cs4g17460	AT2G26690	Protein NRT1/ PTR FAMILY 6.2 [Source:UniProtKB/Swiss-Prot;Acc:Q9SZY4]	NPF6.2	-1.99361	8.17048e-05	0.00031623
orange1.1t02071	AT5G11290	Transmembrane protein, putative (DUF247) [Source:UniProtKB/TrEMBL;Acc:Q9LFM8]		1.62362	7.11017e-16	7.11683e-15
orange1.1t03348	AT1G71830	SERK1 [Source:UniProtKB/TrEMBL;Acc:A0A178W829]	SERK1	1.44189	4.71608e-58	1.56088e-56
orange1.1t02796	AT4G31500	Cytochrome P450 83B1 [Source:UniProtKB/Swiss-Prot;Acc:O65782]	CYP83B1	3.47977	3.73285e-29	6.39778e-28
Cs2g07240	AT1G61680	S-(+)-linalool synthase, chloroplastic [Source:UniProtKB/Swiss-Prot;Acc:Q84UV0]	TPS14	2.93496	1.42017e-139	1.42819e-137
orange1.1t00789	AT1G13980	ARF guanine-nucleotide exchange factor GNOM [Source:UniProtKB/Swiss-Prot;Acc:Q42510]	GN	1.62673	2.9818e-05	0.000124081
Cs6g15130	AT2G27310	F-box protein At2g27310 [Source:UniProtKB/Swiss-Prot;Acc:Q9XIN8]		1.16313	6.53055e-90	3.72099e-88
Cs7g31690	AT2G39705	RTFL8 [Source:UniProtKB/TrEMBL;Acc:A0A178VQG8]	RTFL8	1.37419	4.90365e-12	3.91294e-11
Cs2g29790	AT5G17540	At5g17540 [Source:UniProtKB/TrEMBL;Acc:Q9LF70]		6.80905	2.47465e-169	3.36609e-167
Cs7g17420	AT1G43630	Plant/protein (DUF793) [Source:UniProtKB/TrEMBL;Acc:Q6DYE2]		-2.8503	0.0079573	0.0206862
Cs7g15630	AT3G03550	Uncharacterized protein At3g03550 [Source:UniProtKB/TrEMBL;Acc:Q0WS90]	ATL51	1.43265	7.69864e-14	6.89624e-13
orange1.1t04332	AT2G22570	NIC1 [Source:UniProtKB/TrEMBL;Acc:A0A178VQ19]	NIC1	-1.86108	1.29938e-56	4.21172e-55
Cs7g07830	AT1G70000	At1g70000 [Source:UniProtKB/TrEMBL;Acc:O04544]		-1.75931	1.47393e-46	3.99132e-45
Cs6g18800	AT5G16080	Probable carboxylesterase 17 [Source:UniProtKB/Swiss-Prot;Acc:Q9LFR7]	CXE17	2.43934	4.18465e-07	2.20101e-06
Cs2g06900	AT1G11260	STP1 [Source:UniProtKB/TrEMBL;Acc:A0A178WJ63]	STP1	2.03802	3.17273e-166	4.10224e-164
Cs4g15360	AT4G26080	Protein phosphatase 2C 56 [Source:UniProtKB/Swiss-Prot;Acc:P49597]	ABI1	1.39537	5.4719e-39	1.2322e-37
Cs7g06870	AT4G25760	Protein GLUTAMINE DUMPER 2 [Source:UniProtKB/Swiss-Prot;Acc:Q9SW07]	GDU2	-3.27786	1.73561e-15	1.7046e-14
Cs2g08110	AT1G30220	Probable inositol transporter 2 [Source:UniProtKB/Swiss-Prot;Acc:Q9C757]	INT2	-1.25592	4.59991e-94	2.75433e-92
Cs2g13450	AT1G08510	Palmitoyl-acyl carrier protein thioesterase, chloroplastic [Source:UniProtKB/Swiss-Prot;Acc:Q9SJE2]	FATB	1.53404	9.96543e-38	2.18552e-36
Cs1g21430	AT4G37640	ACA2 [Source:UniProtKB/TrEMBL;Acc:A0A384LFJ2]	ACA2	3.22674	1.50249e-134	1.42567e-132
orange1.1t02482	AT4G20970	Transcription factor bHLH162 [Source:UniProtKB/Swiss-Prot;Acc:F4JIJ7]	BHLH162	-1.85233	0.0209816	0.0486059
Cs5g25890	AT2G38430	Putative uncharacterized protein [Source:UniProtKB/TrEMBL;Acc:Q58FY7]		3.15349	5.51131e-24	7.86014e-23
Cs3g16810	AT5G64460	Phosphoglycerate mutase-like protein 1 [Source:UniProtKB/Swiss-Prot;Acc:Q9FGF0]		1.20712	3.85155e-33	7.42907e-32
Cs9g14580	AT1G16130	Wall-associated receptor kinase-like 2 [Source:UniProtKB/Swiss-Prot;Acc:Q7X8C5]	WAKL2	1.79671	8.49531e-25	1.24867e-23
Cs1g04180	AT4G39410	Probable WRKY transcription factor 13 [Source:UniProtKB/Swiss-Prot;Acc:Q9SVB7]	WRKY13	-1.61123	1.47655e-05	6.38717e-05
Cs2g25300	AT5G14150	Emb [Source:UniProtKB/TrEMBL;Acc:Q9FMT6]		1.66157	4.68467e-34	9.39809e-33
Cs8g04320	AT5G01075	At5g01075 [Source:UniProtKB/TrEMBL;Acc:Q8LEW6]		1.12986	0.00828311	0.0214219
Cs1g10640	AT1G51550	F-box/kelch-repeat protein At1g51550 [Source:UniProtKB/Swiss-Prot;Acc:Q9C8K7]		-1.64204	1.44037e-39	3.28438e-38
orange1.1t01537	AT3G44610	At3g44610 [Source:UniProtKB/TrEMBL;Acc:Q0V7S5]		-1.20687	0.00368148	0.0103628
Cs4g05200	AT5G34930	arogenate dehydrogenase [Source:TAIR;Acc:AT5G34930]		1.79063	8.58344e-65	3.20104e-63
Cs2g29920	AT4G08850	MDIS1-interacting receptor like kinase 2 [Source:UniProtKB/Swiss-Prot;Acc:Q8VZG8]	MIK2	-4.94876	5.0683e-43	1.27695e-41
Cs7g10530	AT4G20140	LRR receptor-like serine/threonine-protein kinase GSO1 [Source:UniProtKB/Swiss-Prot;Acc:C0LGQ5]	GSO1	-1.09308	5.79251e-13	4.90145e-12
Cs7g06630	AT1G80450	VQ motif-containing protein 11 [Source:UniProtKB/Swiss-Prot;Acc:Q9M8L3]	VQ11	1.12014	4.53299e-08	2.6397e-07
Cs3g21030	AT5G48940	LRR receptor-like serine/threonine-protein kinase RCH1 [Source:UniProtKB/Swiss-Prot;Acc:C0LGV1]	RCH1	-1.18223	6.83405e-12	5.42025e-11
Cs4g10140	AT5G55050	GDSL esterase/lipase At5g55050 [Source:UniProtKB/Swiss-Prot;Acc:Q9FIA1]		1.1456	9.6796e-22	1.26474e-20
Cs3g16410	AT1G58520	CSC1-like protein RXW8 [Source:UniProtKB/Swiss-Prot;Acc:F4IBD7]	RXW8	1.1078	2.35024e-07	1.27403e-06
Cs7g15020	AT3G19830	Calcium-dependent lipid-binding (CaLB domain) family protein [Source:UniProtKB/TrEMBL;Acc:B6ETT7]	NTMC2TYPE5.2	1.4395	9.77828e-78	4.76403e-76
orange1.1t00956	AT2G36950	Heavy metal-associated isoprenylated plant protein 5 [Source:UniProtKB/Swiss-Prot;Acc:Q9SJL2]	HIPP05	1.72372	2.88403e-256	7.62551e-254
Cs1g06690	AT3G42170	DAYSLEEPER [Source:UniProtKB/TrEMBL;Acc:A0A178VJS5]	HAT	-1.49001	2.36323e-18	2.65069e-17
Cs9g12490	AT3G57500	Fission regulator-like protein [Source:UniProtKB/TrEMBL;Acc:Q5Q0C3]		-1.47604	0.0180924	0.0428148
Cs6g18380	AT5G38210	Protein kinase family protein [Source:TAIR;Acc:AT5G38210]		3.37124	0	0
Cs4g18300	AT2G26170	Cytochrome P450 711A1 [Source:UniProtKB/Swiss-Prot;Acc:B9DFU2]	CYP711A1	-2.00437	7.98242e-52	2.38076e-50
Cs7g12100	AT5G20400	2-oxoglutarate (2OG) and Fe(II)-dependent oxygenase superfamily protein [Source:UniProtKB/TrEMBL;Acc:Q84K82]		2.16862	0.00550553	0.0148761
Cs2g30590	AT3G46530	Disease resistance protein RPP13 [Source:UniProtKB/Swiss-Prot;Acc:Q9M667]	RPP13	1.49238	1.60257e-125	1.40715e-123
Cs3g10080	AT1G31440	SH3 domain-containing protein 1 [Source:UniProtKB/Swiss-Prot;Acc:Q9C865]	SH3P1	-1.43273	0.00193405	0.00579329
orange1.1t03054	AT2G37770	NADPH-dependent aldo-keto reductase, chloroplastic [Source:UniProtKB/Swiss-Prot;Acc:Q0PGJ6]	AKR4C9	-1.11788	1.18818e-33	2.35157e-32
Cs8g13460	AT4G15880	Ubiquitin-like-specific protease ESD4 [Source:UniProtKB/Swiss-Prot;Acc:Q94F30]	ESD4	-3.84599	0.0114377	0.0285816
Cs3g12460	AT4G23180	Cysteine-rich receptor-like protein kinase 10 [Source:UniProtKB/Swiss-Prot;Acc:Q8GYA4]	CRK10	-1.1002	3.77582e-23	5.19302e-22
Cs5g32800	AT1G02930	Glutathione S-transferase F6 [Source:UniProtKB/Swiss-Prot;Acc:P42760]	GSTF6	1.19107	6.94515e-79	3.45525e-77
Cs5g33270	AT4G02390	Poly [ADP-ribose] polymerase 2 [Source:UniProtKB/Swiss-Prot;Acc:Q11207]	PARP2	-1.38648	7.09315e-08	4.04351e-07
Cs4g19700	AT5G11550	ARM repeat superfamily protein [Source:UniProtKB/TrEMBL;Acc:Q9LYD7]		-1.06268	1.00721e-32	1.91606e-31
Cs7g18270	AT1G11330	G-type lectin S-receptor-like serine/threonine-protein kinase At1g11330 [Source:UniProtKB/Swiss-Prot;Acc:Q9SXB8]		-2.68953	0.000167445	0.000617508
orange1.1t03789	AT5G24080	G-type lectin S-receptor-like serine/threonine-protein kinase At5g24080 [Source:UniProtKB/Swiss-Prot;Acc:Q9FLV4]		-5.81662	0.000263593	0.000936
orange1.1t00760	AT2G41370	Regulatory protein NPR5 [Source:UniProtKB/Swiss-Prot;Acc:Q9ZVC2]	NPR5	-1.09955	1.8197e-07	9.97003e-07
Cs3g09690	AT5G45380	DUR3 [Source:UniProtKB/TrEMBL;Acc:A0A178UG75]	DUR3	-1.33622	8.49742e-86	4.62874e-84
Cs3g14880	AT3G05700	Protein DEHYDRATION-INDUCED 19 homolog 3 [Source:UniProtKB/Swiss-Prot;Acc:Q84J70]	DI19-3	-1.03001	3.16932e-20	3.89861e-19
Cs8g08990	AT2G21180	At2g21180/F26H11.6 [Source:UniProtKB/TrEMBL;Acc:Q9SKP5]		-1.1642	1.91771e-13	1.67823e-12
Cs4g18430	AT2G26730	Probable inactive receptor kinase At2g26730 [Source:UniProtKB/Swiss-Prot;Acc:O48788]		2.14945	8.23456e-68	3.27324e-66
Cs6g18080	AT4G18950	AT4g18950/F13C5_120 [Source:UniProtKB/TrEMBL;Acc:Q93Z30]		-1.28775	0.00198937	0.00594763
Cs3g23680	AT1G47380	Probable protein phosphatase 2C 12 [Source:UniProtKB/Swiss-Prot;Acc:Q9FX08]		1.76242	8.74854e-90	4.97272e-88
Cs6g02170	AT5G26770	unknown protein; BEST Arabidopsis thaliana protein match is: unknown protein (TAIR:AT3G05830.1); Ha. [Source:TAIR;Acc:AT5G26770]		-1.29906	3.31056e-46	8.87292e-45
orange1.1t02241	AT3G12120	FAD2 [Source:UniProtKB/TrEMBL;Acc:A0A178VIK7]	FAD2	1.32135	2.49948e-60	8.59909e-59
Cs7g14340	AT5G17270	Protein prenylyltransferase superfamily protein [Source:UniProtKB/TrEMBL;Acc:Q9FFI4]		-1.08422	5.10502e-06	2.3422e-05
Cs5g08160	ATCG00480	ATP synthase subunit beta, chloroplastic [Source:UniProtKB/Swiss-Prot;Acc:P19366]	ATPB	-3.51459	0.000636137	0.00210543
orange1.1t04599	AT2G35940	BEL1-like homeodomain protein 1 [Source:UniProtKB/Swiss-Prot;Acc:Q9SJ56]	BLH1	-3.23444	5.30111e-153	6.05562e-151
Cs3g26690	AT1G76080	CDSP32 [Source:UniProtKB/TrEMBL;Acc:A0A178WHK1]	CDSP32	-1.11659	1.18528e-41	2.89036e-40
Cs3g08940	AT1G32160	At1g32160/F3C3_6 [Source:UniProtKB/TrEMBL;Acc:Q9FVR1]		-1.0127	1.93388e-17	2.08465e-16
Cs6g12110	AT1G58190		AtRLP9	2.35084	1.19222e-19	1.4263e-18
Cs3g08550	AT3G63380	Calcium-transporting ATPase [Source:UniProtKB/TrEMBL;Acc:A0A178VEV7]	ACA12	1.00536	0.0010943	0.00345791
Cs1g06240	AT4G10265	At4g10262 [Source:UniProtKB/TrEMBL;Acc:Q8GY66]		2.45985	0.000127769	0.000479454
Cs2g28870	AT5G14940	Protein NRT1/ PTR FAMILY 5.8 [Source:UniProtKB/Swiss-Prot;Acc:Q9LFR1]	NPF5.8	-2.99346	2.9717e-68	1.18929e-66
Cs3g15410	AT3G05820	Probable alkaline/neutral invertase A, chloroplastic [Source:UniProtKB/Swiss-Prot;Acc:Q84JL5]	INVH	2.44393	1.79223e-149	1.98937e-147
Cs7g04650	AT1G10385	Exocyst complex component EXO84A [Source:UniProtKB/Swiss-Prot;Acc:F4I4B6]	EXO84A	-2.59016	0.000852439	0.00274827
Cs5g08470	AT4G17440	Chromogranin (DUF1639) [Source:UniProtKB/TrEMBL;Acc:O23587]		1.11401	5.06627e-69	2.06619e-67
Cs8g19720	AT5G58960	Plant protein of unknown function (DUF641) [Source:TAIR;Acc:AT5G58960]	GIL1	2.05668	9.30729e-16	9.25303e-15
Cs7g29030	AT2G16050	Cysteine/Histidine-rich C1 domain family protein [Source:UniProtKB/TrEMBL;Acc:F4IJF7]		2.69125	7.51002e-15	7.09172e-14
Cs9g18250	AT5G53130	Cyclic nucleotide-gated ion channel 1 [Source:UniProtKB/Swiss-Prot;Acc:O65717]	CNGC1	1.72697	7.50698e-15	7.0917e-14
Cs7g13860	AT5G23210	Serine carboxypeptidase-like 34 [Source:UniProtKB/Swiss-Prot;Acc:Q0WPR4]	SCPL34	1.11749	0.00142854	0.00440178
Cs1g21600	AT5G67620	At5g67620 [Source:UniProtKB/TrEMBL;Acc:Q9FJW1]		-2.20292	7.94544e-52	2.37274e-50
Cs9g14500	AT4G10490	Protein DMR6-LIKE OXYGENASE 2 [Source:UniProtKB/Swiss-Prot;Acc:Q9ZSA7]	DLO2	2.25633	1.03559e-23	1.46012e-22
orange1.1t02075	AT5G19875	At5g19875 [Source:UniProtKB/TrEMBL;Acc:Q8L9M7]		1.00576	1.12009e-09	7.5094e-09
orange1.1t00546	AT3G61900	SAUR-like auxin-responsive protein family [Source:UniProtKB/TrEMBL;Acc:Q9M275]		-2.68331	9.3325e-66	3.57093e-64
Cs2g27160	AT3G47570	Probable LRR receptor-like serine/threonine-protein kinase At3g47570 [Source:UniProtKB/Swiss-Prot;Acc:C0LGP4]		1.31878	4.33788e-28	7.1334e-27
Cs5g06860	AT5G50335	At5g50335 [Source:UniProtKB/TrEMBL;Acc:Q8LEB7]		-1.67461	0.000175962	0.000645679
Cs5g08340	AT5G24080	G-type lectin S-receptor-like serine/threonine-protein kinase At5g24080 [Source:UniProtKB/Swiss-Prot;Acc:Q9FLV4]		2.22186	1.28781e-115	1.03429e-113
Cs4g08470	AT1G55850	Cellulose synthase-like protein E1 [Source:UniProtKB/Swiss-Prot;Acc:Q8VZK9]	CSLE1	-1.62322	3.60683e-47	9.85784e-46
Cs5g02760	AT5G41610	Cation/H(+) antiporter 18 [Source:UniProtKB/Swiss-Prot;Acc:Q9FFR9]	CHX18	3.18629	1.56468e-40	3.67466e-39
Cs3g20970	AT1G78780	pathogenesis-related family protein [Source:TAIR;Acc:AT1G78780]		-2.75964	4.03717e-56	1.29608e-54
Cs9g12650	AT2G41810	Uncharacterized protein At2g41810 [Source:UniProtKB/TrEMBL;Acc:O22939]		2.43929	3.69379e-21	4.70868e-20
orange1.1t01324	AT2G18950	Homogentisate phytyltransferase 1, chloroplastic [Source:UniProtKB/Swiss-Prot;Acc:Q8VWJ1]	HPT1	-1.46192	2.00458e-07	1.09396e-06
Cs5g07350	AT1G67340	F-box protein At1g67340 [Source:UniProtKB/Swiss-Prot;Acc:Q9FYF9]		1.0683	7.81773e-21	9.84833e-20
Cs5g11300	AT2G26570	Protein WEAK CHLOROPLAST MOVEMENT UNDER BLUE LIGHT 1 [Source:UniProtKB/Swiss-Prot;Acc:O48724]	WEB1	1.28383	8.2909e-12	6.53168e-11
Cs3g18470	AT1G78080	Ethylene-responsive transcription factor RAP2-4 [Source:UniProtKB/Swiss-Prot;Acc:Q8H1E4]	RAP2-4	1.31756	1.48167e-66	5.7918e-65
Cs7g06750	AT5G10770	Aspartyl protease family protein At5g10770 [Source:UniProtKB/Swiss-Prot;Acc:Q8S9J6]		-1.09331	1.7097e-09	1.12665e-08
Cs9g17670	AT4G23420	NAD(P)-binding Rossmann-fold superfamily protein [Source:UniProtKB/TrEMBL;Acc:F4JNJ2]		-1.73965	0.000144414	0.000537969
Cs5g26420	AT3G04030	Myb-related protein 2 [Source:UniProtKB/Swiss-Prot;Acc:Q9SQQ9]	MYR2	-1.53881	6.15002e-25	9.07918e-24
Cs3g18800	AT4G01950	glycerol-3-phosphate acyltransferase 3 [Source:TAIR;Acc:AT4G01950]	ATGPAT3	-3.71351	4.89036e-28	8.03631e-27
Cs3g15640	AT4G37370	Cytochrome P450, family 81, subfamily D, polypeptide 8 [Source:UniProtKB/TrEMBL;Acc:Q9SZT7]	CYP81D8	-1.58867	1.10225e-53	3.41292e-52
Cs3g06470	AT5G13750	ZIFL1 [Source:UniProtKB/TrEMBL;Acc:A0A178UFA6]	ZIFL1	-5.22543	1.30277e-33	2.56973e-32
Cs9g05840	AT3G10020	AT3g10020/T22K18_16 [Source:UniProtKB/TrEMBL;Acc:Q9SR67]		1.04565	4.43556e-11	3.3199e-10
Cs9g01630	AT1G48100	Polygalacturonase At1g48100 [Source:UniProtKB/Swiss-Prot;Acc:Q949Z1]		-1.3521	1.53259e-12	1.26145e-11
Cs8g06600	AT3G07340	Transcription factor bHLH62 [Source:UniProtKB/Swiss-Prot;Acc:Q9SRT2]	BHLH62	-3.98127	1.69857e-08	1.02437e-07
Cs1g20610	AT4G37990	Cinnamyl alcohol dehydrogenase 8 [Source:UniProtKB/Swiss-Prot;Acc:Q02972]	CAD8	2.09329	4.93822e-18	5.44802e-17
Cs2g01310	AT5G47800	Phototropic-responsive NPH3 family protein [Source:TAIR;Acc:AT5G47800]		-1.15506	2.47607e-12	2.00724e-11
Cs4g18250	AT5G52600	Transcription factor MYB82 [Source:UniProtKB/Swiss-Prot;Acc:Q9LTF7]	MYB82	-3.82778	5.08273e-13	4.32262e-12
Cs3g17150	AT4G24510	VC2 [Source:UniProtKB/TrEMBL;Acc:A0A178V1H6]	CER2	-1.66522	8.36431e-38	1.83781e-36
Cs1g12890	AT1G27340	F-box only protein 6 [Source:UniProtKB/Swiss-Prot;Acc:Q9FZK1]	FBX6	-1.91377	9.50843e-05	0.000364299
orange1.1t03845	AT4G08850	MDIS1-interacting receptor like kinase 2 [Source:UniProtKB/Swiss-Prot;Acc:Q8VZG8]	MIK2	-9.3782	3.98182e-11	2.99075e-10
Cs4g06100	AT1G76890	Trihelix transcription factor GT-2 [Source:UniProtKB/Swiss-Prot;Acc:Q39117]	GT-2	-1.35828	2.89885e-07	1.55886e-06
Cs4g03190	AT4G30270	Xyloglucan endotransglucosylase/hydrolase protein 24 [Source:UniProtKB/Swiss-Prot;Acc:P24806]	XTH24	2.78269	2.28031e-17	2.4391e-16
orange1.1t04846	AT5G04730	Ankyrin-repeat containing protein [Source:UniProtKB/TrEMBL;Acc:F4JXP4]		-2.40583	2.34452e-10	1.66278e-09
Cs2g12940	AT1G25390	LEAF RUST 10 DISEASE-RESISTANCE LOCUS RECEPTOR-LIKE PROTEIN KINASE-like 1.1 [Source:UniProtKB/Swiss-Prot;Acc:Q9C6K9]	LRK10L-1.1	1.3283	2.5962e-42	6.43771e-41
Cs2g12180	AT1G65610	Endoglucanase 7 [Source:UniProtKB/Swiss-Prot;Acc:O04478]	KOR2	1.32753	4.20093e-19	4.87217e-18
orange1.1t01447	AT5G61920	FLX4 [Source:UniProtKB/TrEMBL;Acc:A0A178USJ6]	FLXL4	-4.14151	4.10232e-232	8.85649e-230
Cs5g27390	AT3G47500	Cyclic dof factor 3 [Source:UniProtKB/Swiss-Prot;Acc:Q8LFV3]	CDF3	1.63485	2.03708e-51	6.02219e-50
Cs5g28280	AT3G18950	En/Spm-like transposon protein-like [Source:UniProtKB/TrEMBL;Acc:Q9LJ71]		1.11689	3.45562e-07	1.83852e-06
Cs1g07100	AT3G15370	Expansin [Source:UniProtKB/TrEMBL;Acc:A0A1I9LSN2]	ATEXPA12	4.89065	1.7602e-07	9.65749e-07
Cs3g25930	AT2G28305	Cytokinin riboside 5'-monophosphate phosphoribohydrolase [Source:UniProtKB/TrEMBL;Acc:A0A178VS96]	LOG1	1.55236	2.25488e-12	1.83541e-11
Cs7g22270	AT5G61890	Ethylene-responsive transcription factor ERF114 [Source:UniProtKB/Swiss-Prot;Acc:Q9FH54]	ERF114	-2.95217	0.00202404	0.00604208
Cs5g05000	AT5G62570	Calmodulin binding protein-like [Source:TAIR;Acc:AT5G62570]		1.55457	7.70113e-135	7.39686e-133
Cs5g28380	AT2G23690	HTH-type transcriptional regulator [Source:UniProtKB/TrEMBL;Acc:Q680G2]		1.47488	1.66986e-12	1.37012e-11
orange1.1t03137	AT1G61310	LRR and NB-ARC domains-containing disease resistance protein [Source:TAIR;Acc:AT1G61310]		-1.95391	1.26481e-19	1.51161e-18
Cs1g02050				3.38399	0.0107844	0.0271509
orange1.1t01579	AT3G56500	Serine-rich protein-like protein [Source:UniProtKB/TrEMBL;Acc:Q9LXZ0]		3.80844	0.0151159	0.0365429
Cs6g12450	AT3G51680	Short-chain dehydrogenase reductase 2a [Source:UniProtKB/Swiss-Prot;Acc:Q9SCU0]	SDR2A	1.36727	1.74522e-28	2.90853e-27
Cs2g08000	AT3G21690	Protein DETOXIFICATION 40 [Source:UniProtKB/Swiss-Prot;Acc:Q9LVD9]	DTX40	-4.10296	1.74414e-82	9.06027e-81
Cs8g12970	AT3G50950	Disease resistance RPP13-like protein 4 [Source:UniProtKB/Swiss-Prot;Acc:Q38834]	RPP13L4	-1.01661	0.000819999	0.00265277
Cs7g02820	AT5G13220	jasmonate-zim-domain protein 10 [Source:TAIR;Acc:AT5G13220]	JAZ10	5.23908	0	0
Cs2g11250	AT3G18670	Ankyrin repeat family protein [Source:UniProtKB/TrEMBL;Acc:Q9LSB0]		2.58978	2.13225e-168	2.83481e-166
Cs9g12910	AT5G20480	LRR receptor-like serine/threonine-protein kinase EFR [Source:UniProtKB/Swiss-Prot;Acc:C0LGT6]	EFR	-6.18794	3.0449e-05	0.000126416
Cs6g20030	AT4G19380	Long-chain fatty alcohol dehydrogenase family protein [Source:TAIR;Acc:AT4G19380]		-2.51056	3.72936e-18	4.13764e-17
Cs4g04550	AT5G20700	FCS-Like Zinc finger 14 [Source:UniProtKB/Swiss-Prot;Acc:Q8GYX2]	FLZ14	-2.76952	8.16768e-265	2.34392e-262
orange1.1t05935	AT3G11910	UBP13 [Source:UniProtKB/TrEMBL;Acc:A0A178VEE0]	UBP13	-2.33925	4.32245e-11	3.24127e-10
Cs1g08470	AT1G21280	Copia-like polyprotein/retrotransposon [Source:UniProtKB/TrEMBL;Acc:Q84JT5]		-1.30401	0.00160089	0.00488932
Cs3g21510	AT5G64740	Cellulose synthase A catalytic subunit 6 [UDP-forming] [Source:UniProtKB/Swiss-Prot;Acc:Q94JQ6]	CESA6	-1.14404	1.11751e-14	1.04313e-13
Cs7g31500	AT2G39980	At2g39980/T28M21.14 [Source:UniProtKB/TrEMBL;Acc:O04201]		-1.99585	9.29766e-44	2.37302e-42
Cs1g19510	AT5G08460	GDSL esterase/lipase At5g08460 [Source:UniProtKB/Swiss-Prot;Acc:Q9FNP2]		1.08044	0.00409418	0.0113882
Cs4g17570	AT1G80180	MAPK kinase substrate protein At1g80180 [Source:UniProtKB/Swiss-Prot;Acc:Q9SSC1]		-2.25757	1.00391e-31	1.86604e-30
Cs8g13710	AT3G04720	Hevein-like preproprotein [Source:UniProtKB/Swiss-Prot;Acc:P43082]	HEL	4.28731	6.28209e-33	1.20579e-31
Cs2g17830	AT1G66150	Receptor protein kinase TMK1 [Source:UniProtKB/Swiss-Prot;Acc:P43298]	TMK1	-3.83466	0.000564253	0.00188823
orange1.1t04617	AT1G19670	Chlorophyllase-1 [Source:UniProtKB/Swiss-Prot;Acc:O22527]	CLH1	2.23458	5.58064e-22	7.37359e-21
Cs5g09240	AT2G45190	Axial regulator YABBY 1 [Source:UniProtKB/Swiss-Prot;Acc:O22152]	YAB1	-1.09259	8.22854e-18	9.02302e-17
orange1.1t00801	AT5G51970	Sorbitol dehydrogenase [Source:UniProtKB/Swiss-Prot;Acc:Q9FJ95]	SDH	-1.58165	3.18767e-10	2.23917e-09
Cs4g07400	AT2G05940	Serine/threonine-protein kinase RIPK [Source:UniProtKB/Swiss-Prot;Acc:Q9ZUF4]	RIPK	3.93747	1.76981e-56	5.71291e-55
Cs4g05250	AT5G20410	Monogalactosyldiacylglycerol synthase 2, chloroplastic [Source:UniProtKB/Swiss-Prot;Acc:O82730]	MGD2	1.4635	7.78428e-07	3.97439e-06
Cs5g05470	AT5G62520	Probable inactive poly [ADP-ribose] polymerase SRO5 [Source:UniProtKB/Swiss-Prot;Acc:Q9FJJ3]	SRO5	1.48159	1.71863e-43	4.37219e-42
Cs9g04530	AT2G18500	Transcription repressor OFP7 [Source:UniProtKB/Swiss-Prot;Acc:Q9ZU65]	OFP7	2.33574	2.39171e-20	2.95908e-19
Cs8g17090	AT2G26560	Patatin-like protein 2 [Source:UniProtKB/Swiss-Prot;Acc:O48723]	PLP2	2.62027	1.96868e-21	2.54264e-20
Cs1g22570	AT5G67050	Alpha/beta-Hydrolases superfamily protein [Source:UniProtKB/TrEMBL;Acc:F4K280]		7.60112	1.73922e-289	5.84676e-287
orange1.1t03062	AT2G37820	At2g37820 [Source:UniProtKB/TrEMBL;Acc:Q6NM27]		-1.61519	0.0106509	0.0268629
Cs9g07940	AT1G04220	3-ketoacyl-CoA synthase 2 [Source:UniProtKB/Swiss-Prot;Acc:Q5XEP9]	KCS2	-1.41481	0.014023	0.0341853
Cs4g06290	AT2G26310	FAP2 [Source:UniProtKB/TrEMBL;Acc:A0A178VYJ7]	FAP2	1.94821	9.00848e-67	3.53902e-65
Cs1g06910	AT4G27460	CBSX5 [Source:UniProtKB/TrEMBL;Acc:A0A178V3C0]	CBSX5	1.50196	2.40065e-41	5.77039e-40
orange1.1t01684	AT3G03450	RGL2 [Source:UniProtKB/TrEMBL;Acc:A0A178VH73]	RGL2	-2.55927	0.00429076	0.0118816
orange1.1t03128	AT3G05640	Probable protein phosphatase 2C 34 [Source:UniProtKB/Swiss-Prot;Acc:Q9M9W9]		-3.99455	0.0169462	0.0404112
Cs3g20060	AT2G30440	Thylakoidal processing peptidase 1, chloroplastic [Source:UniProtKB/Swiss-Prot;Acc:O04348]	TPP1	1.24516	2.91177e-10	2.04965e-09
Cs5g05650	AT5G17990	Anthranilate phosphoribosyltransferase, chloroplastic [Source:UniProtKB/Swiss-Prot;Acc:Q02166]	PAT1	1.37544	8.77613e-32	1.63775e-30
Cs6g11750	AT4G11420	Eukaryotic translation initiation factor 3 subunit A [Source:UniProtKB/Swiss-Prot;Acc:Q9LD55]	TIF3A1	-3.39641	8.24976e-05	0.000319141
Cs5g19020	AT5G54160	Flavone 3'-O-methyltransferase 1 [Source:UniProtKB/Swiss-Prot;Acc:Q9FK25]	OMT1	-1.041	5.83849e-06	2.65901e-05
Cs1g07960	AT3G15200	Putative pentatricopeptide repeat-containing protein At3g15200 [Source:UniProtKB/Swiss-Prot;Acc:Q9LIL5]		1.67174	4.95498e-26	7.58131e-25
orange1.1t01418	AT1G74190	Receptor-like protein 15 [Source:UniProtKB/Swiss-Prot;Acc:Q9C6A8]	AtRLP15	-4.04492	0.00521339	0.014155
Cs7g05720	AT1G09270	Importin subunit alpha-4 [Source:UniProtKB/Swiss-Prot;Acc:O80480]	IMPA4	-1.12462	1.84513e-05	7.89016e-05
orange1.1t03149	AT5G12890	Glycosyltransferase (Fragment) [Source:UniProtKB/TrEMBL;Acc:W8Q2U4]	UGT92A1	-4.49677	7.50972e-16	7.50398e-15
orange1.1t03236	AT1G30870	Peroxidase 7 [Source:UniProtKB/Swiss-Prot;Acc:Q9SY33]	PER7	2.03932	0.0191804	0.0450453
Cs2g22820	AT4G10270	At4g10270 [Source:UniProtKB/TrEMBL;Acc:O82615]		-1.69144	9.11646e-31	1.63887e-29
Cs9g18750	AT5G52910	timeless family protein [Source:TAIR;Acc:AT5G52910]	ATIM	-4.87503	0.00109494	0.00345948
Cs7g02830	AT2G18950	Homogentisate phytyltransferase 1, chloroplastic [Source:UniProtKB/Swiss-Prot;Acc:Q8VWJ1]	HPT1	4.36681	4.68164e-31	8.50721e-30
Cs4g09090	AT3G26300	Cytochrome P450 71B34 [Source:UniProtKB/Swiss-Prot;Acc:Q9LIP6]	CYP71B34	5.46619	5.70172e-15	5.43651e-14
Cs9g04400	AT4G02510	Translocase of chloroplast 159, chloroplastic [Source:UniProtKB/Swiss-Prot;Acc:O81283]	TOC159	-1.00275	1.2837e-13	1.1365e-12
Cs3g13420	AT4G16710	At4g16710 [Source:UniProtKB/TrEMBL;Acc:O23514]		1.08176	2.23138e-22	2.98855e-21
Cs3g20790	AT4G10380	At4g10380 [Source:UniProtKB/TrEMBL;Acc:A3KPG0]	NIP5-1	-1.32457	6.28426e-11	4.65475e-10
Cs5g01020	AT1G33260	Probable receptor-like protein kinase At1g33260 [Source:UniProtKB/Swiss-Prot;Acc:P0DKI6]		1.77697	3.76282e-51	1.10683e-49
Cs4g03140	AT4G25810	Probable xyloglucan endotransglucosylase/hydrolase protein 23 [Source:UniProtKB/Swiss-Prot;Acc:Q38910]	XTH23	4.0244	1.39691e-204	2.38203e-202
Cs3g22910	AT2G20340	Tyrosine decarboxylase 1 [Source:UniProtKB/Swiss-Prot;Acc:Q8RY79]	ELI5	1.13037	1.64753e-09	1.08721e-08
Cs5g31660	AT1G68710	ATPase E1-E2 type family protein / haloacid dehalogenase-like hydrolase family protein [Source:TAIR;Acc:AT1G68710]		4.52607	2.91794e-73	1.30047e-71
orange1.1t01154	AT4G25470	C-repeat binding factor 2 [Source:UniProtKB/TrEMBL;Acc:B2BIW9]	DREB1C	6.35194	3.57383e-09	2.29029e-08
Cs9g08570	AT4G03500	Ankyrin repeat family protein [Source:UniProtKB/TrEMBL;Acc:Q9ZT78]		3.05196	0.00215459	0.00639852
orange1.1t05200	AT5G22860	Prolylcarboxypeptidase-like protein [Source:UniProtKB/TrEMBL;Acc:Q9FFC2]		-5.96576	3.56893e-05	0.000146314
Cs5g23690	AT1G78760	Putative F-box/FBD/LRR-repeat protein At1g78760 [Source:UniProtKB/Swiss-Prot;Acc:Q9ZV94]		-1.25439	0.000938358	0.00300387
orange1.1t00281	AT4G00230	Subtilisin-like protease SBT4.14 [Source:UniProtKB/Swiss-Prot;Acc:Q9LLL8]	SBT4.14	-3.7175	8.54082e-176	1.21808e-173
Cs6g10370	AT5G01950	Leucine-rich repeat protein kinase family protein [Source:TAIR;Acc:AT5G01950]		-3.3897	1.45462e-157	1.77359e-155
Cs5g28050	AT3G07090	PPPDE putative thiol peptidase family protein [Source:UniProtKB/TrEMBL;Acc:Q9SFT9]		1.35871	1.83658e-61	6.46014e-60
Cs7g09480	AT4G12690	At4g12690 [Source:UniProtKB/TrEMBL;Acc:Q9SU17]		1.22611	4.95461e-09	3.14434e-08
Cs7g08390	AT1G23870	Probable alpha,alpha-trehalose-phosphate synthase [UDP-forming] 9 [Source:UniProtKB/Swiss-Prot;Acc:Q9LRA7]	TPS9	2.06124	3.78571e-95	2.31391e-93
Cs2g08720	AT3G49670	Leucine-rich repeat receptor-like serine/threonine-protein kinase BAM2 [Source:UniProtKB/Swiss-Prot;Acc:Q9M2Z1]	BAM2	-7.69583	3.56776e-07	1.89476e-06
Cs8g16030	AT5G60760	P-loop NTPase domain-containing protein LPA1 homolog 1 [Source:UniProtKB/Swiss-Prot;Acc:Q9FJH9]		2.30543	3.53059e-184	5.32576e-182
Cs2g28530	AT1G63800	UBC5 [Source:UniProtKB/TrEMBL;Acc:A0A178WDU0]	UBC5	-2.74456	0.00661715	0.0175651
Cs7g19510	AT4G01580	B3 domain-containing protein At4g01580 [Source:UniProtKB/Swiss-Prot;Acc:Q9ZSH7]		-4.13052	1.79343e-16	1.84293e-15
Cs6g12830	AT4G08850	MDIS1-interacting receptor like kinase 2 [Source:UniProtKB/Swiss-Prot;Acc:Q8VZG8]	MIK2	-11.405	3.31601e-15	3.19805e-14
orange1.1t01130	AT1G25275	AT1G25275 protein [Source:UniProtKB/TrEMBL;Acc:B9DG55]		1.04764	8.47208e-08	4.79819e-07
Cs1g23890	AT4G36670	At4g36670 [Source:UniProtKB/TrEMBL;Acc:A4VCM1]	PLT6	-4.87485	2.48254e-20	3.06823e-19
Cs5g24260	AT5G17680	Disease resistance protein (TIR-NBS-LRR class) [Source:UniProtKB/TrEMBL;Acc:Q9FN83]		-1.03304	9.77424e-05	0.000373813
Cs1g17860	AT1G72790	Hydroxyproline-rich glycoprotein family protein [Source:UniProtKB/TrEMBL;Acc:Q9CAJ1]		1.61169	9.03392e-31	1.62528e-29
Cs4g17300	AT2G18660	EG45-like domain containing protein 2 [Source:UniProtKB/Swiss-Prot;Acc:Q9ZV52]	EGC2	1.85115	5.33257e-23	7.27456e-22
Cs8g02850	AT4G38650	At4g38650 [Source:UniProtKB/TrEMBL;Acc:Q84VX1]		1.73305	2.41332e-28	4.00251e-27
Cs2g27530	AT3G27650	LOB domain-containing protein 25 [Source:UniProtKB/Swiss-Prot;Acc:Q8L8Q3]	LBD25	-2.71965	3.12872e-11	2.36584e-10
Cs2g23790	AT1G05680	Glycosyltransferase (Fragment) [Source:UniProtKB/TrEMBL;Acc:A0A0K1SBE8]	UGT74E2	-3.2662	0.000169355	0.000623575
Cs5g29300	AT5G46050	Protein NRT1/ PTR FAMILY 5.2 [Source:UniProtKB/Swiss-Prot;Acc:Q9FNL7]	NPF5.2	-2.68036	2.04013e-05	8.67985e-05
orange1.1t03336	AT4G36710	HAM4 [Source:UniProtKB/TrEMBL;Acc:A0A178UVI6]	SCL15	-1.20726	9.7864e-18	1.07064e-16
Cs6g18340	AT3G18280	Bifunctional inhibitor/lipid-transfer protein/seed storage 2S albumin superfamily protein [Source:UniProtKB/TrEMBL;Acc:A0A1I9LP30]		-5.68832	8.72867e-35	1.77684e-33
Cs9g14150	AT3G61410	U-box kinase family protein [Source:UniProtKB/TrEMBL;Acc:A0A1I9LQ28]		3.90325	1.95952e-33	3.83622e-32
Cs7g12850	AT1G68830	Serine/threonine-protein kinase STN7, chloroplastic [Source:UniProtKB/Swiss-Prot;Acc:Q9S713]	STN7	-1.26339	2.36169e-36	4.97987e-35
Cs2g14860	AT3G26670	Probable magnesium transporter [Source:UniProtKB/TrEMBL;Acc:A0A178VAV3]		1.19225	3.7025e-36	7.77923e-35
Cs9g10850	AT5G59200	Putative pentatricopeptide repeat-containing protein At5g59200, chloroplastic [Source:UniProtKB/Swiss-Prot;Acc:Q9FIF7]	PCMP-E41	-1.7833	0.01862	0.0438913
Cs1g03280	AT2G44840	Ethylene-responsive transcription factor 13 [Source:UniProtKB/Swiss-Prot;Acc:Q8L9K1]	ERF13	1.97331	2.00475e-58	6.66325e-57
Cs5g02420	AT5G44730	At5g44730 [Source:UniProtKB/TrEMBL;Acc:O48587]		-2.2072	4.56322e-51	1.33892e-49
Cs5g02800	AT4G23690	Dirigent protein 6 [Source:UniProtKB/Swiss-Prot;Acc:Q9SUQ8]	DIR6	-1.22664	6.52287e-05	0.000256254
Cs8g12710	AT2G38100	proton-dependent oligopeptide transport (POT) family protein [Source:TAIR;Acc:AT2G38100]		4.06843	1.48902e-19	1.77146e-18
Cs3g20850	AT1G43790	At1g43790 [Source:UniProtKB/TrEMBL;Acc:Q8LBX7]	TED6	1.22629	0.00715035	0.0188107
Cs9g05630	AT1G28060	Protein RDM16 [Source:UniProtKB/Swiss-Prot;Acc:Q9C7E7]	RDM16	1.43564	2.5073e-15	2.44821e-14
Cs8g05200	AT1G47128	RD21A [Source:UniProtKB/TrEMBL;Acc:A0A178WIH7]	RD21A	1.06203	1.72928e-09	1.13891e-08
orange1.1t02532	AT3G59850	Pectin lyase-like superfamily protein [Source:UniProtKB/TrEMBL;Acc:A0A1I9LP65]		2.58263	0.00598687	0.0160459
Cs1g05460	AT5G24080	G-type lectin S-receptor-like serine/threonine-protein kinase At5g24080 [Source:UniProtKB/Swiss-Prot;Acc:Q9FLV4]		1.4848	1.52619e-06	7.49151e-06
Cs8g18830	AT5G59550	zinc finger (C3HC4-type RING finger) family protein [Source:TAIR;Acc:AT5G59550]		1.15438	1.12453e-24	1.6467e-23
Cs2g12000	AT5G44635	minichromosome maintenance (MCM2/3/5) family protein [Source:TAIR;Acc:AT5G44635]	MCM6	-1.13105	2.30482e-17	2.4642e-16
Cs4g17220				-3.34399	0.00277748	0.00804923
Cs6g19830	AT5G15730	Calcium/calmodulin-regulated receptor-like kinase 2 [Source:UniProtKB/Swiss-Prot;Acc:Q9LFV3]	CRLK2	1.0898	3.44064e-33	6.64739e-32
Cs5g21920	AT4G28460	PAMP-induced secreted peptide 1 [Source:UniProtKB/Swiss-Prot;Acc:Q1PE40]	PIP1	3.83287	2.83215e-06	1.34744e-05
orange1.1t01884	AT3G23820	UDP-glucuronate 4-epimerase 6 [Source:UniProtKB/Swiss-Prot;Acc:Q9LIS3]	GAE6	2.25792	5.1594e-170	7.05877e-168
orange1.1t03072	AT5G41980	At5g41980 [Source:UniProtKB/TrEMBL;Acc:Q9FHY5]		-4.7018	0.00169458	0.00514605
Cs2g13180	AT2G47485	At2g47485 [Source:UniProtKB/TrEMBL;Acc:Q6DBG0]		3.50851	1.384e-12	1.14314e-11
orange1.1t05560	AT2G38870	Putative protease inhibitor [Source:UniProtKB/TrEMBL;Acc:Q9ZV18]		1.3604	2.39923e-09	1.56266e-08
Cs6g09530	AT5G01750	Protein LURP-one-related 15 [Source:UniProtKB/Swiss-Prot;Acc:Q9LZX1]		-1.53292	1.58309e-50	4.62773e-49
orange1.1t04099	AT5G08720	At5g08720 [Source:UniProtKB/TrEMBL;Acc:Q9C5A5]		-1.05691	2.13767e-11	1.63536e-10
Cs6g15170	AT2G27690	Cytochrome P450 94C1 [Source:UniProtKB/Swiss-Prot;Acc:Q9ZUX1]	CYP94C1	-2.44397	5.4623e-07	2.8419e-06
Cs6g10520	AT4G20780	Calcium-binding protein CML42 [Source:UniProtKB/Swiss-Prot;Acc:Q9SVG9]	CML42	2.61802	5.58477e-168	7.38319e-166
Cs8g19270	AT5G59580	UDP-glycosyltransferase 76E1 [Source:UniProtKB/Swiss-Prot;Acc:Q9LTH3]	UGT76E1	-1.00771	1.35006e-14	1.25771e-13
Cs1g22210	AT4G37370	Cytochrome P450, family 81, subfamily D, polypeptide 8 [Source:UniProtKB/TrEMBL;Acc:Q9SZT7]	CYP81D8	6.88227	1.07857e-34	2.18989e-33
Cs6g05320	AT3G53510	ABC transporter G family member 20 [Source:UniProtKB/Swiss-Prot;Acc:Q9LFG8]	ABCG20	3.23053	0.000595692	0.00198665
Cs8g13670	AT2G34320	Polynucleotidyl transferase, ribonuclease H-like superfamily protein [Source:UniProtKB/TrEMBL;Acc:O80781]		2.89799	2.8015e-11	2.12799e-10
orange1.1t01745	AT3G62260	Probable protein phosphatase 2C 49 [Source:UniProtKB/Swiss-Prot;Acc:Q3EAF9]		2.80822	2.40886e-128	2.16356e-126
Cs7g17470	AT2G30890	Cytochrome b561 domain-containing protein At2g30890 [Source:UniProtKB/Swiss-Prot;Acc:O80854]		-1.47994	5.23834e-08	3.03095e-07
orange1.1t05890	AT2G29420	Glutathione S-transferase U7 [Source:UniProtKB/Swiss-Prot;Acc:Q9ZW24]	GSTU7	-2.26505	0.000954753	0.00305179
Cs5g03440	AT2G45970	Cytochrome P450 86A8 [Source:UniProtKB/Swiss-Prot;Acc:O80823]	CYP86A8	1.4446	1.20348e-84	6.45108e-83
Cs7g03030	AT5G50760	At5g50760 [Source:UniProtKB/TrEMBL;Acc:Q9LUE5]		-3.79339	3.31506e-160	4.14947e-158
Cs6g17290	AT5G37690	GDSL esterase/lipase At5g37690 [Source:UniProtKB/Swiss-Prot;Acc:Q9FHQ1]		-2.42928	0.00287735	0.00831612
Cs8g15350	AT5G22860	Prolylcarboxypeptidase-like protein [Source:UniProtKB/TrEMBL;Acc:Q9FFC2]		-1.05569	2.6223e-14	2.41046e-13
Cs9g10540	AT3G54700	Probable inorganic phosphate transporter 1-7 [Source:UniProtKB/Swiss-Prot;Acc:Q494P0]	PHT1-7	-1.71608	1.26834e-213	2.40698e-211
Cs1g25680	AT2G17820	Histidine kinase 1 [Source:UniProtKB/Swiss-Prot;Acc:Q9SXL4]	AHK1	-1.91242	0.000139023	0.000519037
orange1.1t05092				-3.85591	4.37675e-303	1.68842e-300
orange1.1t05171	AT1G54710	Autophagy-related protein 18h [Source:UniProtKB/Swiss-Prot;Acc:Q8H1Q5]	ATG18H	1.52276	6.45628e-21	8.16823e-20
Cs1g09510	AT5G64530	NAC domain-containing protein 104 [Source:UniProtKB/Swiss-Prot;Acc:Q8GWK6]	NAC104	1.8247	0.00223781	0.0066181
orange1.1t04319	AT5G54620	Ankyrin repeat family protein [Source:TAIR;Acc:AT5G54620]		-1.88518	1.51534e-14	1.40722e-13
Cs2g28070	AT5G14750	WER1 [Source:UniProtKB/TrEMBL;Acc:A0A384KIP7]	WER	-2.08776	0.00430462	0.011917
Cs2g05280	AT3G23240	Ethylene-responsive transcription factor 1B [Source:UniProtKB/Swiss-Prot;Acc:Q8LDC8]	ERF1B	1.66093	4.04857e-36	8.49118e-35
Cs9g01750	AT5G49620	myb domain protein 78 [Source:TAIR;Acc:AT5G49620]	AtMYB78	2.65373	5.94553e-63	2.16245e-61
Cs1g17130	AT3G14470	Putative disease resistance RPP13-like protein 1 [Source:UniProtKB/Swiss-Prot;Acc:Q9LRR4]	RPPL1	1.22277	1.12758e-07	6.30264e-07
Cs3g06420	AT1G48560	unknown protein; Ha. [Source:TAIR;Acc:AT1G48560]		-1.33268	0.00444179	0.0122508
orange1.1t00203	AT2G45180	At2g45180/T14P1.1 [Source:UniProtKB/TrEMBL;Acc:Q42044]		2.44926	8.91074e-87	4.91072e-85
Cs2g21180	AT5G42570	At5g42570 [Source:UniProtKB/TrEMBL;Acc:Q93XZ7]		1.79857	3.86352e-119	3.23546e-117
Cs5g02010	AT1G64500	F1N19.7 [Source:UniProtKB/TrEMBL;Acc:Q9SGW5]		-1.85154	4.19693e-45	1.09858e-43
Cs1g21370	AT3G49760	At3g49760 [Source:UniProtKB/TrEMBL;Acc:Q29PT3]	AtbZIP5	-1.28796	2.97185e-15	2.88386e-14
Cs6g12380	AT3G44326	F-box protein At3g44326 [Source:UniProtKB/Swiss-Prot;Acc:Q2V3R1]		-2.16923	6.84321e-22	9.0064e-21
Cs3g20340	AT1G21540	Probable acyl-activating enzyme 9 [Source:UniProtKB/Swiss-Prot;Acc:Q9LPK6]	AEE9	-5.85056	7.58123e-41	1.79659e-39
Cs3g01320	AT3G14470	Putative disease resistance RPP13-like protein 1 [Source:UniProtKB/Swiss-Prot;Acc:Q9LRR4]	RPPL1	2.25435	1.19406e-52	3.62095e-51
Cs7g20100	AT3G48770	ATP/DNA binding protein [Source:UniProtKB/TrEMBL;Acc:Q9M305]		2.46712	4.7052e-14	4.25693e-13
Cs8g08810	AT3G54820	Probable aquaporin PIP2-5 [Source:UniProtKB/Swiss-Prot;Acc:Q9SV31]	PIP2-5	1.99085	0.00715626	0.0188242
Cs3g20890	AT5G42240	Serine carboxypeptidase-like 42 [Source:UniProtKB/Swiss-Prot;Acc:Q9FH05]	SCPL42	1.26295	3.20062e-32	6.01573e-31
Cs2g14880	AT1G52140	Avr9/Cf-9 rapidly elicited protein [Source:UniProtKB/TrEMBL;Acc:Q9ZU12]		1.21949	5.28399e-06	2.41724e-05
Cs5g29420	AT1G03980	phytochelatin synthase 2 [Source:TAIR;Acc:AT1G03980]	ATPCS2	2.17653	3.1427e-23	4.33493e-22
Cs7g01300	AT5G24080	G-type lectin S-receptor-like serine/threonine-protein kinase At5g24080 [Source:UniProtKB/Swiss-Prot;Acc:Q9FLV4]		1.64105	1.06139e-08	6.51623e-08
Cs9g18240	AT5G53130	Cyclic nucleotide-gated ion channel 1 [Source:UniProtKB/Swiss-Prot;Acc:O65717]	CNGC1	-3.58287	4.11467e-29	7.04192e-28
Cs9g07220	AT2G32020	Acyl-CoA N-acyltransferases (NAT) superfamily protein [Source:UniProtKB/TrEMBL;Acc:Q9SKZ7]		3.81267	0.00149392	0.00458943
Cs1g22400	AT1G67520	lectin protein kinase family protein [Source:TAIR;Acc:AT1G67520]		1.5849	3.68297e-06	1.72199e-05
Cs9g01430	AT3G28007	Bidirectional sugar transporter SWEET4 [Source:UniProtKB/Swiss-Prot;Acc:Q944M5]	SWEET4	1.78815	2.20278e-29	3.80028e-28
Cs3g24380	AT1G19300	Probable galacturonosyltransferase-like 1 [Source:UniProtKB/Swiss-Prot;Acc:Q9LN68]	GATL1	2.71791	3.12598e-109	2.33525e-107
Cs8g16590	AT3G18670	Ankyrin repeat family protein [Source:UniProtKB/TrEMBL;Acc:Q9LSB0]		-1.18904	1.06538e-20	1.3371e-19
Cs5g23090	AT1G12740	Cytochrome P450, family 87, subfamily A, polypeptide 2 [Source:UniProtKB/TrEMBL;Acc:Q9LN73]	CYP87A2	1.20014	6.76306e-05	0.000265203
Cs9g06850	AT4G14930	At4g14930 [Source:UniProtKB/TrEMBL;Acc:Q8LAM2]		1.10189	1.72595e-73	7.73621e-72
Cs8g07280	AT5G66440	tRNA-methyltransferase non-catalytic subunit trm6MTase subunit [Source:UniProtKB/TrEMBL;Acc:Q9FJZ5]		-1.04399	6.17805e-09	3.88514e-08
Cs4g02820	AT4G37370	Cytochrome P450, family 81, subfamily D, polypeptide 8 [Source:UniProtKB/TrEMBL;Acc:Q9SZT7]	CYP81D8	2.73508	1.14177e-33	2.26353e-32
Cs1g06390	AT2G30470	B3 domain-containing transcription repressor VAL1 [Source:UniProtKB/Swiss-Prot;Acc:Q8W4L5]	VAL1	-3.96656	1.01547e-05	4.48414e-05
orange1.1t05612	AT1G03220	Eukaryotic aspartyl protease family protein [Source:UniProtKB/TrEMBL;Acc:Q9ZVS4]		2.81649	4.08702e-13	3.50367e-12
Cs7g07460	AT2G19260	RING/FYVE/PHD zinc finger superfamily protein [Source:UniProtKB/TrEMBL;Acc:F4ISG1]		1.16609	1.63834e-24	2.38426e-23
Cs2g21235				1.27123	2.61836e-12	2.11955e-11
Cs9g12780	AT5G12010	AT5g12010/F14F18_180 [Source:UniProtKB/TrEMBL;Acc:Q9LYH2]		2.55255	1.404e-17	1.52394e-16
Cs3g12980	AT4G14750	IQ-domain 19 [Source:TAIR;Acc:AT4G14750]	IQD19	1.60635	0.00805813	0.0209067
Cs5g09460	AT4G12320	At4g12320 [Source:UniProtKB/TrEMBL;Acc:Q66GJ1]	CYP706A6	-3.8994	0.00675737	0.017899
orange1.1t02927	AT2G34930	Disease resistance family protein / LRR family protein [Source:UniProtKB/TrEMBL;Acc:O64757]		-3.66808	3.8755e-08	2.26861e-07
Cs8g01470	AT2G17220	Probable serine/threonine-protein kinase PIX13 [Source:UniProtKB/Swiss-Prot;Acc:Q9SII6]	PIX13	1.74343	2.29457e-107	1.67689e-105
Cs7g27200	AT5G19500	At5g19500 [Source:UniProtKB/TrEMBL;Acc:Q5PP33]		-2.58339	6.22508e-39	1.40046e-37
Cs7g15210	AT3G47570	Probable LRR receptor-like serine/threonine-protein kinase At3g47570 [Source:UniProtKB/Swiss-Prot;Acc:C0LGP4]		-3.81883	0.00107986	0.00341824
Cs5g12850	AT3G18280	Bifunctional inhibitor/lipid-transfer protein/seed storage 2S albumin superfamily protein [Source:UniProtKB/TrEMBL;Acc:A0A1I9LP30]		1.46571	4.96175e-41	1.18178e-39
Cs6g08950	AT2G38290	Ammonium transporter 2 [Source:UniProtKB/Swiss-Prot;Acc:Q9M6N7]	AMT2	1.41308	1.90464e-98	1.20809e-96
Cs1g04420	AT5G64770	RGF9 [Source:UniProtKB/TrEMBL;Acc:A0A178UIJ2]	RGF9	-1.5247	1.43628e-06	7.08712e-06
orange1.1t04969	AT5G44400	Berberine bridge enzyme-like 26 [Source:UniProtKB/Swiss-Prot;Acc:Q9FKU8]		4.52896	4.1061e-16	4.16127e-15
Cs9g12790	AT3G47570	Probable LRR receptor-like serine/threonine-protein kinase At3g47570 [Source:UniProtKB/Swiss-Prot;Acc:C0LGP4]		-4.66788	4.43099e-06	2.05094e-05
Cs5g17380	AT1G75280	Isoflavone reductase homolog P3 [Source:UniProtKB/Swiss-Prot;Acc:P52577]		-1.46422	0.00167282	0.00508786
Cs2g08310	AT1G30370	DLAH [Source:UniProtKB/TrEMBL;Acc:A0A178W2K8]		3.53405	1.58275e-24	2.30621e-23
orange1.1t01654	AT1G02660	Phospholipase A1 PLIP2, chloroplastic [Source:UniProtKB/Swiss-Prot;Acc:F4HXL0]	PLIP2	2.08726	6.16884e-73	2.73896e-71
Cs6g07440	AT2G37960	Myosin-M heavy protein [Source:UniProtKB/TrEMBL;Acc:Q5S4W1]		-1.44111	4.20296e-07	2.21015e-06
Cs2g25560	AT5G13080	WRKY75 [Source:UniProtKB/TrEMBL;Acc:A0A178UJF4]	WRKY75	4.75784	0.00034029	0.00118633
Cs6g05910	AT2G28780	p-hydroxybenzoic acid efflux pump subunit [Source:UniProtKB/TrEMBL;Acc:Q84W96]		-1.34917	3.45885e-07	1.83982e-06
Cs3g03980	AT3G14470	Putative disease resistance RPP13-like protein 1 [Source:UniProtKB/Swiss-Prot;Acc:Q9LRR4]	RPPL1	-1.70819	7.14588e-16	7.14953e-15
Cs4g16810	AT3G24450	Heavy metal transport/detoxification superfamily protein [Source:UniProtKB/TrEMBL;Acc:Q9LHF4]		-1.38879	4.60862e-12	3.68127e-11
Cs5g13860	AT2G38900	Serine protease inhibitor, potato inhibitor I-type family protein [Source:UniProtKB/TrEMBL;Acc:F4IU00]		1.26402	1.09218e-09	7.3369e-09
Cs7g19620	AT3G59280	Mitochondrial import inner membrane translocase subunit PAM16 like 2 [Source:UniProtKB/Swiss-Prot;Acc:Q93VV9]	PAM16L2	2.76633	0.000190202	0.000693605
orange1.1t05582	AT5G49140	Disease resistance protein (TIR-NBS-LRR class) family [Source:UniProtKB/TrEMBL;Acc:Q9FH20]		1.67217	3.97551e-09	2.5401e-08
Cs7g23080	AT5G04760	Duplicated homeodomain-like superfamily protein [Source:UniProtKB/TrEMBL;Acc:Q9LZ21]		2.76889	1.29951e-60	4.49707e-59
Cs5g10250	AT5G52020	Ethylene-responsive transcription factor ERF025 [Source:UniProtKB/Swiss-Prot;Acc:Q9FJ90]	ERF025	5.13127	4.94919e-25	7.33402e-24
Cs5g22760	AT5G63650	Serine/threonine-protein kinase SRK2H [Source:UniProtKB/Swiss-Prot;Acc:Q9FFP9]	SRK2H	-3.85412	0.0117914	0.0293376
Cs4g08360	AT5G55930	Oligopeptide transporter 1 [Source:UniProtKB/Swiss-Prot;Acc:Q9FG72]	OPT1	-1.82522	3.12553e-48	8.68359e-47
Cs5g33320	AT4G02380	senescence-associated gene 21 [Source:TAIR;Acc:AT4G02380]	SAG21	1.93974	1.77612e-49	5.0723e-48
Cs4g19580	AT2G25810	Aquaporin TIP4-1 [Source:UniProtKB/Swiss-Prot;Acc:O82316]	TIP4-1	-1.4934	2.58372e-08	1.53342e-07
orange1.1t02745	AT5G53020	Ribonuclease P protein subunit P38-related [Source:TAIR;Acc:AT5G53020]		-1.1108	3.77673e-11	2.84124e-10
Cs5g11560	AT3G29360	UDP-glucose 6-dehydrogenase 2 [Source:UniProtKB/Swiss-Prot;Acc:Q9LIA8]	UGD2	2.73832	7.64386e-28	1.24827e-26
Cs3g15820				1.81152	7.15487e-87	3.95231e-85
Cs1g08030	AT5G53980	Homeobox-leucine zipper protein ATHB-52 [Source:UniProtKB/Swiss-Prot;Acc:Q9FN29]	ATHB-52	-1.06253	2.96361e-12	2.39409e-11
Cs5g32310	AT4G03110	RNA-binding protein BRN1 [Source:UniProtKB/Swiss-Prot;Acc:Q8LFS6]	BRN1	1.01641	1.37678e-29	2.39102e-28
Cs1g19190	AT2G38290	Ammonium transporter 2 [Source:UniProtKB/Swiss-Prot;Acc:Q9M6N7]	AMT2	-5.00912	2.32701e-19	2.73796e-18
Cs5g14190	AT3G03726	F-box/kelch-repeat protein, putative (DUF295) [Source:UniProtKB/TrEMBL;Acc:F4J173]		-3.70189	0.0193414	0.0453599
Cs1g24240	AT2G18280	Tubby-like F-box protein [Source:UniProtKB/TrEMBL;Acc:B9DGB6]	TULP2	1.24595	1.27786e-80	6.52293e-79
Cs5g20050	AT1G59960	NAD(P)-linked oxidoreductase superfamily protein [Source:UniProtKB/TrEMBL;Acc:Q9SXC0]		3.2929	6.25733e-09	3.93184e-08
Cs5g28710	AT3G19000	2-oxoglutarate (2OG) and Fe(II)-dependent oxygenase superfamily protein [Source:UniProtKB/TrEMBL;Acc:Q9LJ66]		-1.56315	1.43412e-08	8.70461e-08
Cs7g04700	AT1G59640	Transcription factor BPE [Source:UniProtKB/Swiss-Prot;Acc:Q0JXE7]	BPE	1.9871	1.21011e-93	7.15486e-92
Cs4g02410	AT2G23910	At2g23910 [Source:UniProtKB/TrEMBL;Acc:O82219]		-1.3298	2.06052e-23	2.86404e-22
Cs2g31360	AT5G17540	At5g17540 [Source:UniProtKB/TrEMBL;Acc:Q9LF70]		-1.11104	2.2911e-20	2.83758e-19
orange1.1t05339	AT5G17270	Protein prenylyltransferase superfamily protein [Source:UniProtKB/TrEMBL;Acc:Q9FFI4]		-1.96985	1.01172e-11	7.92008e-11
Cs3g24180	AT4G31970	Cytochrome P450 82C2 [Source:UniProtKB/Swiss-Prot;Acc:O49394]	CYP82C2	-2.06177	1.80912e-43	4.59743e-42
Cs2g25310	AT3G27110	AT3G27110 protein [Source:UniProtKB/TrEMBL;Acc:Q9LSC4]		-1.52576	3.21061e-46	8.61484e-45
Cs8g09010	AT3G46530	Disease resistance protein RPP13 [Source:UniProtKB/Swiss-Prot;Acc:Q9M667]	RPP13	1.64019	2.15946e-15	2.11295e-14
Cs1g06230	AT2G20900	Diacylglycerol kinase 5 [Source:UniProtKB/Swiss-Prot;Acc:Q9C5E5]	DGK5	1.41073	4.27693e-51	1.25649e-49
Cs5g21860	AT3G54420	EP3 [Source:UniProtKB/TrEMBL;Acc:A0A178VE44]	EP3	1.14267	0.0126685	0.0312523
Cs2g12130	AT5G16290	Acetolactate synthase small subunit 1, chloroplastic [Source:UniProtKB/Swiss-Prot;Acc:Q9FFF4]	VAT1	3.20392	1.02605e-236	2.32164e-234
Cs6g08660	AT1G09950	At1g09950 [Source:UniProtKB/TrEMBL;Acc:O04515]	RAS1	1.50447	2.09131e-05	8.87994e-05
Cs1g23670	AT4G36810	Heterodimeric geranylgeranyl pyrophosphate synthase large subunit 1, chloroplastic [Source:UniProtKB/Swiss-Prot;Acc:P34802]	GGPPS1	1.37502	2.43768e-44	6.2761e-43
Cs4g01360	AT1G80710	DROUGHT SENSITIVE 1 [Source:UniProtKB/TrEMBL;Acc:Q9SAI7]	DRS1	-2.02015	5.23085e-24	7.46467e-23
orange1.1t02567	AT1G64720	Polyketide cyclase/dehydrase and lipid transport superfamily protein [Source:UniProtKB/TrEMBL;Acc:Q9XIR9]	CP5	-1.07362	1.39636e-99	9.07712e-98
Cs2g21570	AT1G05200	Glutamate receptor [Source:UniProtKB/TrEMBL;Acc:Q53YX3]	GLR3.4	1.36895	9.75222e-44	2.48634e-42
Cs1g16220	AT3G56710	SIB1 [Source:UniProtKB/TrEMBL;Acc:A0A178VMX5]	SIB1	1.47483	1.1918e-24	1.74412e-23
Cs6g08830	AT4G11460	Putative cysteine-rich receptor-like protein kinase 30 [Source:UniProtKB/Swiss-Prot;Acc:Q9LDT0]	CRK30	1.46949	3.10005e-06	1.46811e-05
Cs1g14880	AT1G67520	lectin protein kinase family protein [Source:TAIR;Acc:AT1G67520]		2.87608	4.54566e-42	1.11658e-40
Cs9g07200	AT2G32030	Acyl-CoA N-acyltransferases (NAT) superfamily protein [Source:UniProtKB/TrEMBL;Acc:Q9SKZ6]		2.66992	3.52739e-06	1.65649e-05
Cs2g06910	AT4G25990	CCT motif family protein (Fragment) [Source:UniProtKB/TrEMBL;Acc:C0SVJ8]	CIL	3.64151	5.60745e-05	0.000222333
orange1.1t04919	AT3G47570	Probable LRR receptor-like serine/threonine-protein kinase At3g47570 [Source:UniProtKB/Swiss-Prot;Acc:C0LGP4]		-2.45101	3.53167e-05	0.000144912
Cs3g23530	AT3G19270	CYP707A4 [Source:UniProtKB/TrEMBL;Acc:A0A178VA28]	CYP707A4	-2.0181	1.01387e-19	1.21664e-18
Cs8g08180	AT5G56550	Emb [Source:UniProtKB/TrEMBL;Acc:Q9LVB9]	OXS3	2.49362	1.48241e-23	2.07273e-22
Cs3g15150	AT1G23380	KNOTTED1-like homeobox gene 6 [Source:TAIR;Acc:AT1G23380]	KNAT6	-1.39463	0.00965684	0.0246149
Cs8g13060	AT3G50950	Disease resistance RPP13-like protein 4 [Source:UniProtKB/Swiss-Prot;Acc:Q38834]	RPP13L4	-1.09586	0.00691753	0.0182656
Cs1g13270	AT5G63020	Probable disease resistance protein At5g63020 [Source:UniProtKB/Swiss-Prot;Acc:Q8RXS5]		-2.99518	1.73995e-10	1.24527e-09
Cs1g19130	AT3G21320	EARLY FLOWERING protein [Source:UniProtKB/TrEMBL;Acc:Q5Q0C8]		1.13943	1.35884e-76	6.48603e-75
Cs3g21075	AT1G27700	At1g27700/T22C5_14 [Source:UniProtKB/TrEMBL;Acc:Q940U5]		-3.80221	9.25353e-07	4.67284e-06
Cs5g16430	AT5G22110	DNA polymerase epsilon subunit B [Source:UniProtKB/Swiss-Prot;Acc:Q500V9]	DPB2	-1.04119	3.06521e-06	1.45278e-05
Cs7g22170	AT1G73320	S-adenosyl-L-methionine-dependent methyltransferases superfamily protein [Source:UniProtKB/TrEMBL;Acc:Q5Q0D4]		-2.43251	7.25702e-15	6.86936e-14
Cs5g01790	AT4G24040	Trehalase [Source:UniProtKB/Swiss-Prot;Acc:Q9SU50]	TRE1	-1.62849	1.25186e-05	5.45534e-05
Cs6g18020	AT2G01300	Mediator of RNA polymerase II transcription subunit [Source:UniProtKB/TrEMBL;Acc:Q9ZU37]		3.61332	0.00117652	0.00369439
Cs2g30010	AT5G06645	Gibberellin-regulated-like protein [Source:UniProtKB/TrEMBL;Acc:A0A1P8BCW1]		1.17594	0.00520766	0.0141411
Cs3g23650	AT4G03290	Calmodulin-like protein 6 [Source:UniProtKB/Swiss-Prot;Acc:Q9ZR02]	CML6	-1.93451	2.02333e-13	1.76869e-12
Cs9g17250	AT5G52300	Low-temperature-induced 65 kDa protein [Source:UniProtKB/Swiss-Prot;Acc:Q04980]	LTI65	4.95277	0	0
Cs3g09270	AT1G32240	Probable transcription factor KAN2 [Source:UniProtKB/Swiss-Prot;Acc:Q9C616]	KAN2	-1.34761	1.62529e-13	1.4271e-12
Cs8g19230	AT2G29410	Metal tolerance protein B [Source:UniProtKB/Swiss-Prot;Acc:Q6DBM8]	MTPB	2.75919	2.55271e-77	1.23348e-75
Cs2g16150	AT1G28480	Glutaredoxin-C9 [Source:UniProtKB/Swiss-Prot;Acc:Q9SGP6]	GRXC9	1.39568	2.91117e-22	3.87475e-21
Cs7g08080	AT1G51760	JR3 [Source:UniProtKB/TrEMBL;Acc:A0A178W8I8]	ILL4	2.84083	3.27207e-268	9.62479e-266
Cs2g07530	AT4G21215	AT4G21215 protein [Source:UniProtKB/TrEMBL;Acc:B9DFM7]		-1.95675	3.24313e-65	1.22304e-63
Cs7g17240	AT3G42170	DAYSLEEPER [Source:UniProtKB/TrEMBL;Acc:A0A178VJS5]	HAT	-2.91847	0.0140512	0.0342361
orange1.1t03778	AT5G24080	G-type lectin S-receptor-like serine/threonine-protein kinase At5g24080 [Source:UniProtKB/Swiss-Prot;Acc:Q9FLV4]		-1.81262	4.50371e-20	5.51411e-19
Cs9g10790	AT2G02360	F-box protein PP2-B10 [Source:UniProtKB/Swiss-Prot;Acc:Q9ZVQ6]	PP2B10	4.49815	0.00447845	0.0123447
Cs2g04500	AT4G18810	NAD(P)-binding Rossmann-fold superfamily protein [Source:UniProtKB/TrEMBL;Acc:F4JRN8]		-1.05673	2.62475e-69	1.07793e-67
Cs7g13240	AT5G62790	1-deoxy-D-xylulose 5-phosphate reductoisomerase [Source:UniProtKB/TrEMBL;Acc:F4K7T6]	DXR	1.05338	3.28809e-08	1.93632e-07
Cs5g08490	AT4G16765	2-oxoglutarate (2OG) and Fe(II)-dependent oxygenase superfamily protein [Source:UniProtKB/TrEMBL;Acc:A1A6I8]		1.19625	1.15374e-53	3.56764e-52
Cs4g06970	AT5G20790	unknown protein; FUNCTIONS IN: molecular_function unknown; INVOLVED IN: biological_process unknown; LOCATED IN: endomembrane system; EXPRESSED IN: 11 plant structures; EXPRESSED DURING: LP.04 four leaves visible, 4 anthesis, petal differentiation an /.../nsion stage; BEST Arabidopsis thaliana protein match is: unknown protein (TAIR:AT3G43110.1); Ha. [Source:TAIR;Acc:AT5G20790]		-1.17148	1.24605e-06	6.19787e-06
orange1.1t00554	AT3G46140	Protein kinase superfamily protein [Source:UniProtKB/TrEMBL;Acc:Q9LX81]		-3.00536	2.49146e-12	2.01891e-11
Cs6g07400	AT3G09220	Laccase-7 [Source:UniProtKB/Swiss-Prot;Acc:Q9SR40]	LAC7	4.07841	2.82746e-23	3.90927e-22
Cs6g21990	AT1G13960	Probable WRKY transcription factor 4 [Source:UniProtKB/Swiss-Prot;Acc:Q9XI90]	WRKY4	1.17556	8.97333e-70	3.73075e-68
Cs5g25860	AT3G26040	HXXXD-type acyl-transferase family protein [Source:UniProtKB/TrEMBL;Acc:F4JBC7]		-1.99393	1.38414e-10	9.99437e-10
Cs6g13330	AT5G06530	ABC transporter G family member 22 [Source:UniProtKB/Swiss-Prot;Acc:Q93YS4]	ABCG22	1.1249	4.18978e-48	1.15993e-46
Cs7g13060	AT1G68620	Probable carboxylesterase 6 [Source:UniProtKB/Swiss-Prot;Acc:Q9SX25]	CXE6	3.70458	1.20683e-134	1.14976e-132
Cs7g09630	AT3G26300	Cytochrome P450 71B34 [Source:UniProtKB/Swiss-Prot;Acc:Q9LIP6]	CYP71B34	-1.88198	1.60073e-159	1.98255e-157
Cs4g15850	AT3G24515	Ubiquitin-conjugating enzyme 37 [Source:UniProtKB/TrEMBL;Acc:A0A1I9LLL0]	UBC37	-1.01813	0.00230775	0.00680441
Cs7g18910	AT5G06900	Cytochrome P450, family 93, subfamily D, polypeptide 1 [Source:UniProtKB/TrEMBL;Acc:Q9FL56]	CYP93D1	-3.79625	8.65996e-06	3.85375e-05
Cs7g32520	AT2G39650	At2g39650 [Source:UniProtKB/TrEMBL;Acc:O48813]		1.63769	3.369e-59	1.13581e-57
Cs2g24784	AT4G23180	Cysteine-rich receptor-like protein kinase 10 [Source:UniProtKB/Swiss-Prot;Acc:Q8GYA4]	CRK10	-4.53493	0.00616011	0.0164633
Cs5g08250	AT4G16807	unknown protein; FUNCTIONS IN: molecular_function unknown; INVOLVED IN: biological_process unknown; LOCATED IN: cellular_component unknown; BEST Arabidopsis thaliana protein match is: unknown protein (TAIR:AT3G33528.1); Ha. [Source:TAIR;Acc:AT4G16807]		-1.27142	5.79891e-05	0.000229615
Cs1g14360	AT1G52330	Expressed protein [Source:UniProtKB/TrEMBL;Acc:Q5BPW9]		1.16964	2.01523e-11	1.54772e-10
Cs6g05700	AT2G37460	WAT1-related protein At2g37460 [Source:UniProtKB/Swiss-Prot;Acc:Q9ZUS1]		-3.07934	8.51447e-72	3.69673e-70
Cs5g11310	AT1G74360	Probable LRR receptor-like serine/threonine-protein kinase At1g74360 [Source:UniProtKB/Swiss-Prot;Acc:C0LGJ1]		1.6594	7.91963e-33	1.5127e-31
Cs9g06530	AT3G05980	At3g05980 [Source:UniProtKB/TrEMBL;Acc:Q9SFG2]		-1.19653	5.43296e-06	2.48105e-05
orange1.1t01946	AT4G24290	MACPF domain-containing protein At4g24290 [Source:UniProtKB/Swiss-Prot;Acc:Q9STW5]		1.15046	2.42213e-31	4.43561e-30
Cs6g08560	AT5G01370	ALC-interacting protein 1 [Source:UniProtKB/TrEMBL;Acc:Q9M035]	ACI1	1.89723	1.71099e-122	1.46411e-120
orange1.1t05038	AT4G27220	NB-ARC domain-containing disease resistance protein [Source:TAIR;Acc:AT4G27220]		2.63372	0.000592326	0.00197711
Cs3g27320	AT1G76360	At1g76360 [Source:UniProtKB/TrEMBL;Acc:A4FVS9]		3.25599	5.11615e-72	2.23364e-70
Cs7g13130	AT2G46720	3-ketoacyl-CoA synthase 13 [Source:UniProtKB/Swiss-Prot;Acc:Q9ZUZ0]	HIC	-2.45534	0.000113965	0.000431577
Cs5g31410	AT4G17970	Aluminum-activated malate transporter 12 [Source:UniProtKB/Swiss-Prot;Acc:O49696]	ALMT12	-6.05139	3.09042e-05	0.000128125
Cs8g19970	AT5G58860	Cytochrome P450 86A1 [Source:UniProtKB/Swiss-Prot;Acc:P48422]	CYP86A1	1.83495	0.00309974	0.0088814
orange1.1t02772	AT1G19780	Putative cyclic nucleotide-gated ion channel 8 [Source:UniProtKB/Swiss-Prot;Acc:Q9FXH6]	CNGC8	-2.98806	3.78624e-13	3.25056e-12
Cs7g11020	AT5G13080	WRKY75 [Source:UniProtKB/TrEMBL;Acc:A0A178UJF4]	WRKY75	1.54782	1.01181e-38	2.26977e-37
orange1.1t03346	AT4G14540	Nuclear transcription factor Y subunit B-3 [Source:UniProtKB/Swiss-Prot;Acc:O23310]	NFYB3	-2.02637	3.80907e-18	4.22409e-17
Cs1g20150	AT5G28740	Tetratricopeptide repeat (TPR)-like superfamily protein [Source:UniProtKB/TrEMBL;Acc:Q9LKU3]		2.82366	2.88775e-258	7.81087e-256
Cs1g20760	AT2G37050	Leucine-rich repeat protein kinase family protein (Fragment) [Source:UniProtKB/TrEMBL;Acc:C0LGM1]		-3.17376	1.35425e-33	2.66679e-32
orange1.1t04301	AT5G17680	Disease resistance protein (TIR-NBS-LRR class) [Source:UniProtKB/TrEMBL;Acc:Q9FN83]		-1.3396	1.46013e-21	1.89938e-20
orange1.1t01729	AT2G47180	Galactinol synthase 1 [Source:UniProtKB/Swiss-Prot;Acc:O22893]	GOLS1	6.86513	7.5432e-07	3.86052e-06
Cs7g08110	AT1G24100	Glycosyltransferase [Source:UniProtKB/TrEMBL;Acc:A0A178WKT6]	UGT74B1	2.96463	9.99187e-103	6.73721e-101
Cs1g25830	AT1G75900	GDSL esterase/lipase EXL3 [Source:UniProtKB/Swiss-Prot;Acc:Q94CH6]	EXL3	-5.47277	7.32173e-34	1.46136e-32
Cs7g30720	AT2G40270	Inactive receptor-like serine/threonine-protein kinase At2g40270 [Source:UniProtKB/Swiss-Prot;Acc:Q9SIZ4]		1.50828	1.89198e-60	6.52817e-59
Cs4g05710	AT4G33100	Uncharacterized protein At4g33100 [Source:UniProtKB/Swiss-Prot;Acc:Q9SMZ9]		-1.29939	1.88738e-15	1.85135e-14
Cs2g07650	AT4G23180	Cysteine-rich receptor-like protein kinase 10 [Source:UniProtKB/Swiss-Prot;Acc:Q8GYA4]	CRK10	6.78267	2.40228e-40	5.60261e-39
orange1.1t04174	AT2G02250	Putative F-box protein PP2-B2 [Source:UniProtKB/Swiss-Prot;Acc:Q9ZVR5]	PP2B2	-4.53363	5.14324e-44	1.31698e-42
Cs2g03240	AT1G30135	Protein TIFY 5A [Source:UniProtKB/Swiss-Prot;Acc:Q8LBM2]	TIFY5A	6.07168	3.28728e-137	3.23667e-135
Cs2g24860	AT5G20090	Mitochondrial pyruvate carrier [Source:UniProtKB/TrEMBL;Acc:A0A178UR79]	MPC1	-1.00192	2.97194e-20	3.65963e-19
orange1.1t02747	AT5G53050	Alpha/beta-Hydrolases superfamily protein [Source:UniProtKB/TrEMBL;Acc:Q9LVU7]		4.35355	0	0
Cs2g12620	AT3G19160	Adenylate isopentenyltransferase 8, chloroplastic [Source:UniProtKB/Swiss-Prot;Acc:Q9LJL4]	IPT8	1.22351	0.00117101	0.00367907
orange1.1t02627	AT5G23660	Bidirectional sugar transporter SWEET12 [Source:UniProtKB/Swiss-Prot;Acc:O82587]	SWEET12	-1.41575	1.46087e-14	1.3577e-13
Cs8g18880	AT3G53810	L-type lectin-domain containing receptor kinase IV.2 [Source:UniProtKB/Swiss-Prot;Acc:Q9M345]	LECRK42	-1.28134	6.82418e-05	0.000267377
Cs3g13740	AT3G14470	Putative disease resistance RPP13-like protein 1 [Source:UniProtKB/Swiss-Prot;Acc:Q9LRR4]	RPPL1	1.20808	3.44764e-42	8.52205e-41
Cs7g09430	AT1G24575	At1g24575 [Source:UniProtKB/TrEMBL;Acc:Q8LAL6]		-1.75726	6.3604e-09	3.99021e-08
orange1.1t00182	AT3G60530	GATA transcription factor 4 [Source:UniProtKB/Swiss-Prot;Acc:O49743]	GATA4	1.66957	7.21766e-28	1.18113e-26
Cs3g24090	AT1G06870	Probable thylakoidal processing peptidase 2, chloroplastic [Source:UniProtKB/Swiss-Prot;Acc:Q9M9Z2]	TPP2	1.01594	8.25856e-68	3.27724e-66
Cs2g07460	AT4G23160	cysteine-rich RLK (RECEPTOR-like protein kinase) 8 [Source:TAIR;Acc:AT4G23160]	CRK8	4.36195	0	0
Cs7g20700	AT2G41480	Peroxidase 25 [Source:UniProtKB/Swiss-Prot;Acc:O80822]	PER25	6.69316	6.68331e-53	2.0372e-51
Cs8g07380	AT2G18193	AAA-ATPase At2g18193 [Source:UniProtKB/Swiss-Prot;Acc:Q8GW96]		2.13867	3.61869e-46	9.6767e-45
Cs1g11910	AT3G16030	Lectin protein kinase family protein [Source:UniProtKB/TrEMBL;Acc:A0A1I9LPL5]	CES101	4.71387	3.73852e-06	1.74626e-05
Cs6g20980	AT1G26870	Protein FEZ [Source:UniProtKB/Swiss-Prot;Acc:Q9ZVH0]	FEZ	-4.06807	1.07702e-09	7.2392e-09
Cs7g23510	AT3G44110	DnaJ protein homolog atj3 [Source:UniProtKB/TrEMBL;Acc:Q0WW92]	ATJ3	-1.09712	1.31374e-62	4.71983e-61
Cs2g03340	AT1G30080	Glycosyl hydrolase superfamily protein [Source:UniProtKB/TrEMBL;Acc:F4I4R0]		1.53097	1.05742e-08	6.49356e-08
orange1.1t04497	AT1G17745	D-3-phosphoglycerate dehydrogenase [Source:TAIR;Acc:AT1G17745]	PGDH	-1.0189	9.2198e-32	1.71782e-30
Cs9g15590	AT5G51160	Ankyrin repeat family protein [Source:UniProtKB/TrEMBL;Acc:Q9LU58]		1.37203	1.6584e-06	8.09656e-06
Cs1g09600	AT4G37950	Rhamnogalacturonate lyase family protein [Source:UniProtKB/TrEMBL;Acc:Q84W85]		1.44831	4.91386e-08	2.85021e-07
Cs9g06270	AT5G19140	Aluminum induced protein with YGL and LRDR motifs [Source:UniProtKB/TrEMBL;Acc:Q94BR2]	ATAILP1	-1.31991	1.40939e-52	4.26845e-51
Cs4g11180	AT4G21200	Gibberellin 2-beta-dioxygenase 8 [Source:UniProtKB/Swiss-Prot;Acc:O49561]	GA2OX8	-3.51797	6.73363e-10	4.59959e-09
orange1.1t03893	AT3G47570	Probable LRR receptor-like serine/threonine-protein kinase At3g47570 [Source:UniProtKB/Swiss-Prot;Acc:C0LGP4]		-2.56206	6.55197e-24	9.32171e-23
Cs2g28120	AT5G14760	L-aspartate oxidase, chloroplastic [Source:UniProtKB/Swiss-Prot;Acc:Q94AY1]	AO	-1.43761	1.5902e-10	1.14226e-09
Cs1g15500	AT1G52155	unknown protein; Ha. [Source:TAIR;Acc:AT1G52155]		-1.07932	1.30636e-07	7.26229e-07
Cs2g28650	AT5G40240	WAT1-related protein [Source:UniProtKB/TrEMBL;Acc:F4KHA9]		-1.95101	2.14153e-56	6.90335e-55
Cs4g19450	AT4G29090	Putative reverse transcriptase/RNA-dependent DNA polymerase [Source:UniProtKB/TrEMBL;Acc:Q9SZD8]		2.31774	0.00363235	0.0102404
Cs7g26250	AT1G68800	TCP domain protein 12 [Source:TAIR;Acc:AT1G68800]	BRC2	1.67802	0.00481756	0.0131868
orange1.1t03455	AT2G29420	Glutathione S-transferase U7 [Source:UniProtKB/Swiss-Prot;Acc:Q9ZW24]	GSTU7	4.9705	8.90536e-17	9.26032e-16
orange1.1t01827	AT1G71360	Galactose-binding protein [Source:TAIR;Acc:AT1G71360]		2.17096	1.85687e-102	1.2449e-100
Cs9g02080	AT5G35700	Fimbrin-5 [Source:UniProtKB/Swiss-Prot;Acc:Q9FKI0]	FIM5	2.12755	0.00273764	0.00794845
Cs8g04610	AT2G14960	Probable indole-3-acetic acid-amido synthetase GH3.1 [Source:UniProtKB/Swiss-Prot;Acc:O82333]	GH3.1	5.64725	0	0
Cs5g24640	AT3G55700	Glycosyltransferase (Fragment) [Source:UniProtKB/TrEMBL;Acc:W8Q6P0]	UGT76F1	-2.85351	0.000243185	0.000869701
Cs7g20500	AT3G51420	SSL4 [Source:UniProtKB/TrEMBL;Acc:A0A178VDG6]	SSL4	1.5384	2.41355e-28	4.00251e-27
Cs1g14060	AT1G15670	F-box/kelch-repeat protein At1g15670 [Source:UniProtKB/Swiss-Prot;Acc:Q9LMR5]		-1.53052	8.6982e-15	8.17436e-14
Cs9g15870	AT4G12320	At4g12320 [Source:UniProtKB/TrEMBL;Acc:Q66GJ1]	CYP706A6	2.00407	0.0060843	0.0162811
Cs7g22190	AT5G38610	At5g38610 [Source:UniProtKB/TrEMBL;Acc:Q9FFW0]		1.12797	2.89674e-06	1.37626e-05
Cs8g04000	AT1G52190	Protein NRT1/ PTR FAMILY 1.2 [Source:UniProtKB/Swiss-Prot;Acc:Q9M817]	NPF1.2	1.09211	1.09418e-05	4.81435e-05
Cs8g20420	AT2G30020	PP2C-type phosphatase AP2C1 [Source:UniProtKB/TrEMBL;Acc:F6LPR5]		2.26877	8.53887e-144	9.09216e-142
Cs3g24000	AT5G66850	Mitogen-activated protein kinase kinase kinase 5 [Source:UniProtKB/Swiss-Prot;Acc:Q9C5H5]	MAPKKK5	1.13264	2.1738e-61	7.63489e-60
Cs1g18610	AT3G14470	Putative disease resistance RPP13-like protein 1 [Source:UniProtKB/Swiss-Prot;Acc:Q9LRR4]	RPPL1	1.83484	1.49306e-08	9.04835e-08
Cs6g13930	AT3G52525	Transcription repressor OFP6 [Source:UniProtKB/Swiss-Prot;Acc:Q3EAL1]	OFP6	-1.11395	0.000221356	0.00079768
Cs9g18830	AT3G16520	UDP-glycosyltransferase 88A1 [Source:UniProtKB/Swiss-Prot;Acc:Q9LK73]	UGT88A1	-1.88666	9.3459e-35	1.90085e-33
orange1.1t05396	AT1G61970	At1g61970 [Source:UniProtKB/TrEMBL;Acc:O80702]		-1.49523	2.19538e-17	2.35286e-16
Cs1g26170	AT4G35770	SEN1 [Source:UniProtKB/TrEMBL;Acc:A0A178UYD5]	STR15	1.40696	2.17151e-05	9.19891e-05
Cs8g05330	AT4G36910	CBS domain-containing protein CBSX1, chloroplastic [Source:UniProtKB/Swiss-Prot;Acc:O23193]	CBSX1	2.00628	1.80412e-113	1.41515e-111
Cs6g17590	AT1G66400	Probable calcium-binding protein CML23 [Source:UniProtKB/Swiss-Prot;Acc:Q9C8Y1]	CML23	2.70478	1.16767e-92	6.80138e-91
Cs5g31110	AT5G28060	40S ribosomal protein S24-2 [Source:UniProtKB/Swiss-Prot;Acc:Q8LC83]	RPS24B	-1.49143	9.97387e-24	1.40964e-22
Cs7g07200	AT2G24540	F-box protein AFR [Source:UniProtKB/Swiss-Prot;Acc:Q8LAW2]	AFR	-1.80941	2.21668e-46	5.98198e-45
orange1.1t04045	AT1G20970	FUNCTIONS IN: molecular_function unknown; INVOLVED IN: biological_process unknown; LOCATED IN: plasma membrane, vacuole; EXPRESSED IN: guard cell, cultured cell; BEST Arabidopsis thaliana protein match is: proton pump interactor 1 (TAIR:AT4G27500.1). [Source:TAIR;Acc:AT1G20970]		1.16445	1.75431e-17	1.89543e-16
Cs2g02690	AT4G22120	Hyperosmolality-gated Ca2+ permeable channel 1.2 [Source:UniProtKB/TrEMBL;Acc:A0A097NUP4]	CSC1	3.06533	0	0
Cs8g07370	AT3G50940	AAA-ATPase At3g50940 [Source:UniProtKB/Swiss-Prot;Acc:Q147F9]		1.40732	5.61629e-07	2.91685e-06
Cs2g19850	AT3G07800	Thymidine kinase a [Source:UniProtKB/Swiss-Prot;Acc:Q9S750]	TK1A	-1.00991	1.0706e-10	7.8095e-10
Cs1g24170	AT4G36610	Alpha/beta-Hydrolases superfamily protein [Source:UniProtKB/TrEMBL;Acc:O23220]		-3.40232	7.18574e-13	6.02834e-12
Cs8g02300	AT4G14210	15-cis-phytoene desaturase, chloroplastic/chromoplastic [Source:UniProtKB/Swiss-Prot;Acc:Q07356]	PDS	-1.05654	3.92878e-25	5.84031e-24
Cs3g10250	AT4G19450	Major facilitator superfamily protein [Source:UniProtKB/TrEMBL;Acc:Q8H132]		-1.75998	2.94966e-08	1.74313e-07
Cs7g20350	AT2G27510	Ferredoxin [Source:UniProtKB/TrEMBL;Acc:A0A178VWS0]	FD3	-2.46863	9.55158e-10	6.44403e-09
Cs1g11850	AT1G10340	Ankyrin repeat family protein [Source:UniProtKB/TrEMBL;Acc:Q9SY76]		1.06347	1.33957e-05	5.82136e-05
Cs9g15350	AT4G29330	Derlin-1 [Source:UniProtKB/Swiss-Prot;Acc:Q8VZU9]	DER1	-5.0512	0.000630337	0.00208889
Cs3g18100	AT1G22360	UDP-glycosyltransferase 85A2 [Source:UniProtKB/Swiss-Prot;Acc:Q9ZWJ3]	UGT85A2	1.19525	0.000934596	0.00299264
Cs1g07520	AT2G45320	unknown protein; FUNCTIONS IN: molecular_function unknown; INVOLVED IN: biological_process unknown; LOCATED IN: mitochondrion; EXPRESSED IN: 20 plant structures; EXPRESSED DURING: 10 growth stages; Ha. [Source:TAIR;Acc:AT2G45320]		1.37743	4.69314e-97	2.92942e-95
Cs2g31430	AT5G17540	At5g17540 [Source:UniProtKB/TrEMBL;Acc:Q9LF70]		7.18324	1.36878e-139	1.38241e-137
Cs4g10250	AT4G04630	Putative uncharacterized protein [Source:UniProtKB/TrEMBL;Acc:Q8LFI5]		1.99473	5.01117e-59	1.68461e-57
orange1.1t00566	AT1G32900	Granule-bound starch synthase 1, chloroplastic/amyloplastic [Source:UniProtKB/Swiss-Prot;Acc:Q9MAQ0]	GBSS1	-2.36387	0	0
Cs2g11840	AT1G30900	Vacuolar-sorting receptor 6 [Source:UniProtKB/Swiss-Prot;Acc:Q9FYH7]	VSR6	-2.24149	1.95325e-105	1.39707e-103
orange1.1t01837	AT5G17680	Disease resistance protein (TIR-NBS-LRR class) [Source:UniProtKB/TrEMBL;Acc:Q9FN83]		-1.23992	0.00021579	0.000779427
Cs5g09290	AT4G22620	Auxin-responsive family protein [Source:UniProtKB/TrEMBL;Acc:O49643]		-1.13598	1.34565e-18	1.52312e-17
orange1.1t04510	AT4G32270	Ubiquitin-like superfamily protein [Source:UniProtKB/TrEMBL;Acc:Q8GYB5]		-1.18779	4.82193e-17	5.0929e-16
Cs1g02460	AT3G18670	Ankyrin repeat family protein [Source:UniProtKB/TrEMBL;Acc:Q9LSB0]		-1.69896	0.000206989	0.00074971
Cs5g08690	AT3G60510	ATP-dependent caseinolytic (Clp) protease/crotonase family protein [Source:UniProtKB/TrEMBL;Acc:F4JBV0]		-3.70049	0.0199378	0.0465084
Cs7g05510	AT1G56130	Probable LRR receptor-like serine/threonine-protein kinase At1g56130 [Source:UniProtKB/Swiss-Prot;Acc:C0LGH2]		-1.5745	4.00656e-81	2.04962e-79
Cs5g15850	AT2G01050	Zinc ion binding / nucleic acid binding protein [Source:UniProtKB/TrEMBL;Acc:Q9SJW1]		-1.17877	0.000892032	0.00286453
Cs9g07560	AT3G13430	RING/U-box superfamily protein [Source:UniProtKB/TrEMBL;Acc:Q9LJE9]		2.17888	7.72136e-65	2.88411e-63
Cs2g01140	AT4G31980	PPPDE thiol peptidase family protein [Source:UniProtKB/TrEMBL;Acc:O49393]		1.73768	5.1838e-25	7.67202e-24
Cs4g17180	AT5G19970	unknown protein; Ha. [Source:TAIR;Acc:AT5G19970]		1.39839	0.000622062	0.00206465
Cs3g23950	AT3G50060	Transcription factor MYB77 [Source:UniProtKB/Swiss-Prot;Acc:Q9SN12]	MYB77	4.06014	1.12541e-203	1.90527e-201
Cs8g04720	AT3G19500	Transcription factor bHLH113 [Source:UniProtKB/Swiss-Prot;Acc:Q9LT67]	BHLH113	1.63902	3.2809e-10	2.30123e-09
Cs7g29230	AT3G46540	ENTH/VHS family protein [Source:UniProtKB/TrEMBL;Acc:Q9SNC4]		-4.23074	0.00670466	0.0177734
orange1.1t04133	AT2G45560	CYP76C1 [Source:UniProtKB/TrEMBL;Acc:A0A178VLJ2]	CYP76C1	2.15426	4.39824e-40	1.0187e-38
Cs1g24250	AT5G03260	Laccase-11 [Source:UniProtKB/Swiss-Prot;Acc:Q8VZA1]	LAC11	1.04337	9.60143e-06	4.24781e-05
Cs5g24900	AT1G65060	4-coumarate--CoA ligase 3 [Source:UniProtKB/Swiss-Prot;Acc:Q9S777]	4CL3	-1.71133	2.21273e-50	6.44431e-49
orange1.1t00648	AT3G57240	Probable glucan endo-1,3-beta-glucosidase BG3 [Source:UniProtKB/Swiss-Prot;Acc:F4J270]	BG3	-1.31916	2.27508e-29	3.92213e-28
Cs7g32070	AT4G21480	STP12 [Source:UniProtKB/TrEMBL;Acc:A0A178V2V7]	STP12	1.98543	2.73151e-07	1.47494e-06
Cs2g27800	AT1G29090	Cysteine proteinases superfamily protein [Source:UniProtKB/TrEMBL;Acc:Q84W75]		-3.68042	1.08748e-08	6.66595e-08
Cs1g13990	AT1G80400	AT1G80400 protein [Source:UniProtKB/TrEMBL;Acc:Q9C965]		-1.4745	4.15219e-95	2.53133e-93
Cs4g15780	AT3G18830	PMT5 [Source:UniProtKB/TrEMBL;Acc:A0A178V5Y2]	PLT5	-1.08862	3.2359e-26	5.0031e-25
Cs4g15280	AT1G35190	2-oxoglutarate (2OG) and Fe(II)-dependent oxygenase superfamily protein [Source:UniProtKB/TrEMBL;Acc:Q9C6F0]		1.53674	9.63766e-89	5.45177e-87
Cs7g31150	AT2G40095	Alpha/beta hydrolase related protein [Source:UniProtKB/TrEMBL;Acc:Q8GZ10]		1.754	5.51638e-53	1.69025e-51
Cs1g26650	AT3G51480	Glutamate receptor 3.6 [Source:UniProtKB/Swiss-Prot;Acc:Q84W41]	GLR3.6	4.89413	0	0
Cs5g11710	AT4G28520	12S seed storage protein CRC [Source:UniProtKB/Swiss-Prot;Acc:Q96318]	CRC	1.47888	0.00133735	0.00414961
Cs7g13160	AT1G68580	Agenet and bromo-adjacent homology (BAH) domain-containing protein [Source:UniProtKB/TrEMBL;Acc:Q8L7Q0]		1.03349	4.61957e-104	3.16932e-102
Cs9g17280	AT3G48970	Heavy metal-associated isoprenylated plant protein 31 [Source:UniProtKB/Swiss-Prot;Acc:Q84K70]	HIPP31	-1.10512	8.61253e-05	0.000332192
Cs7g06160	AT5G10970	C2H2 and C2HC zinc fingers superfamily protein [Source:UniProtKB/TrEMBL;Acc:Q9LEU3]		-2.23186	8.63106e-20	1.0405e-18
Cs5g18000	AT1G71691	GDSL esterase/lipase At1g71691 [Source:UniProtKB/Swiss-Prot;Acc:Q9SF78]		-1.22022	1.09924e-20	1.37665e-19
Cs5g12940	AT5G38260	LEAF RUST 10 DISEASE-RESISTANCE LOCUS RECEPTOR-LIKE PROTEIN KINASE-like 2.1 [Source:UniProtKB/Swiss-Prot;Acc:Q9FF31]	LRK10L-2.1	-3.89426	0.0114001	0.0285149
Cs6g19180	AT5G38710	Proline dehydrogenase 2, mitochondrial [Source:UniProtKB/Swiss-Prot;Acc:Q6NKX1]	POX2	1.76558	6.01527e-09	3.78986e-08
Cs2g07100	AT4G21390	B120 [Source:UniProtKB/TrEMBL;Acc:A0A178USE7]	B120	2.07736	1.20573e-108	8.97886e-107
Cs5g33640	AT3G06760	Drought-responsive family protein [Source:UniProtKB/TrEMBL;Acc:F4JC45]		1.75306	9.58409e-103	6.48083e-101
Cs2g08750	AT3G47570	Probable LRR receptor-like serine/threonine-protein kinase At3g47570 [Source:UniProtKB/Swiss-Prot;Acc:C0LGP4]		-3.46483	3.0215e-39	6.83016e-38
Cs2g05840	AT4G15800	Protein RALF-like 33 [Source:UniProtKB/Swiss-Prot;Acc:Q8L9P8]	RALFL33	-1.28228	0.0192	0.0450867
Cs7g25920	AT3G42660	Transducin family protein / WD-40 repeat family protein [Source:UniProtKB/TrEMBL;Acc:F4JF14]		-1.16333	1.48406e-06	7.30148e-06
Cs1g20810	AT5G10550	Transcription factor GTE2 [Source:UniProtKB/Swiss-Prot;Acc:Q9LXA7]	GTE2	-1.10631	0.000109513	0.00041579
Cs4g06150	AT5G21482	Cytokinin dehydrogenase 7 [Source:UniProtKB/Swiss-Prot;Acc:Q9FUJ1]	CKX7	-1.60252	3.13974e-31	5.72304e-30
orange1.1t03998	AT2G45550	Cytochrome P450 76C4 [Source:UniProtKB/Swiss-Prot;Acc:O64635]	CYP76C4	2.52325	4.56616e-34	9.16815e-33
Cs2g16590	AT1G70950	Protein WVD2-like 7 [Source:UniProtKB/Swiss-Prot;Acc:Q67Y69]	WDL7	1.13064	1.28627e-66	5.03637e-65
Cs5g06260	AT4G24730	Manganese-dependent ADP-ribose/CDP-alcohol diphosphatase [Source:UniProtKB/Swiss-Prot;Acc:Q9SB68]		1.70704	2.53149e-62	9.05333e-61
Cs6g04140	AT3G09640	APX2 [Source:UniProtKB/TrEMBL;Acc:A0A178VH43]	APX2	-1.31853	9.40548e-13	7.85136e-12
Cs7g30910	AT3G27060	TSO2 [Source:UniProtKB/TrEMBL;Acc:A0A178VJE9]	TSO2	-1.26947	5.3313e-29	9.05167e-28
Cs2g22100	AT4G16740	Tricyclene synthase, chloroplastic [Source:UniProtKB/Swiss-Prot;Acc:A4FVP2]	TPS03	6.02892	9.91526e-23	1.34793e-21
Cs2g26940	AT4G24770	31 kDa ribonucleoprotein, chloroplastic [Source:UniProtKB/Swiss-Prot;Acc:Q04836]	CP31A	-1.38271	1.38361e-06	6.84879e-06
Cs5g25980	AT2G03800	D-aminoacyl-tRNA deacylases [Source:TAIR;Acc:AT2G03800]	GEK1	1.32982	0.00101563	0.00323452
Cs1g09670	AT4G35580	NAC transcription factor-like 9 [Source:TAIR;Acc:AT4G35580]	NTL9	1.89838	1.54339e-21	2.00436e-20
Cs4g14510	AT5G56960	basic helix-loop-helix (bHLH) DNA-binding family protein [Source:TAIR;Acc:AT5G56960]		3.77211	5.88245e-18	6.4806e-17
Cs1g08110	AT4G27570	UDP-glycosyltransferase 79B3 [Source:UniProtKB/Swiss-Prot;Acc:Q9T081]	UGT79B3	-3.47296	1.50481e-20	1.8746e-19
orange1.1t04684	AT5G36930	Disease resistance protein (TIR-NBS-LRR class) family [Source:UniProtKB/TrEMBL;Acc:B3H776]		-1.63778	0.000773239	0.00251255
Cs4g11690	AT4G27280	Calcium-binding protein KRP1 [Source:UniProtKB/Swiss-Prot;Acc:O81831]	KRP1	1.39031	6.96749e-22	9.16484e-21
Cs1g10110	AT3G63380	Calcium-transporting ATPase [Source:UniProtKB/TrEMBL;Acc:A0A178VEV7]	ACA12	2.01536	9.97706e-08	5.60602e-07
Cs9g16770	AT5G62140	ATP-dependent Clp protease ATP-binding subunit [Source:UniProtKB/TrEMBL;Acc:Q9FIS4]		-1.17203	1.30656e-16	1.35207e-15
Cs2g20660	AT2G32970	unknown protein; Ha. [Source:TAIR;Acc:AT2G32970]		1.14325	1.03924e-13	9.24942e-13
Cs3g09280	AT5G46910	Transcription factor jumonji (Jmj) family protein / zinc finger (C5HC2 type) family protein [Source:UniProtKB/TrEMBL;Acc:F4KIX0]		1.51393	1.45701e-53	4.49952e-52
Cs3g19780	AT3G57040	Two-component response regulator ARR9 [Source:UniProtKB/Swiss-Prot;Acc:O80366]	ARR9	-1.32737	4.85735e-17	5.128e-16
Cs2g10200	AT5G44440	FAD-binding Berberine family protein [Source:TAIR;Acc:AT5G44440]		4.33624	0.00136774	0.00423273
[truncated: 1,967 more rows]

## Sheet: Table S4
Table S4 DEGs of Clas-infected roots and healthy roots.
[truncated: 1,217 more rows]

[truncated: 17 more sheets: Table S5, Table S6, Table S7, Table S8, Table S9, Table S10, Table S11, Table S12, Table S13, Table S14, Table S15, Table S16, Table S17, Table S18, Table S19, Table S20, Table S21]
